# Supplementary material for: An exploration of O—H⋯O and C—H⋯π inter­actions in a long-chain-ester-substituted phenyl­phenol: methyl 10-[4-(4-hydroxyphenyl)phenoxy]decanoate
Source: Acta Crystallogr E Crystallogr Commun. 2018 Apr 17;74(Pt 5):594–9. doi: 10.1107/S2056989017016589 (PMC5947469; doi:10.1107/S2056989017016589)
Supplement: Supplementary file 1 [file e-74-00594-sup1.cif]

##############################################################################
#                                                                            #
# This CIF contains the data in a paper accepted for publication in          #
# Acta Crystallographica Section E. It conforms to the requirements of       #
# Notes for Authors for Acta Crystallographica Section E, and has been       #
# peer reviewed under the auspices of the IUCr Commission on Journals.       #
#                                                                            #
# Full details of the Crystallographic Information File format               #
# are given in the paper "The Crystallographic Information File (CIF):       #
# a New Standard Archive File for Crystallography" by S. R. Hall, F. H.      #
# Allen and I. D. Brown [Acta Cryst. (1991), A47, 655-685].                  #
#                                                                            #
# The current version of the core CIF dictionary is obtainable from          #
# ftp://ftp.iucr.org/pub/cif_core.dic.                                       #
#                                                                            #
# Software is freely available for graphical display of the structure(s)     #
# in this CIF. For information consult the CIF software page                 #
# http://www.iucr.org/resources/cif/software.                                #
#                                                                            #
# This file may be used for bona fide research purposes within the           #
# scientific community so long as proper attribution is given to the journal # 
# article from which it was obtained.                                        #
#                                                                            #
##############################################################################
data_global
_audit_creation_method     'APEX3 v2016.9-0'
_journal_date_recd_electronic     2017-10-27
_journal_date_accepted     2017-11-17
_journal_name_full     'Acta Crystallographica, Section E'
_journal_year     2018
_journal_volume     74
_journal_issue      5
_journal_page_first     594
_journal_page_last     599
_journal_paper_category     GO
_journal_paper_doi     10.1107/S2056989017016589
_journal_coeditor_code     SU5401
_publ_contact_author_name     'David K. Geiger'
_publ_contact_author_address
;
Department of Chemistry
SUNY-College at Geneseo
Geneseo, NY 14454
USA
;
_publ_contact_author_email     'geiger@geneseo.edu'
_publ_contact_author_fax     '585-245-5288'
_publ_contact_author_phone     '585-245-5452'
_publ_section_title
;
An exploration of O---H...O and C---H...\p interactions in a
long-chain-ester-substituted phenylphenol: methyl
10-[4-(4-hydroxyphenyl)phenoxy]decanoate
;
loop_
    _publ_author_name
    _publ_author_footnote
    _publ_author_address
    'Geiger, David K.' .
;
Department of Chemistry
SUNY-College at Geneseo
Geneseo, NY 14454
USA
;
    'Geiger, H. Cristina' .
;
Department of Chemistry
SUNY-College at Geneseo
Geneseo, NY 14454
USA
;
    'Morell, Dominic L.' .
;
Department of Chemistry
SUNY-College at Geneseo
Geneseo, NY 14454
USA
;
_publ_section_synopsis
;
The superstructure of 4-(9-methyloxycarbonylnonyloxy)phenylphenol is dominated
by O---H...O and C---H...O hydrogen-bonding and C---H...\p interactions.
Hirshfeld surface, fingerprint plot, interaction energy and energy framework
analyses were used to explore the nature and strength of the intermolecular
interactions.
;
data_I
_database_code_depnum_ccdc_archive     'CCDC 1586244'
_chemical_name_systematic
;
Methyl 10-[4-(4-hydroxyphenyl)phenoxy]decanoate
;
_chemical_name_common
;
4-(9-Methyloxycarbonylnonyloxy)phenylphenol
;
_chemical_formula_moiety     'C23 H30 O4'
_chemical_formula_sum     'C23 H30 O4'
_chemical_formula_iupac     'C23 H30 O4'
_chemical_formula_weight     370.47
_chemical_melting_point     ?
_space_group_crystal_system     monoclinic
_space_group_name_H-M_alt     'C c'
_space_group_name_Hall     'C -2yc'
loop_
    _space_group_symop_operation_xyz
    'x, y, z'
    'x, -y, z+1/2'
    'x+1/2, y+1/2, z'
    'x+1/2, -y+1/2, z+1/2'
_cell_length_a     42.287(9)
_cell_length_b     7.2848(15)
_cell_length_c     6.7006(13)
_cell_angle_alpha     90
_cell_angle_beta     91.226(12)
_cell_angle_gamma     90
_cell_volume     2063.7(7)
_cell_formula_units_Z     4
_cell_measurement_reflns_used     122
_cell_measurement_theta_min     3.0994
_cell_measurement_theta_max     19.4131
_cell_measurement_temperature     200.(2)
_exptl_crystal_description     plate
_exptl_crystal_colour     'clear colorless'
_exptl_crystal_size_max     0.400
_exptl_crystal_size_mid     0.400
_exptl_crystal_size_min     0.200
_exptl_crystal_density_diffrn     1.192
_exptl_crystal_density_meas     ?
_exptl_crystal_density_method     'not measured'
_exptl_crystal_F_000     800
_exptl_absorpt_coefficient_mu     0.080
_exptl_absorpt_correction_type     multi-scan
_exptl_absorpt_process_details
;
(SADABS; Bruker, 2013)
;
_exptl_absorpt_correction_T_min     0.64
_exptl_absorpt_correction_T_max     0.98
_exptl_special_details
;
;
_diffrn_ambient_temperature     200.(2)
_diffrn_radiation_type     MoKa
_diffrn_radiation_wavelength     0.71073
_diffrn_radiation_monochromator     'doubly curved silicon crystal'
_diffrn_measurement_device_type     'Bruker SMART X2S benchtop'
_diffrn_measurement_method     \w
_diffrn_detector_area_resol_mean     8.3330
_diffrn_reflns_number     10387
_diffrn_reflns_av_R_equivalents     0.0599
_diffrn_reflns_theta_min     2.84
_diffrn_reflns_theta_max     25.34
_diffrn_reflns_theta_full     25.34
_diffrn_measured_fraction_theta_max     0.999
_diffrn_measured_fraction_theta_full     0.999
_diffrn_reflns_limit_h_min     -44
_diffrn_reflns_limit_h_max     50
_diffrn_reflns_limit_k_min     -8
_diffrn_reflns_limit_k_max     8
_diffrn_reflns_limit_l_min     -8
_diffrn_reflns_limit_l_max     8
_refine_special_details     ?
_reflns_number_total     3095
_reflns_number_gt     2363
_reflns_threshold_expression     'I > 2\s(I)'
_refine_ls_structure_factor_coef     Fsqd
_refine_ls_matrix_type     full
_refine_ls_R_factor_all     0.0620
_refine_ls_R_factor_gt     0.0441
_refine_ls_wR_factor_gt     0.1093
_refine_ls_wR_factor_ref     0.1216
_refine_ls_goodness_of_fit_ref     1.045
_refine_ls_restrained_S_all     1.045
_refine_ls_number_reflns     3095
_refine_ls_number_parameters     249
_refine_ls_number_restraints     2
_refine_ls_number_constraints     ?
_refine_ls_hydrogen_treatment     mixed
_refine_ls_weighting_scheme     calc
_refine_ls_weighting_details
              'w=1/[\s^2^(Fo^2^)+(0.0630P)^2^+0.2432P] where P=(Fo^2^+2Fc^2^)/3'
_atom_sites_solution_hydrogens     mixed
_atom_sites_solution_primary     direct
_atom_sites_solution_secondary     difmap
_refine_ls_shift/su_max     0.000
_refine_ls_shift/su_mean     0.000
_refine_diff_density_max     0.115
_refine_diff_density_min     -0.182
_refine_ls_extinction_method     none
_refine_ls_extinction_coef     ?
loop_
    _atom_type_symbol
    _atom_type_description
    _atom_type_scat_dispersion_real
    _atom_type_scat_dispersion_imag
    _atom_type_scat_source
    C C 0.0033 0.0016 'International Tables Vol C Tables 4.2.6.8 and 6.1.1.4'
    H H 0.0000 0.0000 'International Tables Vol C Tables 4.2.6.8 and 6.1.1.4'
    O O 0.0106 0.0060 'International Tables Vol C Tables 4.2.6.8 and 6.1.1.4'
_computing_data_collection
;
APEX2  (Bruker, 2013)
;
_computing_cell_refinement
;
SAINT  (Bruker, 2013)
;
_computing_data_reduction
;
SAINT (Bruker, 2013)
;
_computing_structure_solution
;
SHELXS97 (Sheldrick, 2008)
;
_computing_structure_refinement
;
<i>SHELXL2014/7</i> (Sheldrick, 2015)
;
_computing_molecular_graphics
;
PLATON (Spek, 2009) and Mercury (Macrae <i>et al.</i>, 2008)
;
_computing_publication_material
;
publCIF (Westrip, 2010)
;
loop_
    _atom_site_type_symbol
    _atom_site_label
    _atom_site_fract_x
    _atom_site_fract_y
    _atom_site_fract_z
    _atom_site_U_iso_or_equiv
    _atom_site_adp_type
    _atom_site_calc_flag
    _atom_site_occupancy
    _atom_site_disorder_assembly
    _atom_site_disorder_group
    O O1 0.73167(7) 0.2440(4) -0.5378(5) 0.0736(9) Uani d 1 . .
    H H1 0.7463(10) 0.294(5) -0.458(7) 0.077(14) Uiso d 1 . .
    O O2 0.51725(5) 0.2275(3) 0.0196(3) 0.0512(7) Uani d 1 . .
    O O3 0.28496(7) 0.1690(4) 1.2022(5) 0.0826(9) Uani d 1 . .
    O O4 0.29945(7) 0.3224(4) 1.4752(4) 0.0800(9) Uani d 1 . .
    C C1 0.60847(8) 0.2531(4) -0.2156(5) 0.0383(8) Uani d 1 . .
    C C2 0.58278(8) 0.1710(5) -0.3145(5) 0.0442(8) Uani d 1 . .
    H H2 0.5858 0.1167 -0.4415 0.053 Uiso calc 1 . .
    C C3 0.55318(8) 0.1662(5) -0.2339(5) 0.0447(8) Uani d 1 . .
    H H3 0.5364 0.108 -0.3058 0.054 Uiso calc 1 . .
    C C4 0.54735(8) 0.2444(5) -0.0505(5) 0.0401(9) Uani d 1 . .
    C C5 0.57240(9) 0.3313(5) 0.0505(5) 0.0508(9) Uani d 1 . .
    H H5 0.569 0.3892 0.1753 0.061 Uiso calc 1 . .
    C C6 0.60217(8) 0.3326(4) -0.0319(6) 0.0499(9) Uani d 1 . .
    H H6 0.619 0.3903 0.0402 0.06 Uiso calc 1 . .
    C C7 0.64072(7) 0.2542(4) -0.3000(5) 0.0392(8) Uani d 1 . .
    C C8 0.64804(9) 0.1590(5) -0.4734(6) 0.0600(10) Uani d 1 . .
    H H8 0.6317 0.0942 -0.5427 0.072 Uiso calc 1 . .
    C C9 0.67810(9) 0.1556(5) -0.5479(6) 0.0662(11) Uani d 1 . .
    H H9 0.6822 0.0868 -0.665 0.079 Uiso calc 1 . .
    C C10 0.70209(8) 0.2498(4) -0.4554(6) 0.0522(10) Uani d 1 . .
    C C11 0.69596(9) 0.3481(5) -0.2861(6) 0.0600(10) Uani d 1 . .
    H H11 0.7124 0.4153 -0.2207 0.072 Uiso calc 1 . .
    C C12 0.66573(8) 0.3490(5) -0.2107(5) 0.0552(10) Uani d 1 . .
    H H12 0.6619 0.4174 -0.0929 0.066 Uiso calc 1 . .
    C C13 0.51112(8) 0.2887(5) 0.2186(5) 0.0469(9) Uani d 1 . .
    H H13A 0.5118 0.4244 0.2255 0.056 Uiso calc 1 . .
    H H13B 0.5272 0.2385 0.3135 0.056 Uiso calc 1 . .
    C C14 0.47868(8) 0.2203(5) 0.2700(6) 0.0483(9) Uani d 1 . .
    H H14A 0.4788 0.0844 0.2685 0.058 Uiso calc 1 . .
    H H14B 0.4633 0.2624 0.1663 0.058 Uiso calc 1 . .
    C C15 0.46794(8) 0.2860(4) 0.4725(5) 0.0437(8) Uani d 1 . .
    H H15A 0.4682 0.4219 0.4748 0.052 Uiso calc 1 . .
    H H15B 0.4831 0.2421 0.5766 0.052 Uiso calc 1 . .
    C C16 0.43495(8) 0.2191(4) 0.5219(5) 0.0426(8) Uani d 1 . .
    H H16A 0.4199 0.2639 0.4178 0.051 Uiso calc 1 . .
    H H16B 0.4348 0.0832 0.5171 0.051 Uiso calc 1 . .
    C C17 0.42356(8) 0.2799(4) 0.7235(5) 0.0429(8) Uani d 1 . .
    H H17A 0.424 0.4157 0.7289 0.052 Uiso calc 1 . .
    H H17B 0.4385 0.2338 0.8276 0.052 Uiso calc 1 . .
    C C18 0.39041(9) 0.2150(4) 0.7728(5) 0.0448(8) Uani d 1 . .
    H H18A 0.3754 0.261 0.6691 0.054 Uiso calc 1 . .
    H H18B 0.3899 0.0792 0.7683 0.054 Uiso calc 1 . .
    C C19 0.37950(8) 0.2779(4) 0.9753(5) 0.0442(8) Uani d 1 . .
    H H19A 0.3811 0.4134 0.9811 0.053 Uiso calc 1 . .
    H H19B 0.3942 0.2279 1.0785 0.053 Uiso calc 1 . .
    C C20 0.34601(8) 0.2228(5) 1.0281(5) 0.0469(9) Uani d 1 . .
    H H20A 0.331 0.2703 0.9249 0.056 Uiso calc 1 . .
    H H20B 0.3444 0.0873 1.0291 0.056 Uiso calc 1 . .
    C C21 0.33705(9) 0.2965(5) 1.2292(6) 0.0546(10) Uani d 1 . .
    H H21A 0.3522 0.2475 1.3304 0.066 Uiso calc 1 . .
    H H21B 0.3396 0.4316 1.2272 0.066 Uiso calc 1 . .
    C C22 0.30427(9) 0.2536(5) 1.2951(6) 0.0529(9) Uani d 1 . .
    C C23 0.26842(13) 0.2933(7) 1.5605(9) 0.0984(18) Uani d 1 . .
    H H23A 0.2635 0.1618 1.5605 0.148 Uiso calc 1 . .
    H H23B 0.2524 0.3589 1.4805 0.148 Uiso calc 1 . .
    H H23C 0.2685 0.3397 1.6978 0.148 Uiso calc 1 . .
loop_
    _atom_site_aniso_label
    _atom_site_aniso_U_11
    _atom_site_aniso_U_22
    _atom_site_aniso_U_33
    _atom_site_aniso_U_12
    _atom_site_aniso_U_13
    _atom_site_aniso_U_23
    O1 0.0492(17) 0.092(2) 0.080(2) -0.0003(13) 0.0247(15) -0.0105(16)
    O2 0.0425(14) 0.0684(17) 0.0429(15) -0.0038(12) 0.0052(12) -0.0054(12)
    O3 0.0494(15) 0.109(2) 0.090(2) -0.0115(16) 0.0097(14) -0.0197(19)
    O4 0.076(2) 0.100(2) 0.0656(19) -0.0162(16) 0.0320(16) -0.0190(17)
    C1 0.046(2) 0.0295(16) 0.040(2) 0.0002(12) 0.0028(15) 0.0012(13)
    C2 0.048(2) 0.0502(19) 0.0340(19) -0.0005(15) 0.0007(15) -0.0056(15)
    C3 0.0430(18) 0.049(2) 0.042(2) -0.0037(14) -0.0013(15) -0.0019(15)
    C4 0.0399(19) 0.0411(19) 0.040(2) 0.0010(14) 0.0033(16) 0.0048(15)
    C5 0.054(2) 0.052(2) 0.047(2) -0.0067(16) 0.0087(17) -0.0128(17)
    C6 0.045(2) 0.0500(18) 0.055(2) -0.0121(14) 0.0052(15) -0.0159(16)
    C7 0.045(2) 0.0299(16) 0.043(2) 0.0006(12) 0.0043(16) -0.0003(13)
    C8 0.055(2) 0.066(2) 0.060(2) -0.0132(16) 0.0147(18) -0.0250(19)
    C9 0.061(2) 0.071(2) 0.066(3) -0.0080(19) 0.021(2) -0.0298(19)
    C10 0.048(2) 0.049(2) 0.060(3) 0.0047(15) 0.0116(18) 0.0014(17)
    C11 0.047(2) 0.069(2) 0.064(3) -0.0045(16) 0.0020(19) -0.012(2)
    C12 0.048(2) 0.067(2) 0.051(2) -0.0021(16) 0.0061(18) -0.0191(17)
    C13 0.047(2) 0.053(2) 0.040(2) -0.0002(15) 0.0056(16) -0.0014(16)
    C14 0.048(2) 0.051(2) 0.046(2) -0.0051(15) 0.0042(16) -0.0068(17)
    C15 0.0403(18) 0.051(2) 0.040(2) 0.0011(15) 0.0004(15) -0.0007(16)
    C16 0.0392(18) 0.0465(19) 0.042(2) -0.0024(14) 0.0000(15) -0.0047(16)
    C17 0.0442(19) 0.0486(19) 0.0359(19) 0.0004(15) -0.0003(15) 0.0005(16)
    C18 0.0471(19) 0.047(2) 0.040(2) 0.0001(15) -0.0005(14) -0.0055(17)
    C19 0.044(2) 0.0509(19) 0.0374(19) -0.0005(15) -0.0007(16) 0.0000(16)
    C20 0.045(2) 0.052(2) 0.043(2) -0.0011(15) 0.0009(16) -0.0029(17)
    C21 0.050(2) 0.070(3) 0.043(2) -0.0068(17) 0.0075(17) -0.0075(18)
    C22 0.049(2) 0.055(2) 0.056(3) 0.0026(17) 0.0095(18) 0.002(2)
    C23 0.090(4) 0.100(4) 0.108(5) -0.009(3) 0.061(3) -0.008(3)
_geom_special_details
;
All esds (except the esd in the dihedral angle between two l.s. planes)
are estimated using the full covariance matrix.  The cell esds are taken
into account individually in the estimation of esds in distances, angles
and torsion angles; correlations between esds in cell parameters are only
used when they are defined by crystal symmetry.  An approximate (isotropic)
treatment of cell esds is used for estimating esds involving l.s. planes.
;
loop_
    _geom_bond_atom_site_label_1
    _geom_bond_atom_site_label_2
    _geom_bond_site_symmetry_2
    _geom_bond_distance
    _geom_bond_publ_flag
    O1 C10 . 1.378(4) ?
    O1 H1 . 0.89(4) ?
    O2 C4 . 1.372(4) ?
    O2 C13 . 1.435(4) ?
    O3 C22 . 1.188(5) ?
    O4 C22 . 1.327(5) ?
    O4 C23 . 1.458(5) ?
    C1 C6 . 1.391(5) ?
    C1 C2 . 1.395(4) ?
    C1 C7 . 1.487(3) ?
    C2 C3 . 1.374(4) ?
    C2 H2 . 0.95 ?
    C3 C4 . 1.381(5) ?
    C3 H3 . 0.95 ?
    C4 C5 . 1.396(5) ?
    C5 C6 . 1.385(5) ?
    C5 H5 . 0.95 ?
    C6 H6 . 0.95 ?
    C7 C12 . 1.388(4) ?
    C7 C8 . 1.394(5) ?
    C8 C9 . 1.376(5) ?
    C8 H8 . 0.95 ?
    C9 C10 . 1.363(5) ?
    C9 H9 . 0.95 ?
    C10 C11 . 1.371(5) ?
    C11 C12 . 1.385(5) ?
    C11 H11 . 0.95 ?
    C12 H12 . 0.95 ?
    C13 C14 . 1.506(4) ?
    C13 H13A . 0.99 ?
    C13 H13B . 0.99 ?
    C14 C15 . 1.518(5) ?
    C14 H14A . 0.99 ?
    C14 H14B . 0.99 ?
    C15 C16 . 1.521(4) ?
    C15 H15A . 0.99 ?
    C15 H15B . 0.99 ?
    C16 C17 . 1.511(4) ?
    C16 H16A . 0.99 ?
    C16 H16B . 0.99 ?
    C17 C18 . 1.522(4) ?
    C17 H17A . 0.99 ?
    C17 H17B . 0.99 ?
    C18 C19 . 1.514(5) ?
    C18 H18A . 0.99 ?
    C18 H18B . 0.99 ?
    C19 C20 . 1.521(4) ?
    C19 H19A . 0.99 ?
    C19 H19B . 0.99 ?
    C20 C21 . 1.506(5) ?
    C20 H20A . 0.99 ?
    C20 H20B . 0.99 ?
    C21 C22 . 1.497(5) ?
    C21 H21A . 0.99 ?
    C21 H21B . 0.99 ?
    C23 H23A . 0.98 ?
    C23 H23B . 0.98 ?
    C23 H23C . 0.98 ?
loop_
    _geom_angle_atom_site_label_1
    _geom_angle_atom_site_label_2
    _geom_angle_atom_site_label_3
    _geom_angle_site_symmetry_1
    _geom_angle_site_symmetry_3
    _geom_angle
    _geom_angle_publ_flag
    C10 O1 H1 . . 112.(3) ?
    C4 O2 C13 . . 118.5(2) ?
    C22 O4 C23 . . 117.3(3) ?
    C6 C1 C2 . . 115.9(3) ?
    C6 C1 C7 . . 121.9(3) ?
    C2 C1 C7 . . 122.2(3) ?
    C3 C2 C1 . . 122.1(3) ?
    C3 C2 H2 . . 119.0 ?
    C1 C2 H2 . . 119.0 ?
    C2 C3 C4 . . 121.4(3) ?
    C2 C3 H3 . . 119.3 ?
    C4 C3 H3 . . 119.3 ?
    O2 C4 C3 . . 116.9(3) ?
    O2 C4 C5 . . 125.1(3) ?
    C3 C4 C5 . . 118.0(3) ?
    C6 C5 C4 . . 119.7(3) ?
    C6 C5 H5 . . 120.1 ?
    C4 C5 H5 . . 120.1 ?
    C5 C6 C1 . . 122.9(3) ?
    C5 C6 H6 . . 118.6 ?
    C1 C6 H6 . . 118.6 ?
    C12 C7 C8 . . 115.2(3) ?
    C12 C7 C1 . . 122.3(3) ?
    C8 C7 C1 . . 122.4(3) ?
    C9 C8 C7 . . 122.3(3) ?
    C9 C8 H8 . . 118.8 ?
    C7 C8 H8 . . 118.8 ?
    C10 C9 C8 . . 120.7(3) ?
    C10 C9 H9 . . 119.6 ?
    C8 C9 H9 . . 119.6 ?
    C9 C10 C11 . . 119.1(3) ?
    C9 C10 O1 . . 118.4(3) ?
    C11 C10 O1 . . 122.5(3) ?
    C10 C11 C12 . . 119.8(3) ?
    C10 C11 H11 . . 120.1 ?
    C12 C11 H11 . . 120.1 ?
    C11 C12 C7 . . 122.8(3) ?
    C11 C12 H12 . . 118.6 ?
    C7 C12 H12 . . 118.6 ?
    O2 C13 C14 . . 107.0(3) ?
    O2 C13 H13A . . 110.3 ?
    C14 C13 H13A . . 110.3 ?
    O2 C13 H13B . . 110.3 ?
    C14 C13 H13B . . 110.3 ?
    H13A C13 H13B . . 108.6 ?
    C13 C14 C15 . . 113.0(3) ?
    C13 C14 H14A . . 109.0 ?
    C15 C14 H14A . . 109.0 ?
    C13 C14 H14B . . 109.0 ?
    C15 C14 H14B . . 109.0 ?
    H14A C14 H14B . . 107.8 ?
    C14 C15 C16 . . 112.8(3) ?
    C14 C15 H15A . . 109.0 ?
    C16 C15 H15A . . 109.0 ?
    C14 C15 H15B . . 109.0 ?
    C16 C15 H15B . . 109.0 ?
    H15A C15 H15B . . 107.8 ?
    C17 C16 C15 . . 114.3(2) ?
    C17 C16 H16A . . 108.7 ?
    C15 C16 H16A . . 108.7 ?
    C17 C16 H16B . . 108.7 ?
    C15 C16 H16B . . 108.7 ?
    H16A C16 H16B . . 107.6 ?
    C16 C17 C18 . . 114.6(2) ?
    C16 C17 H17A . . 108.6 ?
    C18 C17 H17A . . 108.6 ?
    C16 C17 H17B . . 108.6 ?
    C18 C17 H17B . . 108.6 ?
    H17A C17 H17B . . 107.6 ?
    C19 C18 C17 . . 113.6(3) ?
    C19 C18 H18A . . 108.9 ?
    C17 C18 H18A . . 108.9 ?
    C19 C18 H18B . . 108.9 ?
    C17 C18 H18B . . 108.9 ?
    H18A C18 H18B . . 107.7 ?
    C18 C19 C20 . . 115.6(3) ?
    C18 C19 H19A . . 108.4 ?
    C20 C19 H19A . . 108.4 ?
    C18 C19 H19B . . 108.4 ?
    C20 C19 H19B . . 108.4 ?
    H19A C19 H19B . . 107.4 ?
    C21 C20 C19 . . 111.5(3) ?
    C21 C20 H20A . . 109.3 ?
    C19 C20 H20A . . 109.3 ?
    C21 C20 H20B . . 109.3 ?
    C19 C20 H20B . . 109.3 ?
    H20A C20 H20B . . 108.0 ?
    C22 C21 C20 . . 116.2(3) ?
    C22 C21 H21A . . 108.2 ?
    C20 C21 H21A . . 108.2 ?
    C22 C21 H21B . . 108.2 ?
    C20 C21 H21B . . 108.2 ?
    H21A C21 H21B . . 107.4 ?
    O3 C22 O4 . . 123.7(4) ?
    O3 C22 C21 . . 125.7(4) ?
    O4 C22 C21 . . 110.5(3) ?
    O4 C23 H23A . . 109.5 ?
    O4 C23 H23B . . 109.5 ?
    H23A C23 H23B . . 109.5 ?
    O4 C23 H23C . . 109.5 ?
    H23A C23 H23C . . 109.5 ?
    H23B C23 H23C . . 109.5 ?
loop_
    _geom_torsion_atom_site_label_1
    _geom_torsion_atom_site_label_2
    _geom_torsion_atom_site_label_3
    _geom_torsion_atom_site_label_4
    _geom_torsion_site_symmetry_1
    _geom_torsion_site_symmetry_2
    _geom_torsion_site_symmetry_3
    _geom_torsion_site_symmetry_4
    _geom_torsion
    _geom_torsion_publ_flag
    C6 C1 C2 C3 . . . . -1.0(4) ?
    C7 C1 C2 C3 . . . . 178.3(3) ?
    C1 C2 C3 C4 . . . . 0.5(5) ?
    C13 O2 C4 C3 . . . . 173.2(3) ?
    C13 O2 C4 C5 . . . . -5.6(5) ?
    C2 C3 C4 O2 . . . . -178.1(3) ?
    C2 C3 C4 C5 . . . . 0.8(5) ?
    O2 C4 C5 C6 . . . . 177.1(3) ?
    C3 C4 C5 C6 . . . . -1.7(5) ?
    C4 C5 C6 C1 . . . . 1.2(5) ?
    C2 C1 C6 C5 . . . . 0.2(5) ?
    C7 C1 C6 C5 . . . . -179.2(3) ?
    C6 C1 C7 C12 . . . . -6.3(4) ?
    C2 C1 C7 C12 . . . . 174.4(3) ?
    C6 C1 C7 C8 . . . . 173.2(3) ?
    C2 C1 C7 C8 . . . . -6.1(4) ?
    C12 C7 C8 C9 . . . . 1.6(5) ?
    C1 C7 C8 C9 . . . . -178.0(3) ?
    C7 C8 C9 C10 . . . . -1.4(6) ?
    C8 C9 C10 C11 . . . . 0.2(6) ?
    C8 C9 C10 O1 . . . . -179.0(3) ?
    C9 C10 C11 C12 . . . . 0.6(5) ?
    O1 C10 C11 C12 . . . . 179.8(3) ?
    C10 C11 C12 C7 . . . . -0.3(6) ?
    C8 C7 C12 C11 . . . . -0.8(5) ?
    C1 C7 C12 C11 . . . . 178.8(3) ?
    C4 O2 C13 C14 . . . . -169.0(3) ?
    O2 C13 C14 C15 . . . . -176.1(3) ?
    C13 C14 C15 C16 . . . . 179.1(3) ?
    C14 C15 C16 C17 . . . . 179.3(3) ?
    C15 C16 C17 C18 . . . . 179.4(3) ?
    C16 C17 C18 C19 . . . . -179.9(3) ?
    C17 C18 C19 C20 . . . . 177.7(2) ?
    C18 C19 C20 C21 . . . . -178.3(3) ?
    C19 C20 C21 C22 . . . . 178.9(3) ?
    C23 O4 C22 O3 . . . . -0.9(6) ?
    C23 O4 C22 C21 . . . . 179.6(4) ?
    C20 C21 C22 O3 . . . . -0.8(6) ?
    C20 C21 C22 O4 . . . . 178.8(3) ?
loop_
    _geom_hbond_atom_site_label_D
    _geom_hbond_atom_site_label_H
    _geom_hbond_atom_site_label_A
    _geom_hbond_site_symmetry_A
    _geom_hbond_distance_DH
    _geom_hbond_distance_HA
    _geom_hbond_distance_DA
    _geom_hbond_angle_DHA
    _geom_hbond_publ_flag
    O1 H1 O3 4_553 0.89(4) 1.96(4) 2.813(5) 162.(4) yes
    C23 H23C O1 4_457 0.98 2.46 3.149(5) 127 yes
    C23 H23A O3 2_555 0.98 2.74 3.564(6) 142 yes
    C3 H3 O2 2_554 0.95 2.82 3.627(4) 143 yes
    C2 H2 Cg1 2_554 0.95 2.98 3.737(4) 138 yes
    C9 H9 Cg1 2_554 0.95 2.89 3.716(4) 146 yes
    C5 H5 Cg2 2_565 0.95 2.95 3.722(4) 139 yes
    C12 H12 Cg2 2_565 0.95 2.83 3.661(4) 147 yes
_shelx_hkl_file
;
   0   0   1   -0.30    0.10
   0   0   1   -0.20    0.10
   0   0  -1   -0.10    0.10
   0   0  -1   -0.10    0.10
   0   0   2   94.19    5.10
   0   0   2   94.69    5.10
   0   0  -2   96.19    5.10
   0   0   3   -0.10    0.20
   0   0   3    0.10    0.30
   0   0   3   -0.60    0.40
   0   0   3    0.30    0.20
   0   0  -3    0.00    0.30
   0   0   4 1521.25   73.99
   0   0   4 1423.86   74.59
   0   0   4 1289.27   74.39
   0   0  -4 1531.25   74.19
   0   0   5    0.50    0.60
   0   0  -5    0.20    0.50
   0   0   6    0.70    0.70
   0   0  -6   -1.00    0.60
   0   0   7    0.10    0.70
   0   0   8   -0.20    0.70
   0   0   8    1.50    0.70
  -1  -1   7    4.70    1.10
   1   1  -6    1.00    0.70
  -1  -1   6    0.10    0.60
   1   1  -5    2.90    0.60
   1   1  -4    7.50    0.60
   1   1  -3  282.67   14.40
   1   1  -3  270.87   14.30
   1   1  -3  280.17   14.40
  -1  -1   3  276.17   14.40
  -1  -1   3  276.27   14.30
  -1  -1   3  282.37   14.40
   1   1  -2   75.29    4.00
   1   1  -2   73.69    3.90
   1   1  -2   79.49    4.00
  -1  -1   2   77.69    4.00
  -1  -1   2   75.79    3.90
  -1  -1   2   71.49    3.90
   1   1  -1  440.46   22.30
   1   1  -1  418.46   22.30
  -1  -1   1  443.26   22.30
  -1  -1   1  436.16   22.30
   1   1   0    1.40    0.20
   1   1   0    1.40    0.20
   1   1   0    0.90    0.10
   1   1   0    1.10    0.50
  -1  -1   0    1.20    0.20
  -1  -1   0    1.10    0.20
  -1  -1   0    2.20    0.20
  -1  -1   0    1.50    0.50
   1   1   1 1556.64   83.79
   1   1   1 1747.53   83.79
   1   1   1 1714.73   84.09
   1   1   1 1452.75   83.79
  -1  -1  -1 1579.54   83.79
  -1  -1  -1 1711.93   84.09
  -1  -1  -1 1674.73   83.79
   1   1   2  104.39    5.60
   1   1   2  100.49    5.40
   1   1   2   99.09    5.90
  -1  -1  -2  104.39    5.40
   1   1   3   69.29    4.70
   1   1   3   80.69    4.30
  -1  -1  -3   70.19    4.00
   1   1   4    7.20    1.10
  -1  -1  -4   11.20    1.00
   1   1   5   10.50    1.40
  -1  -1  -5   13.40    1.30
   1   1   6    0.10    0.60
  -1  -1  -6   -0.10    0.70
   1   1   7    0.10    0.70
  -1  -1  -7   -0.40    0.80
   1   1   8    1.40    1.10
  -2  -2   7    1.90    0.80
   2   2  -5    2.60    0.40
  -2  -2   5    3.10    0.40
   2   2  -4   15.20    1.10
   2   2  -4   14.60    1.00
   2   2  -4   13.70    0.90
  -2  -2   4   14.40    0.90
   2   2  -3   39.10    2.20
   2   2  -3   43.80    2.30
   2   2  -3   41.30    2.20
  -2  -2   3   39.20    2.20
  -2  -2   3   42.90    2.20
   2   2  -2    6.90    0.50
   2   2  -2    5.80    0.50
  -2  -2   2    6.80    0.40
  -2  -2   2    6.00    0.50
   2   2  -1   35.30    1.90
   2   2  -1   34.60    2.20
   2   2  -1   37.50    1.90
  -2  -2   1   36.90    1.90
  -2  -2   1   35.90    1.90
  -2  -2   1   31.30    2.30
   2   2   0   25.80    2.50
   2   2   0   37.00    1.80
   2   2   0   28.80    1.80
   2   2   0   36.90    1.80
  -2  -2   0   35.00    1.80
  -2  -2   0   34.80    1.80
  -2  -2   0   33.50    2.70
  -2  -2   0   26.10    1.90
   2   2   1 1399.36   71.89
   2   2   1 1419.16   71.49
   2   2   1 1394.26   71.49
   2   2   1 1405.26   71.49
  -2  -2  -1 1408.96   71.49
  -2  -2  -1 1480.35   71.99
  -2  -2  -1 1291.27   71.49
  -2  -2  -1 1342.37   71.49
   2   2   2   27.60    2.60
   2   2   2   24.10    1.60
   2   2   2   27.40    1.80
   2   2   2   30.40    1.70
  -2  -2  -2   29.20    1.80
  -2  -2  -2   26.30    1.80
  -2  -2  -2   29.90    2.90
   2   2   3   11.50    1.10
   2   2   3   13.20    1.20
  -2  -2  -3   12.90    1.20
   2   2   4   45.00    2.90
  -2  -2  -4   41.70    2.70
   2   2   5   35.40    2.50
  -2  -2  -5   29.80    2.30
   2   2   6    0.50    0.90
  -2  -2  -6   -1.10    0.70
   2   2   7   -0.50    0.90
  -2  -2  -7   -0.40    0.90
   3   3  -6    3.40    0.50
   3   3  -5    0.00    0.40
   3   3  -5    0.30    0.30
   3   3  -4    8.10    0.70
   3   3  -4    7.70    0.60
   3   3  -3   45.90    2.50
   3   3  -3   44.90    2.50
  -3  -3   3   45.10    2.50
   3   3  -2   91.29    4.80
   3   3  -2   91.49    4.80
  -3  -3   2   89.19    4.80
   3   3  -1   33.00    2.40
   3   3  -1   34.00    1.80
   3   3  -1   32.40    1.90
   3   3  -1   35.20    1.80
   3   3  -1   33.10    1.80
  -3  -3   1   28.70    2.60
  -3  -3   1   33.70    1.90
   3   3   0   29.20    1.60
   3   3   0   28.80    1.60
   3   3   0   30.00    1.70
   3   3   0   25.40    2.40
  -3  -3   0   27.90    1.70
  -3  -3   0   28.70    2.70
  -3  -3   0   27.70    1.70
   3   3   1  208.98   11.10
   3   3   1  218.78   11.10
   3   3   1  213.78   11.10
  -3  -3  -1  205.68   11.80
  -3  -3  -1  210.88   11.10
   3   3   2  264.47   15.00
   3   3   2  291.77   15.00
  -3  -3  -2  303.47   15.10
  -3  -3  -2  292.07   16.00
   3   3   3   11.30    1.00
   3   3   3   10.40    1.10
  -3  -3  -3   11.70    1.10
   3   3   4   56.49    3.70
   3   3   4   59.99    3.50
  -3  -3  -4   62.39    3.70
   3   3   5    7.60    1.00
   3   3   5    6.10    1.10
  -3  -3  -5    5.90    1.10
   3   3   6    3.40    1.10
   3   3   6    5.90    1.00
  -3  -3  -6    1.90    1.00
   3   3   7    0.00    1.00
  -3  -3  -7    0.60    1.00
   4   4  -6    2.70    0.60
   4   4  -5    0.80    0.40
   4   4  -5    0.50    0.30
   4   4  -4    5.80    0.70
   4   4  -4    6.30    0.60
   4   4  -3   76.59    4.30
   4   4  -3   79.79    4.20
   4   4  -2   26.00    1.50
   4   4  -2   27.30    1.60
   4   4  -1    4.60    0.40
   4   4  -1    5.20    0.60
   4   4  -1    4.30    0.40
   4   4  -1    4.30    0.40
  -4  -4   1    5.20    1.60
   4   4   0   16.80    1.10
   4   4   0   17.30    1.10
   4   4   0   12.20    1.10
   4   4   0   15.90    1.10
  -4  -4   0   16.10    2.30
   4   4   1  269.17   14.20
   4   4   1  283.17   14.20
  -4  -4  -1  267.87   14.30
  -4  -4  -1  270.47   15.30
   4   4   2  148.69    8.20
   4   4   2  162.28    8.30
  -4  -4  -2  153.48    8.40
  -4  -4  -2  152.78    9.50
   4   4   3    1.90    0.50
   4   4   3    2.70    0.70
  -4  -4  -3    3.50    0.80
   4   4   4    0.10    0.50
   4   4   4    0.50    0.60
  -4  -4  -4    0.70    0.70
   4   4   5   11.40    1.20
   4   4   5   12.90    1.50
  -4  -4  -5    9.20    1.40
   4   4   6    5.00    1.00
   4   4   6    5.80    1.30
  -4  -4  -6    6.10    1.30
   4   4   7   -0.30    1.00
   5   5  -6    1.10    0.60
   5   5  -5    2.40    0.60
   5   5  -5    2.70    0.40
   5   5  -4    0.30    0.30
   5   5  -4    0.00    0.40
   5   5  -3   18.70    1.30
   5   5  -3   19.40    1.20
   5   5  -2    3.50    0.50
   5   5  -2    4.10    0.50
  -5  -5   2    4.40    1.80
   5   5  -1   31.90    1.90
   5   5  -1   33.20    2.00
   5   5  -1   31.30    1.90
   5   5  -1   34.00    1.90
  -5  -5   1   41.30    3.70
   5   5   0    1.50    0.40
   5   5   0    2.20    0.50
   5   5   0    1.30    0.40
  -5  -5   0    0.30    1.90
   5   5   1   73.89    4.10
   5   5   1   74.49    4.10
  -5  -5  -1   72.89    5.90
   5   5   2    5.20    0.70
   5   5   2    4.60    0.80
  -5  -5  -2    2.60    0.80
  -5  -5  -2    5.70    2.50
   5   5   3   73.49    4.50
   5   5   3   83.39    4.40
  -5  -5  -3   76.09    4.70
   5   5   4   -0.20    0.60
   5   5   4    0.30    0.60
  -5  -5  -4    2.10    0.80
   5   5   5   17.20    1.50
   5   5   5   15.70    1.80
  -5  -5  -5   13.90    1.80
   5   5   6    0.00    0.70
   5   5   6    0.80    1.00
   6   6  -5    0.00    0.50
   6   6  -4    1.30    0.60
   6   6  -4    1.70    0.40
   6   6  -3   38.90    2.20
   6   6  -3   36.90    2.30
   6   6  -2   23.10    1.60
   6   6  -2   20.90    1.40
  -6  -6   2   21.90    3.20
   6   6  -1    1.60    0.40
   6   6  -1    0.80    0.50
   6   6  -1    0.80    0.40
  -6  -6   1   -0.60    2.20
   6   6   0    2.50    0.60
   6   6   0    3.10    0.60
   6   6   0    3.40    0.60
  -6  -6   0    2.30    2.50
   6   6   1   30.10    2.20
   6   6   1   30.50    2.00
   6   6   1   29.30    2.00
  -6  -6  -1   33.10    4.40
   6   6   2   98.19    5.50
   6   6   2  104.19    5.70
   6   6   2   97.69    5.60
  -6  -6  -2   97.19    7.90
   6   6   3    6.50    1.00
   6   6   3    9.20    1.00
   6   6   4    2.90    0.90
   6   6   4    4.00    0.80
   6   6   5    0.70    0.90
   6   6   5    0.40    0.70
   7   7  -4    1.70    0.70
   7   7  -3    0.30    0.40
   7   7  -3    0.50    0.60
   7   7  -2    4.50    0.80
   7   7  -2    5.50    0.70
  -7  -7   2    9.50    3.00
   7   7  -1   14.40    1.20
   7   7  -1   15.90    1.40
  -7  -7   1   18.90    3.80
   7   7   0   -0.50    0.40
   7   7   0    0.50    0.50
   7   7   0    0.30    0.50
  -7  -7   0    0.00    2.80
   7   7   1    1.80    0.60
   7   7   1    2.40    0.60
   7   7   1    2.90    0.80
  -7  -7  -1    3.50    3.30
   7   7   2    8.20    1.20
   7   7   2    3.80    0.80
   7   7   2    4.10    0.80
   7   7   3   33.60    2.40
   7   7   3   37.30    2.90
   7   7   3   36.70    2.60
   7   7   4    0.40    1.00
   7   7   4    1.50    0.80
   7   7   4    1.20    0.90
   8   8  -3    6.00    1.00
   8   8  -2    0.20    0.50
   8   8  -2    0.00    0.60
   8   8  -1   -0.10    0.50
   8   8  -1    0.70    0.60
  -8  -8   1   -0.60    3.50
   8   8   0   -0.50    0.50
   8   8   0   -0.20    0.60
  -8  -8   0    1.80    3.60
   8   8   1    1.90    0.70
   8   8   1    2.30    0.70
   8   8   1    1.60    0.80
   8   8   2    4.70    1.10
   8   8   2    1.90    0.80
   8   8   2    2.10    0.80
   8   8   3    0.20    0.70
   8   8   3    1.00    0.80
   8   8   3    0.70    1.00
   6   8   3    1.10    0.80
   6   8   3    1.10    0.80
   6   8   3    3.40    1.20
   6   8   2   26.60    2.40
   6   8   2   22.80    1.90
   6   8   2   23.60    1.90
  -6  -8  -1    6.30    4.20
   6   8   1    5.10    1.00
   6   8   1    5.70    1.00
   6   8   1    6.90    1.00
  -6  -8   0    2.90    3.60
   6   8   0    0.30    0.50
   6   8   0    1.10    0.70
  -6  -8   1    6.00    3.50
   6   8  -1    0.90    0.70
   6   8  -1    2.00    0.60
  -6  -8   2    2.30    3.30
   6   8  -2    5.30    0.80
   6   8  -2    5.20    0.90
   6   8  -3    8.40    1.10
   5   7   4    0.10    0.70
   5   7   4    0.80    0.70
   5   7   3   22.40    1.80
   5   7   3   20.40    1.90
  -5  -7  -2   12.20    3.90
   5   7   2   12.20    1.40
   5   7   2    9.90    1.20
   5   7   2    9.30    1.10
  -5  -7  -1    6.20    3.40
   5   7   1    7.00    0.90
   5   7   1    8.50    1.10
   5   7   1    6.20    0.90
  -5  -7   0    0.00    3.00
   5   7   0    1.20    0.50
   5   7   0    0.60    0.50
   5   7   0    0.00    0.50
  -5  -7   1    5.70    3.00
   5   7  -1    5.30    0.70
   5   7  -1    5.30    0.80
  -5  -7   2    6.60    2.70
   5   7  -2    6.30    0.70
   5   7  -2    5.80    0.80
   5   7  -3    2.10    0.50
   5   7  -3    1.10    0.60
   5   7  -4    0.40    0.60
  -4  -6  -5    1.60    1.00
   4   6   5    1.60    0.80
   4   6   5    0.60    0.80
  -4  -6  -4    1.30    0.90
   4   6   4    2.10    0.70
   4   6   4    2.30    0.90
  -4  -6  -3    1.20    0.80
   4   6   3    0.30    0.60
   4   6   3    0.10    0.50
  -4  -6  -2   53.89    3.60
  -4  -6  -2   67.49    6.00
   4   6   2   54.59    3.40
   4   6   2   56.19    3.40
  -4  -6  -1   17.60    3.40
   4   6   1    9.90    1.00
   4   6   1   10.20    1.00
  -4  -6   0   13.80    3.20
   4   6   0   11.70    1.10
   4   6   0   11.20    1.00
   4   6   0    9.60    1.00
  -4  -6   1    0.10    2.10
   4   6  -1    0.80    0.40
   4   6  -1    0.50    0.40
   4   6  -1    1.10    0.30
  -4  -6   2    7.90    2.40
   4   6  -2    1.20    0.50
   4   6  -3   24.00    1.50
   4   6  -3   23.70    1.70
   4   6  -4    1.80    0.60
   4   6  -4    2.70    0.40
   4   6  -5   -0.60    0.50
  -3  -5  -6    0.00    1.00
   3   5   6   -0.20    0.70
   3   5   6   -0.50    0.80
  -3  -5  -5    3.30    1.00
   3   5   5    2.00    0.90
   3   5   5    2.90    0.80
  -3  -5  -4   25.60    2.30
   3   5   4   26.60    2.00
   3   5   4   26.50    2.20
  -3  -5  -3    1.70    0.80
  -3  -5  -3    5.00    2.60
   3   5   3    1.50    0.70
   3   5   3    3.00    0.70
  -3  -5  -2    8.80    1.10
  -3  -5  -2   10.40    2.80
   3   5   2   11.60    1.00
   3   5   2    8.50    1.00
  -3  -5  -1   35.70    3.80
  -3  -5  -1   26.10    2.00
   3   5   1   27.00    1.90
   3   5   1   31.30    1.90
  -3  -5   0    4.70    2.00
   3   5   0    6.00    0.70
   3   5   0    6.40    0.70
  -3  -5   1    2.10    1.70
   3   5  -1    0.60    0.40
   3   5  -1    0.90    0.30
   3   5  -1    0.70    0.30
   3   5  -1    0.10    0.30
  -3  -5   2    3.30    1.70
   3   5  -2    3.90    0.50
   3   5  -2    3.70    0.60
   3   5  -3   20.60    1.40
   3   5  -3   20.90    1.30
   3   5  -4    8.30    0.70
   3   5  -4    7.90    0.80
   3   5  -5    0.90    0.50
   3   5  -6    0.30    0.50
  -2  -4  -7   -0.50    1.00
   2   4   7    0.40    1.00
  -2  -4  -6   -0.40    0.90
   2   4   6    0.90    0.70
   2   4   6   -0.30    0.80
  -2  -4  -5   16.00    1.80
   2   4   5   15.30    1.80
   2   4   5   18.10    1.60
  -2  -4  -4   63.79    4.10
   2   4   4   72.19    4.00
   2   4   4   68.19    4.20
  -2  -4  -3    6.60    2.40
  -2  -4  -3    4.60    0.80
   2   4   3    4.50    0.80
   2   4   3    5.50    0.80
  -2  -4  -2    6.80    2.10
  -2  -4  -2    5.90    0.90
   2   4   2    6.10    0.70
   2   4   2    6.20    0.80
  -2  -4  -1  176.78   10.60
  -2  -4  -1  170.88    9.70
   2   4   1  194.58    9.70
   2   4   1  192.68    9.70
  -2  -4   0  144.89    8.90
  -2  -4   0  148.99    8.10
   2   4   0  163.18    8.00
   2   4   0  150.78    8.00
   2   4   0  151.98    8.00
  -2  -4   1   13.70    1.90
   2   4  -1   10.30    0.80
   2   4  -1   12.90    0.80
   2   4  -1   13.40    0.90
   2   4  -1   12.50    0.80
   2   4  -2    1.20    0.30
   2   4  -2    2.00    0.80
   2   4  -2    0.90    0.30
   2   4  -3    2.00    0.30
   2   4  -3    2.80    0.50
   2   4  -4    4.10    0.60
   2   4  -4    5.10    0.50
   2   4  -5    1.20    0.30
   2   4  -5    1.80    0.50
   2   4  -6    0.40    0.50
  -1  -3  -7   -0.10    1.00
   1   3   7    1.40    1.10
  -1  -3  -6    1.10    0.90
   1   3   6    0.20    0.90
   1   3   6    2.40    0.90
  -1  -3  -5   -1.10    0.60
   1   3   5   -0.50    0.60
   1   3   5   -0.70    0.70
  -1  -3  -4   23.80    1.80
   1   3   4   24.20    2.00
   1   3   4   21.00    1.70
  -1  -3  -3    9.00    2.30
  -1  -3  -3    8.70    1.00
   1   3   3    8.90    1.00
   1   3   3   10.40    1.10
  -1  -3  -2  112.29    6.00
  -1  -3  -2  106.19    6.90
   1   3   2  113.09    6.10
   1   3   2  110.09    6.00
  -1  -3  -1  115.19    7.20
  -1  -3  -1  121.79    6.50
   1   3   1  128.49    6.50
   1   3   1  121.89    6.50
   1   3   1  125.39    6.50
  -1  -3   0    7.00    0.60
  -1  -3   0    5.00    1.40
  -1  -3   0    7.20    0.60
  -1  -3   0    8.50    0.80
   1   3   0    6.00    0.60
   1   3   0    6.90    0.60
   1   3   0    7.40    1.20
   1   3   0    7.00    0.60
  -1  -3   1    9.50    0.60
  -1  -3   1    8.90    1.40
   1   3  -1    7.00    0.60
   1   3  -1    8.90    0.60
   1   3  -1    9.50    0.60
   1   3  -1   10.30    1.30
   1   3  -1    9.00    0.70
  -1  -3   2   84.49    4.50
   1   3  -2   84.99    4.60
   1   3  -2   87.99    4.50
  -1  -3   3   43.50    2.30
   1   3  -3   45.70    2.40
   1   3  -3   41.80    2.30
   1   3  -4    9.90    0.80
   1   3  -4   10.10    0.70
   1   3  -5    1.20    0.30
   1   3  -5    0.70    0.40
   1   3  -6    0.40    0.30
   0  -2  -7   -1.60    0.90
   0   2   7   -0.30    0.90
   0  -2  -6   -1.10    0.70
   0   2   6    1.10    0.80
   0  -2  -5    0.40    0.60
   0   2   5    0.70    0.70
   0  -2  -4  637.34   34.30
   0   2   4  690.33   34.70
   0  -2  -3    8.30    0.90
   0   2   3    5.60    0.90
   0  -2  -2   66.59    3.50
   0  -2  -2   62.79    4.40
   0   2   2   62.19    3.60
   0   2   2   56.79    3.50
   0   2   2   63.39    4.10
   0  -2  -1   93.29    5.50
   0  -2  -1   96.49    4.90
   0  -2  -1   81.59    5.00
   0   2   1   94.79    5.00
   0   2   1   96.59    4.90
   0   2   1   93.99    5.40
   0   2   1   93.59    5.00
   0  -2   0 9957.80  461.55
   0  -2   0 8491.15  461.25
   0  -2   0 9226.98  461.25
   0  -2   0 8118.69  461.25
   0   2   0 9375.16  461.25
   0   2   0 7873.51  461.25
   0   2   0 9999.00  461.45
   0  -2   1   80.89    4.30
   0  -2   1   78.79    4.60
   0  -2   1   78.39    4.30
   0   2  -1   87.09    4.30
   0   2  -1   87.09    4.30
   0   2  -1   83.19    4.50
   0  -2   2   54.79    2.90
   0  -2   2   54.09    2.80
   0   2  -2   51.39    2.80
   0   2  -2   52.89    2.80
   0  -2   3    6.60    0.50
   0  -2   3    4.50    0.40
   0  -2   3    5.90    0.40
   0   2  -3    5.90    0.40
   0   2  -3    6.10    0.50
   0  -2   4  511.35   27.20
   0  -2   4  549.05   27.20
   0   2  -4  527.55   27.20
   0   2  -4  528.85   27.30
   0  -2   5    1.60    0.30
   0  -2   5    1.00    0.40
   0   2  -5    0.80    0.30
   0  -2   6   -0.20    0.60
   0  -2   6    1.10    0.50
  -1   1   8    0.70    0.90
   1  -1  -7    6.40    1.30
  -1   1   7    6.50    1.30
   1  -1  -6   -1.40    0.60
  -1   1   6    0.30    0.80
   1  -1  -5    1.90    0.60
  -1   1   5    1.70    0.80
   1  -1  -4    7.10    0.80
  -1   1   4    5.30    1.00
   1  -1  -3  313.17   16.00
  -1   1   3  300.27   16.40
  -1   1   3  304.97   16.20
   1  -1  -2   87.29    5.20
   1  -1  -2   86.29    4.50
  -1   1   2   84.79    5.00
  -1   1   2   72.89    4.70
  -1   1   2   86.99    4.50
  -1   1   2   88.39    4.50
   1  -1  -1  501.75   25.70
   1  -1  -1  512.55   25.40
  -1   1   1  458.55   25.50
  -1   1   1  500.25   25.70
  -1   1   1  499.95   25.40
   1  -1   0    1.00    0.20
   1  -1   0    0.90    0.20
   1  -1   0    1.00    0.10
   1  -1   0    1.00    0.50
  -1   1   0    1.00    0.10
  -1   1   0    1.00    0.20
  -1   1   0    1.20    0.20
  -1   1   0    1.20    0.40
   1  -1   1 1429.76   74.49
   1  -1   1 1443.16   74.39
   1  -1   1 1516.05   74.49
  -1   1  -1 1437.56   74.49
  -1   1  -1 1438.76   74.39
   1  -1   2   90.79    4.80
   1  -1   2   89.79    4.80
   1  -1   2   92.39    4.80
  -1   1  -2   91.89    4.80
  -1   1  -2   92.19    4.80
  -1   1  -2   94.09    4.80
   1  -1   3   72.59    3.70
   1  -1   3   72.19    3.70
   1  -1   3   65.39    3.70
  -1   1  -3   73.49    3.70
  -1   1  -3   63.69    3.80
  -1   1  -3   72.59    3.70
   1  -1   4    8.20    0.70
   1  -1   4    8.70    0.60
   1  -1   4    9.20    0.70
  -1   1  -4    9.70    0.90
   1  -1   5    5.70    1.00
  -1   1  -5   11.30    1.00
   1  -1   6   -0.10    0.60
   1  -1   7    1.20    0.70
   1  -1   7    0.30    0.70
  -2   0   8   16.50    2.00
   2   0  -7    0.20    0.80
  -2   0   7    0.50    0.80
   2   0  -6   -0.40    0.60
  -2   0   6    0.00    0.70
   2   0  -5   -0.10    0.50
  -2   0   5    0.10    0.70
   2   0  -4   29.70    1.80
  -2   0   4   21.70    2.00
   2   0  -3    0.20    0.30
   2   0  -3   -0.10    0.20
  -2   0   3   -0.10    0.20
  -2   0   3    0.00    0.20
  -2   0   3   -0.10    0.20
   2   0  -2   22.90    1.30
   2   0  -2   22.40    1.30
  -2   0   2   22.00    1.30
  -2   0   2   23.90    1.30
   2   0  -1   -0.20    0.10
   2   0  -1   -0.20    0.10
  -2   0   1   -0.40    0.10
  -2   0   1   -0.20    0.10
   2   0   0    0.00    0.10
   2   0   0   -0.10    0.10
   2   0   0    0.00    0.10
  -2   0   0    0.00    0.10
  -2   0   0    0.00    0.10
   2   0   1   -0.10    0.20
   2   0   1    0.00    0.20
  -2   0  -1    0.10    0.20
  -2   0  -1   -0.20    0.20
   2   0   2   44.60    2.70
   2   0   2   47.20    2.50
   2   0   2   47.40    2.60
   2   0   2   49.80    2.50
  -2   0  -2   47.60    2.60
   2   0   3    0.20    0.30
   2   0   3    0.10    0.10
   2   0   3    0.00    0.10
   2   0   3    0.10    0.40
  -2   0  -3    0.30    0.40
   2   0   4   25.90    2.00
   2   0   4   28.50    1.50
  -2   0  -4   23.70    1.90
   2   0   5   -0.10    0.50
  -2   0  -5   -0.50    0.50
   2   0   6   -0.30    0.60
  -2   0  -6   -0.30    0.70
   2   0   7   -0.90    0.60
   2   0   8    5.40    1.10
   2   0   8    5.40    1.80
   3   1  -7    6.30    1.10
  -3  -1   7    4.20    1.20
   3   1  -6    0.60    0.70
  -3  -1   6    1.60    0.80
   3   1  -5    2.30    0.40
   3   1  -5    1.50    0.50
   3   1  -4    1.50    0.30
   3   1  -4    1.30    0.40
  -3  -1   4    1.80    0.30
   3   1  -3  153.58    8.10
   3   1  -3  153.88    8.20
   3   1  -3  163.58    8.10
  -3  -1   3  149.29    8.10
  -3  -1   3  158.88    8.10
  -3  -1   3  159.48    8.10
   3   1  -2   81.49    4.00
   3   1  -2   72.79    4.00
   3   1  -2   74.39    4.00
  -3  -1   2   73.59    4.00
  -3  -1   2   78.79    4.00
  -3  -1   2   75.69    4.00
   3   1  -1  328.97   16.40
   3   1  -1  312.87   16.40
   3   1  -1  317.87   16.40
  -3  -1   1  315.67   16.40
  -3  -1   1  315.67   16.40
  -3  -1   1  325.77   16.40
   3   1   0   21.40    1.20
   3   1   0   23.30    1.20
   3   1   0   19.30    1.60
   3   1   0   22.80    1.20
  -3  -1   0   22.70    1.20
  -3  -1   0   20.90    1.20
  -3  -1   0   21.80    1.20
   3   1   1 1245.48   62.89
   3   1   1 1275.47   62.59
   3   1   1 1185.08   62.49
   3   1   1 1259.57   62.59
  -3  -1  -1 1089.29   62.49
  -3  -1  -1 1292.07   62.59
  -3  -1  -1 1189.98   62.59
   3   1   2  236.38   13.00
   3   1   2  256.77   12.50
  -3  -1  -2  255.47   12.50
  -3  -1  -2  208.88   12.50
   3   1   3   99.79    6.50
   3   1   3  114.69    5.90
  -3  -1  -3  105.29    5.80
   3   1   4   21.80    1.70
  -3  -1  -4   18.10    1.60
   3   1   5   23.50    1.90
  -3  -1  -5   23.40    1.90
   3   1   6    2.70    0.80
  -3  -1  -6    2.80    0.90
   3   1   7    0.50    0.90
  -4  -2   7    1.00    0.80
   4   2  -6    2.40    0.40
   4   2  -6    1.30    0.60
   4   2  -5    1.60    0.50
   4   2  -5    1.60    0.30
  -4  -2   5    1.30    0.30
   4   2  -4    1.20    0.40
   4   2  -4    2.10    0.40
   4   2  -4    1.90    0.30
  -4  -2   4    2.00    0.30
   4   2  -3  181.68    9.70
   4   2  -3  192.28    9.60
   4   2  -3  189.28    9.70
  -4  -2   3  182.68    9.70
  -4  -2   3  185.78    9.60
   4   2  -2  117.99    6.10
   4   2  -2  114.49    6.10
  -4  -2   2  117.59    6.10
  -4  -2   2  118.89    6.10
   4   2  -1   10.70    0.60
   4   2  -1   10.30    0.70
   4   2  -1   10.50    0.60
  -4  -2   1    9.90    0.60
  -4  -2   1    9.50    0.60
  -4  -2   1    9.80    0.60
   4   2   0   61.59    3.30
   4   2   0   63.79    3.20
   4   2   0   58.09    3.80
   4   2   0   60.59    3.30
   4   2   0   64.59    3.20
  -4  -2   0   54.99    3.90
  -4  -2   0   63.39    3.30
  -4  -2   0   57.89    3.20
   4   2   1 1495.15   74.59
   4   2   1 1433.56   74.09
   4   2   1 1483.95   74.09
   4   2   1 1458.45   74.09
  -4  -2  -1 1281.87   74.09
  -4  -2  -1 1460.55   74.69
  -4  -2  -1 1405.56   74.09
  -4  -2  -1 1535.45   74.19
   4   2   2  165.28    8.60
   4   2   2  168.08    8.70
   4   2   2  163.98    9.70
  -4  -2  -2  153.78    8.80
  -4  -2  -2  170.28    8.70
   4   2   3    6.00    0.70
   4   2   3    5.20    0.80
  -4  -2  -3    6.10    0.80
   4   2   4   -0.50    0.40
   4   2   4    0.30    0.50
  -4  -2  -4   -0.30    0.60
   4   2   5   33.70    2.50
  -4  -2  -5   31.40    2.40
   4   2   6    0.50    0.80
  -4  -2  -6    1.60    0.90
   4   2   7   -0.20    0.80
   5   3  -6    3.80    0.50
   5   3  -5    0.10    0.20
   5   3  -5   -0.30    0.30
   5   3  -4    0.00    0.30
   5   3  -4   -0.10    0.20
   5   3  -3  148.39    7.70
   5   3  -3  148.79    7.80
   5   3  -2   37.40    2.10
   5   3  -2   36.60    2.00
  -5  -3   2   35.70    2.00
   5   3  -1   37.00    2.00
   5   3  -1   37.20    2.00
   5   3  -1   32.60    2.50
   5   3  -1   37.90    2.10
   5   3  -1   37.80    2.00
  -5  -3   1   34.00    2.80
  -5  -3   1   36.70    2.00
   5   3   0    4.60    0.50
   5   3   0    4.60    0.50
   5   3   0    5.00    0.50
   5   3   0    3.80    1.20
   5   3   0    4.90    0.50
  -5  -3   0    3.50    1.40
  -5  -3   0    5.00    0.50
   5   3   1  870.51   42.30
   5   3   1  824.02   42.20
   5   3   1  817.42   42.30
  -5  -3  -1  789.82   43.00
  -5  -3  -1  801.32   42.30
   5   3   2   95.59    5.20
   5   3   2   98.59    5.30
  -5  -3  -2   98.79    5.40
   5   3   3   26.50    1.70
   5   3   3   24.30    1.80
  -5  -3  -3   28.10    2.00
   5   3   4    1.10    0.60
   5   3   4    2.10    0.50
  -5  -3  -4    2.00    0.80
   5   3   5   65.09    4.10
   5   3   5   70.59    3.90
  -5  -3  -5   61.39    4.10
   5   3   6    3.50    1.00
   5   3   6    2.90    0.80
  -5  -3  -6    1.60    1.00
   5   3   7    0.90    0.90
   6   4  -6    3.60    0.70
   6   4  -6    3.30    0.50
   6   4  -5    0.10    0.30
   6   4  -5   -0.40    0.40
   6   4  -4    1.40    0.30
   6   4  -4    0.10    0.40
   6   4  -3   88.69    4.70
   6   4  -3   88.99    4.80
   6   4  -2   74.39    4.00
   6   4  -2   74.79    4.00
   6   4  -1   19.00    1.20
   6   4  -1   17.80    1.10
   6   4  -1   17.90    1.10
   6   4  -1   16.90    1.10
   6   4  -1   16.70    2.10
  -6  -4   1   22.10    2.40
   6   4   0    3.90    0.50
   6   4   0    2.90    0.50
   6   4   0    3.30    0.50
   6   4   0    3.30    0.50
  -6  -4   0    4.10    1.80
   6   4   1   80.89    4.30
   6   4   1   81.69    4.30
  -6  -4  -1   69.59    5.60
   6   4   2  219.98   11.70
   6   4   2  231.98   11.80
  -6  -4  -2  217.18   11.90
   6   4   3    0.40    0.40
   6   4   3    0.10    0.40
  -6  -4  -3   -1.30    0.50
   6   4   4    3.50    0.70
   6   4   4    2.70    0.80
  -6  -4  -4    3.70    0.90
   6   4   5   -0.10    0.70
   6   4   5    0.40    0.50
  -6  -4  -5   -0.50    0.70
   6   4   6    4.10    1.10
   6   4   6    6.20    1.00
   6   4   7   -0.20    0.90
   6   4   7    0.80    1.00
   7   5  -6    2.40    0.60
   7   5  -5    4.60    0.70
   7   5  -5    5.20    0.60
   7   5  -4    1.70    0.50
   7   5  -4    2.20    0.40
   7   5  -3    3.40    0.50
   7   5  -3    3.50    0.60
   7   5  -2    3.90    0.50
   7   5  -2    3.80    0.60
  -7  -5   2   12.60    2.20
   7   5  -1   73.49    4.10
   7   5  -1   75.19    4.10
   7   5  -1   79.99    4.20
   7   5  -1   73.79    4.00
  -7  -5   1   75.79    5.50
   7   5   0   10.70    0.90
   7   5   0    9.40    0.90
   7   5   0    9.50    0.90
  -7  -5   0   10.10    2.40
   7   5   1   74.79    4.20
   7   5   1   72.09    4.10
   7   5   1   74.19    4.10
  -7  -5  -1   68.89    5.90
   7   5   2   22.40    1.70
   7   5   2   24.30    1.60
   7   5   3  147.69    8.00
   7   5   3  145.49    7.90
   7   5   4   22.90    1.70
   7   5   4   24.20    2.00
   7   5   5   23.30    1.80
   7   5   5   24.70    2.20
   7   5   6    0.90    1.10
   7   5   6   -1.40    0.80
   8   6  -5    0.20    0.50
   8   6  -4    1.00    0.40
   8   6  -4    0.70    0.50
   8   6  -3   16.10    1.20
   8   6  -3   16.80    1.30
   8   6  -2    2.70    0.50
   8   6  -2    3.00    0.60
  -8  -6   2    1.80    2.20
   8   6  -1    0.00    0.30
   8   6  -1   -0.10    0.30
   8   6  -1    0.00    0.40
  -8  -6   1   -0.60    2.20
   8   6   0   25.70    1.70
   8   6   0   27.30    1.70
   8   6   0   22.40    1.70
  -8  -6   0   29.80    4.20
   8   6   1    1.50    0.60
   8   6   1    0.80    0.50
   8   6   1    0.30    0.50
  -8  -6  -1    0.80    2.60
   8   6   2   12.70    1.30
   8   6   2   13.40    1.20
   8   6   2   13.30    1.40
   8   6   3    2.70    0.70
   8   6   3    2.70    0.90
   8   6   3    3.50    0.70
   8   6   4   28.00    2.40
   8   6   4   24.90    2.10
   8   6   4   24.20    1.90
   8   6   5    2.90    1.10
   8   6   5    5.10    0.90
   8   6   5    3.30    1.20
   9   7  -4    0.70    0.60
   9   7  -3    1.00    0.50
   9   7  -3    1.40    0.60
   9   7  -2   19.90    1.40
   9   7  -2   18.20    1.50
  -9  -7   2   25.20    3.80
   9   7  -1    8.10    0.90
   9   7  -1    9.10    1.00
  -9  -7   1   16.10    3.70
   9   7   0    0.40    0.60
   9   7   0    0.10    0.50
   9   7   0    1.10    0.50
  -9  -7   0    2.60    3.00
   9   7   1    0.40    0.50
   9   7   1   -0.10    0.50
   9   7   1   -0.10    0.60
   9   7   2    5.30    0.90
   9   7   2    7.20    1.10
   9   7   2    4.60    0.90
   9   7   3   37.30    2.70
   9   7   3   46.30    3.10
   9   7   3   37.70    2.60
   9   7   4    1.10    0.70
   9   7   4   -0.10    1.10
   9   7   4    0.60    0.80
  10   8  -2    0.80    0.60
  10   8  -2    0.50    0.50
  10   8  -1    0.30    0.60
  10   8  -1   -0.40    0.50
  10   8   0    2.10    0.70
  10   8   0    3.40    0.80
  10   8   1    3.30    0.80
  10   8   1    4.50    0.90
  10   8   1    5.40    0.90
  10   8   2    0.40    0.90
  10   8   2    1.30    0.70
  10   8   2    0.70    0.70
   4   8   3   -0.30    0.70
   4   8   3    0.60    0.80
   4   8   3    1.10    1.00
  -4  -8  -2   27.60    5.50
   4   8   2   15.80    1.60
   4   8   2   15.20    1.60
   4   8   2   15.10    1.80
  -4  -8  -1    2.10    3.40
   4   8   1    4.00    0.90
   4   8   1    0.80    0.60
   4   8   1    1.70    0.70
  -4  -8   0    2.70    3.50
   4   8   0    1.40    0.70
   4   8   0    1.50    0.60
  -4  -8   1    2.20    3.30
   4   8  -1    0.60    0.50
   4   8  -1    0.40    0.60
  -4  -8   2    1.00    3.20
   4   8  -2   -0.10    0.50
   4   8  -2    0.40    0.60
   4   8  -3    5.20    0.90
  -3  -7  -4    4.90    1.30
   3   7   4    4.00    1.00
   3   7   4    3.10    1.00
  -3  -7  -3    0.80    0.80
  -3  -7  -3    2.60    3.00
   3   7   3    1.30    0.80
   3   7   3    1.50    0.80
  -3  -7  -2   13.60    4.00
   3   7   2    9.40    1.10
   3   7   2   11.50    1.20
  -3  -7  -1   11.00    3.40
   3   7   1    7.70    0.90
   3   7   1    9.70    1.10
   3   7   1    7.60    1.00
  -3  -7   0    2.80    2.70
   3   7   0    1.30    0.60
   3   7   0   -0.10    0.50
   3   7   0    1.10    0.50
  -3  -7   1    1.30    2.70
   3   7  -1    0.90    0.40
   3   7  -1    0.60    0.50
  -3  -7   2    5.70    2.70
   3   7  -2    2.70    0.70
   3   7  -2    3.40    0.50
   3   7  -3    3.20    0.50
   3   7  -3    2.20    0.70
   3   7  -4    3.40    0.80
  -2  -6  -5   -0.60    0.80
   2   6   5   -1.00    0.70
   2   6   5   -0.20    0.70
  -2  -6  -4   16.20    2.00
   2   6   4   19.20    1.70
   2   6   4   21.80    2.00
  -2  -6  -3    4.60    1.00
  -2  -6  -3    1.80    2.80
   2   6   3    4.00    0.90
   2   6   3    2.90    0.80
  -2  -6  -2    9.80    3.00
  -2  -6  -2    5.60    1.00
   2   6   2    5.90    0.90
   2   6   2    5.10    0.80
  -2  -6  -1    1.40    2.30
  -2  -6  -1    1.60    0.70
   2   6   1    2.00    0.50
   2   6   1    1.10    0.60
  -2  -6   0   27.50    3.80
   2   6   0   23.30    1.70
   2   6   0   22.60    1.60
   2   6   0   26.50    1.70
  -2  -6   1   -0.90    2.10
   2   6  -1    0.40    0.40
   2   6  -1    0.40    0.30
   2   6  -1   -0.10    0.40
  -2  -6   2   -1.60    1.90
   2   6  -2    0.30    0.50
   2   6  -2    0.50    0.40
   2   6  -3   11.40    0.90
   2   6  -3   12.10    1.10
   2   6  -4   -0.20    0.40
   2   6  -5    0.10    0.50
  -1  -5  -6    0.20    1.00
   1   5   6   -0.60    0.90
   1   5   6    0.10    0.80
  -1  -5  -5   -0.40    0.80
   1   5   5   -0.10    0.80
   1   5   5   -0.10    0.60
  -1  -5  -4   22.10    2.00
   1   5   4   18.60    1.70
   1   5   4   20.40    1.90
  -1  -5  -3   36.30    4.70
  -1  -5  -3   34.30    2.50
   1   5   3   32.70    2.20
   1   5   3   34.70    2.40
  -1  -5  -2   -0.10    0.60
  -1  -5  -2    0.50    1.90
   1   5   2    0.30    0.50
   1   5   2    0.30    0.40
  -1  -5  -1    8.10    2.20
  -1  -5  -1    4.20    0.80
   1   5   1    4.60    0.70
   1   5   1    4.60    0.70
  -1  -5   0    3.80    1.90
  -1  -5   0    4.70    0.70
   1   5   0    5.20    0.60
   1   5   0    5.80    0.70
  -1  -5   1   22.50    2.80
   1   5  -1   21.30    1.40
   1   5  -1   20.30    1.20
   1   5  -1   21.40    1.30
   1   5  -1   19.60    1.30
  -1  -5   2    2.10    1.60
   1   5  -2    1.50    0.40
   1   5  -2    1.90    0.30
   1   5  -3    3.00    0.50
   1   5  -3    3.80    0.40
   1   5  -4    8.40    0.80
   1   5  -4    7.50    0.70
   1   5  -5    0.90    0.50
   1   5  -6   -0.10    0.50
   0  -4  -7    0.70    1.10
   0   4   7    0.20    1.10
   0  -4  -6   -0.80    0.90
   0   4   6    1.10    0.80
   0   4   6   -0.60    0.90
   0  -4  -5    0.60    0.80
   0   4   5    0.00    0.80
   0   4   5    0.90    0.70
   0  -4  -4   52.79    3.30
   0   4   4   48.70    3.20
   0   4   4   51.79    3.40
   0  -4  -3    1.40    0.60
   0  -4  -3    0.40    2.00
   0   4   3    1.80    0.60
   0   4   3    1.60    0.70
   0  -4  -2   10.80    1.00
   0  -4  -2    8.10    2.10
   0   4   2    9.30    0.90
   0   4   2    8.90    1.00
   0  -4  -1    1.50    0.50
   0  -4  -1    2.50    1.60
   0   4   1    0.80    0.40
   0   4   1    1.30    0.40
   0  -4   0  360.76   20.50
   0  -4   0  371.96   19.90
   0   4   0  388.36   19.90
   0   4   0  391.26   19.80
   0   4   0  406.16   19.90
   0  -4   1   -0.30    1.30
   0  -4   1    1.40    0.40
   0   4  -1    1.30    0.30
   0   4  -1    1.50    0.40
   0   4  -1    0.40    0.30
   0  -4   2    9.10    0.70
   0  -4   2   11.70    1.70
   0   4  -2    8.60    1.20
   0   4  -2    8.90    0.60
   0   4  -2    9.30    0.80
   0  -4   3    1.30    0.30
   0   4  -3    1.30    0.30
   0   4  -3    1.00    0.40
   0   4  -4   41.90    2.30
   0   4  -4   39.80    2.40
   0   4  -5    0.40    0.20
   0   4  -5    0.40    0.40
   0   4  -6    0.70    0.50
   1  -3  -7   -0.20    0.90
  -1   3   7    0.70    1.10
  -1   3   7    2.40    1.00
   1  -3  -6   -0.60    0.80
  -1   3   6    0.00    0.90
  -1   3   6    0.20    0.70
   1  -3  -5    0.80    0.70
  -1   3   5    1.40    0.90
  -1   3   5    1.20    0.70
   1  -3  -4   13.10    1.30
  -1   3   4   12.90    1.40
  -1   3   4   12.10    1.50
   1  -3  -3   47.30    4.50
   1  -3  -3   54.99    3.30
  -1   3   3   55.89    3.30
  -1   3   3   63.39    3.50
   1  -3  -2  100.19    6.40
   1  -3  -2  101.09    5.50
  -1   3   2   95.69    5.50
  -1   3   2  108.59    5.60
   1  -3  -1    8.90    0.80
   1  -3  -1    9.30    1.00
   1  -3  -1    9.00    1.70
  -1   3   1    7.80    0.70
  -1   3   1    9.90    0.80
  -1   3   1    9.90    0.90
   1  -3   0    5.50    0.60
   1  -3   0    5.40    0.60
   1  -3   0    6.40    1.40
   1  -3   0    8.00    0.80
  -1   3   0    6.60    1.20
  -1   3   0    7.40    0.60
  -1   3   0    6.10    0.50
  -1   3   0    7.80    0.60
   1  -3   1  107.49    5.70
   1  -3   1   99.69    6.20
   1  -3   1  110.19    5.70
  -1   3  -1  111.89    5.80
  -1   3  -1  110.39    5.70
  -1   3  -1  109.39    6.10
  -1   3  -1  115.19    5.70
   1  -3   2   91.79    5.40
   1  -3   2   91.09    4.90
  -1   3  -2   99.59    5.00
  -1   3  -2   94.19    4.90
   1  -3   3    6.90    0.50
  -1   3  -3    7.30    0.50
  -1   3  -3    7.40    0.60
   1  -3   4   19.20    1.10
  -1   3  -4   19.50    1.10
  -1   3  -4   18.40    1.20
  -1   3  -5   -0.10    0.20
  -1   3  -5   -0.30    0.30
   2  -2  -7    3.70    1.10
  -2   2   7    1.40    1.00
   2  -2  -6   -0.20    0.70
  -2   2   6   -0.10    0.80
   2  -2  -5    2.40    0.80
  -2   2   5    2.90    1.00
   2  -2  -4   16.40    1.40
  -2   2   4   16.20    1.70
   2  -2  -3   48.70    4.20
   2  -2  -3   48.10    2.90
  -2   2   3   54.39    3.30
   2  -2  -2    6.80    1.60
   2  -2  -2    6.70    0.60
   2  -2  -2    5.00    0.80
  -2   2   2    4.90    0.80
  -2   2   2    8.30    1.40
  -2   2   2    7.60    0.70
   2  -2  -1   44.40    3.00
   2  -2  -1   41.70    2.30
   2  -2  -1   33.80    2.40
  -2   2   1   43.50    2.80
  -2   2   1   44.00    2.40
  -2   2   1   43.20    2.30
   2  -2   0   36.10    2.60
   2  -2   0   35.30    2.00
   2  -2   0   34.00    2.00
   2  -2   0   35.60    2.00
  -2   2   0   38.30    2.00
  -2   2   0   36.50    2.00
  -2   2   0   36.60    2.50
  -2   2   0   37.80    2.00
   2  -2   1 1244.78   65.09
   2  -2   1 1254.47   64.89
   2  -2   1 1207.28   64.89
  -2   2  -1 1288.67   64.89
  -2   2  -1 1329.57   65.09
  -2   2  -1 1271.17   64.89
   2  -2   2   21.20    1.20
   2  -2   2   21.30    1.20
  -2   2  -2   22.20    1.20
  -2   2  -2   20.90    1.20
   2  -2   3   11.00    0.70
   2  -2   3   10.40    0.70
   2  -2   3   11.70    0.70
   2  -2   3   10.40    0.70
  -2   2  -3   11.80    0.70
  -2   2  -3   11.10    0.70
   2  -2   4   31.50    1.90
   2  -2   4   33.80    2.00
   2  -2   4   34.00    1.90
  -2   2  -4   37.50    1.90
  -2   2  -4   36.10    2.00
   2  -2   5   27.80    1.70
   2  -2   5   30.60    1.80
   2  -2   6   -0.40    0.60
   2  -2   6    1.20    0.40
   3  -1  -8    0.70    1.00
  -3   1   8    0.10    0.90
   3  -1  -7    8.40    1.30
  -3   1   7    7.20    1.40
   3  -1  -6    0.60    0.70
  -3   1   6    1.30    1.00
   3  -1  -5    3.20    0.70
  -3   1   5    1.30    0.90
   3  -1  -4    2.10    0.50
  -3   1   4    2.20    0.80
   3  -1  -3  175.88    8.60
  -3   1   3  140.79    8.90
  -3   1   3  165.58    9.00
   3  -1  -2   85.29    5.10
   3  -1  -2   88.09    4.50
  -3   1   2   72.29    4.80
  -3   1   2   84.99    4.90
  -3   1   2   90.39    4.50
  -3   1   2   85.49    4.50
   3  -1  -1  343.47   18.40
   3  -1  -1  358.06   18.20
  -3   1   1  362.66   18.20
  -3   1   1  354.46   18.40
  -3   1   1  344.47   18.10
   3  -1   0   22.30    1.50
   3  -1   0   20.80    1.20
   3  -1   0   22.10    1.20
   3  -1   0   19.50    1.20
  -3   1   0   21.90    1.20
  -3   1   0   24.00    1.20
  -3   1   0   23.00    1.40
  -3   1   0   21.30    1.20
   3  -1   1 1166.08   56.59
   3  -1   1 1066.99   56.39
   3  -1   1 1076.99   56.39
   3  -1   1 1079.49   56.49
  -3   1  -1 1165.08   56.59
  -3   1  -1 1058.39   56.39
  -3   1  -1 1083.89   56.49
  -3   1  -1 1116.19   56.39
   3  -1   2  215.58   11.50
   3  -1   2  222.28   11.60
   3  -1   2  219.18   11.50
   3  -1   2  218.28   11.40
   3  -1   2  223.38   11.50
  -3   1  -2  232.18   11.50
  -3   1  -2  227.98   11.50
   3  -1   3   93.99    4.90
   3  -1   3   89.69    4.90
   3  -1   3   95.69    4.90
  -3   1  -3   92.79    4.90
   3  -1   4   14.50    1.40
   3  -1   4   18.60    1.00
   3  -1   4   18.00    1.20
   3  -1   4   16.70    1.00
   3  -1   5   21.70    1.50
   3  -1   5   18.60    1.70
   3  -1   6    2.40    0.70
   3  -1   6    4.30    0.90
   3  -1   7    0.30    0.70
   3  -1   7    0.00    0.60
   4   0  -8   -0.50    0.80
  -4   0   8   -0.20    0.90
   4   0  -7    0.10    0.70
  -4   0   7    0.20    0.80
   4   0  -6   -0.30    0.60
  -4   0   6    0.80    0.80
   4   0  -5    0.40    0.50
  -4   0   5   -0.80    0.60
   4   0  -4    6.20    0.60
   4   0  -4    6.70    0.70
   4   0  -3   -0.20    0.20
   4   0  -3   -0.10    0.30
  -4   0   3    0.50    0.20
  -4   0   3    0.20    0.20
  -4   0   3    0.40    0.20
   4   0  -2  221.88   10.90
   4   0  -2  199.58   10.90
  -4   0   2  202.98   10.90
  -4   0   2  216.08   10.90
   4   0  -1   -0.20    0.10
   4   0  -1   -0.20    0.10
  -4   0   1   -0.10    0.10
  -4   0   1   -0.20    0.10
   4   0   0   -0.20    0.10
   4   0   0   -0.30    0.10
   4   0   0   -0.40    0.10
  -4   0   0   -0.40    0.10
  -4   0   0   -0.40    0.10
   4   0   1   -0.10    0.10
   4   0   1    0.10    0.10
  -4   0  -1   -0.40    0.20
  -4   0  -1   -0.10    0.10
   4   0   2    7.00    0.40
   4   0   2    7.50    0.70
   4   0   2    7.30    0.60
   4   0   3    0.20    0.40
   4   0   3    0.40    0.20
   4   0   3   -0.20    0.10
   4   0   3   -0.30    0.30
  -4   0  -3   -0.30    0.40
   4   0   4    1.10    0.50
   4   0   4    2.00    0.30
  -4   0  -4   -1.00    0.50
   4   0   5   -0.20    0.20
   4   0   5   -0.40    0.40
   4   0   6    0.90    0.60
   4   0   7   -0.90    0.60
   4   0   7    0.00    0.60
   4   0   8    3.10    0.90
   5   1  -7   17.60    1.60
  -5  -1   7   10.70    1.70
   5   1  -6    2.50    0.70
   5   1  -5    4.30    0.50
   5   1  -5    5.80    0.70
   5   1  -4    0.00    0.30
   5   1  -4    0.50    0.20
  -5  -1   4    0.30    0.20
   5   1  -3  810.72   42.50
   5   1  -3  816.52   42.50
  -5  -1   3  837.72   42.50
  -5  -1   3  855.11   42.50
  -5  -1   3  816.22   42.50
   5   1  -2   27.30    1.50
   5   1  -2   27.10    1.50
   5   1  -2   29.30    1.50
  -5  -1   2   27.20    1.50
  -5  -1   2   29.50    1.50
  -5  -1   2   25.70    1.50
   5   1  -1  208.98   10.80
   5   1  -1  205.78   10.80
   5   1  -1  206.98   10.80
  -5  -1   1  213.78   10.80
  -5  -1   1  213.28   10.80
  -5  -1   1  211.48   10.80
   5   1   0    8.60    0.50
   5   1   0    7.70    0.50
   5   1   0    8.40    0.50
  -5  -1   0    8.10    0.50
  -5  -1   0    7.90    0.50
  -5  -1   0    8.10    0.50
   5   1   1 5554.24  302.67
   5   1   1 6608.74  302.67
   5   1   1 5030.20  302.57
   5   1   1 6501.95  302.67
  -5  -1  -1 6249.47  302.67
  -5  -1  -1 5511.35  302.57
   5   1   2   85.29    4.40
   5   1   2   76.79    4.40
   5   1   2   83.59    4.30
  -5  -1  -2   85.79    4.50
  -5  -1  -2   77.99    4.50
   5   1   3  143.59    7.30
  -5  -1  -3  128.39    7.30
   5   1   4    0.90    0.50
  -5  -1  -4    0.30    0.50
   5   1   5  181.48   10.00
   5   1   5  218.08   10.50
  -5  -1  -5  182.38   10.40
   5   1   6    2.00    0.80
   5   1   7    0.60    0.70
   5   1   7   -0.10    0.70
   6   2  -6   10.80    0.90
   6   2  -6    8.60    1.00
   6   2  -5   -0.20    0.40
   6   2  -5    0.40    0.30
   6   2  -4    5.20    0.60
   6   2  -4    5.30    0.50
   6   2  -4    4.80    0.60
  -6  -2   4    4.70    0.40
   6   2  -3  177.08    9.20
   6   2  -3  178.18    9.30
   6   2  -3  174.78    9.20
  -6  -2   3  177.48    9.30
  -6  -2   3  182.28    9.20
   6   2  -2  156.08    8.10
   6   2  -2  158.08    8.10
   6   2  -2  157.88    8.10
  -6  -2   2  158.88    8.20
  -6  -2   2  157.08    8.10
  -6  -2   2  150.58    8.10
   6   2  -1  135.29    6.90
   6   2  -1  134.79    6.80
   6   2  -1  128.39    6.80
  -6  -2   1  130.59    6.80
  -6  -2   1  126.19    6.80
  -6  -2   1  134.99    6.90
   6   2   0    1.80    0.30
   6   2   0    0.50    1.00
   6   2   0    1.40    0.20
   6   2   0    1.50    0.30
  -6  -2   0    1.50    0.20
  -6  -2   0    0.30    1.10
  -6  -2   0    1.80    0.20
   6   2   1  173.08    8.80
   6   2   1  175.28    8.90
   6   2   1  166.98    9.50
   6   2   1  170.88    8.80
   6   2   1  169.18    8.90
  -6  -2  -1  159.28    8.80
  -6  -2  -1  170.38    8.90
   6   2   2  167.88    8.90
   6   2   2  171.38    9.10
  -6  -2  -2  176.58    9.10
   6   2   3    4.90    0.70
   6   2   3    5.30    0.60
  -6  -2  -3    5.50    0.80
   6   2   4   11.50    1.20
   6   2   4   12.20    1.10
  -6  -2  -4   12.90    1.30
   6   2   5    1.00    0.50
   6   2   5    1.90    0.70
  -6  -2  -5    2.70    0.80
   6   2   6    0.10    0.50
   6   2   6   -0.40    0.60
   6   2   7   -0.80    0.80
   6   2   7    1.10    0.90
   7   3  -6    6.90    0.70
   7   3  -5    1.10    0.30
   7   3  -5    1.00    0.40
   7   3  -5    0.70    0.40
   7   3  -4    2.70    0.50
   7   3  -4    2.50    0.40
   7   3  -3   38.10    2.10
   7   3  -3   36.60    2.10
   7   3  -2  126.09    6.40
   7   3  -2  124.59    6.50
   7   3  -2  121.99    6.60
  -7  -3   2  125.69    6.50
   7   3  -1  162.88    8.30
   7   3  -1  153.78    8.30
   7   3  -1  159.58    8.30
   7   3  -1  155.38    8.20
  -7  -3   1  162.58    8.30
   7   3   0   49.90    2.80
   7   3   0   51.49    2.70
   7   3   0   45.50    3.50
   7   3   0   51.19    2.70
   7   3   0   51.09    2.70
  -7  -3   0   45.00    3.70
   7   3   1  474.65   23.40
   7   3   1  454.95   23.20
   7   3   1  430.16   23.10
   7   3   1  434.66   23.20
   7   3   2  328.87   17.30
   7   3   2  338.97   17.40
   7   3   3  148.89    7.70
   7   3   3  136.99    7.80
  -7  -3  -3  148.49    7.90
   7   3   4   57.59    3.40
   7   3   4   57.79    3.20
  -7  -3  -4   49.80    3.50
   7   3   5  107.79    6.10
   7   3   5  114.99    6.40
   7   3   6    4.60    0.80
   7   3   6    4.60    1.10
   7   3   7    2.20    1.00
   7   3   7    3.00    1.10
   8   4  -6    4.10    0.70
   8   4  -6    3.50    0.50
   8   4  -5    5.60    0.70
   8   4  -5    3.90    0.50
   8   4  -4   -0.10    0.40
   8   4  -4    0.10    0.30
   8   4  -3   29.60    1.70
   8   4  -3   27.70    1.80
   8   4  -2    7.90    0.70
   8   4  -2    6.20    0.60
   8   4  -1   20.10    2.40
   8   4  -1   24.60    1.40
   8   4  -1   23.70    1.50
   8   4  -1   23.40    1.30
   8   4  -1   23.20    1.40
  -8  -4   1   24.50    2.90
   8   4   0   93.49    5.00
   8   4   0   93.79    5.00
   8   4   0   92.09    4.90
   8   4   0   93.89    5.00
  -8  -4   0   85.79    6.10
   8   4   1   25.90    1.60
   8   4   1   26.30    1.70
   8   4   1   25.50    1.70
  -8  -4  -1   28.50    3.40
   8   4   2   28.30    2.00
   8   4   2   30.60    1.90
   8   4   2   32.60    2.00
   8   4   3    1.30    0.40
   8   4   3    1.30    0.60
   8   4   4   57.59    3.30
   8   4   4   57.59    3.50
   8   4   5   15.60    1.40
   8   4   5   19.40    1.80
   8   4   6    1.60    0.90
   8   4   6    0.80    0.80
   8   4   7    1.30    1.00
   8   4   7    1.10    1.00
   9   5  -6    3.40    0.80
   9   5  -5   12.40    1.00
   9   5  -5   13.30    1.20
   9   5  -4    1.30    0.40
   9   5  -4    1.40    0.50
   9   5  -3    1.10    0.40
   9   5  -3    1.00    0.50
   9   5  -2   38.90    2.40
   9   5  -2   39.90    2.20
   9   5  -2   39.40    2.10
   9   5  -2   40.60    2.30
   9   5  -1   66.09    3.60
   9   5  -1   63.69    3.50
   9   5  -1   65.99    3.50
   9   5  -1   64.29    3.50
  -9  -5   1   60.69    5.10
   9   5   0    1.30    0.40
   9   5   0    1.70    0.40
   9   5   0    2.30    0.50
  -9  -5   0    3.00    2.20
   9   5   1    4.10    0.60
   9   5   1    3.30    0.70
   9   5   1    5.10    0.60
   9   5   2   42.40    2.50
   9   5   2   40.30    2.60
   9   5   2   42.60    2.70
   9   5   3  155.18    8.30
   9   5   3  150.28    8.00
   9   5   3  141.59    8.10
   9   5   4    7.60    1.20
   9   5   4    7.00    1.10
   9   5   4    6.50    0.90
   9   5   5    9.80    1.30
   9   5   5    8.00    1.00
   9   5   5    7.80    1.40
   9   5   6    0.10    0.80
   9   5   6    0.60    1.10
  10   6  -5    0.00    0.50
  10   6  -4   15.40    1.10
  10   6  -4   13.90    1.30
  10   6  -3    1.20    0.50
  10   6  -3    2.00    0.50
  10   6  -2    3.60    0.60
  10   6  -2    4.20    0.60
  10   6  -1    1.10    0.40
  10   6  -1    0.60    0.40
  10   6  -1    0.80    0.50
 -10  -6   1    1.70    2.30
  10   6   0   49.50    2.90
  10   6   0   50.79    2.90
  10   6   0   51.59    3.00
 -10  -6   0   43.20    5.20
  10   6   1    4.40    0.70
  10   6   1    5.30    0.80
  10   6   1    3.80    0.70
  10   6   2   14.80    1.30
  10   6   2   14.70    1.40
  10   6   2   15.50    1.50
  10   6   3    0.10    0.60
  10   6   3    0.10    0.50
  10   6   3   -0.70    0.70
  10   6   4   51.79    3.40
  10   6   4   52.79    3.20
  10   6   4   55.39    3.70
  10   6   5    0.60    0.80
  10   6   5    0.30    0.60
  10   6   5    2.80    1.20
  11   7  -4    0.90    0.50
  11   7  -4   -0.10    0.60
  11   7  -3    2.10    0.50
  11   7  -3    3.30    0.80
  11   7  -2   27.40    1.90
  11   7  -2   27.50    1.80
  11   7  -1    9.90    1.10
  11   7  -1    9.00    0.90
  11   7   0    0.60    0.60
  11   7   0    0.60    0.50
  11   7   0    1.40    0.60
  11   7   1    1.40    0.60
  11   7   1    0.80    0.60
  11   7   1    1.70    0.70
  11   7   2   26.10    1.90
  11   7   2   30.60    2.20
  11   7   2   23.00    1.90
  11   7   3   17.10    1.60
  11   7   3   21.30    2.10
  11   7   3   18.90    1.70
  11   7   4    0.80    0.70
  11   7   4    0.90    0.80
  11   7   4    0.70    1.20
  12   8  -2    1.60    0.70
  12   8  -2    0.40    0.50
  12   8  -1    0.40    0.60
  12   8  -1    0.10    0.50
  12   8   0    4.00    0.90
  12   8   0    3.10    0.70
  12   8   1    5.00    0.90
  12   8   1    4.00    0.90
  12   8   1    5.70    1.00
  12   8   2    0.90    0.90
  12   8   2    0.40    0.70
  12   8   2   -0.50    0.60
  -2  -8  -3    2.10    3.40
   2   8   3    1.80    0.90
   2   8   3    1.70    0.80
  -2  -8  -2    4.90    3.70
   2   8   2    3.40    1.00
   2   8   2    2.40    0.80
   2   8   2    2.90    0.90
  -2  -8  -1   14.90    4.30
   2   8   1    9.80    1.20
   2   8   1   11.00    1.20
   2   8   1   11.60    1.30
  -2  -8   0    7.50    3.70
   2   8   0    3.80    0.70
   2   8   0    2.90    0.80
  -2  -8   1    2.20    3.40
   2   8  -1    1.40    0.60
   2   8  -1    1.00    0.60
  -2  -8   2   -0.30    3.00
   2   8  -2    1.90    0.70
   2   8  -2   -0.40    0.50
   2   8  -3    6.90    1.00
  -1  -7  -4    7.30    1.40
   1   7   4    6.20    1.20
   1   7   4    8.60    1.20
  -1  -7  -3    8.60    3.80
  -1  -7  -3    8.20    1.40
   1   7   3   10.50    1.30
   1   7   3    7.70    1.10
  -1  -7  -2   11.50    3.80
  -1  -7  -2    3.40    1.00
   1   7   2    4.20    0.90
   1   7   2    5.30    0.90
  -1  -7  -1    9.00    3.30
  -1  -7  -1    8.30    1.10
   1   7   1    6.50    0.90
   1   7   1    9.10    1.00
  -1  -7   0    0.70    2.70
   1   7   0    0.00    0.40
   1   7   0    1.10    0.60
   1   7   0   -0.20    0.50
  -1  -7   1    1.40    2.70
   1   7  -1    1.10    0.50
   1   7  -1    0.90    0.50
  -1  -7   2    2.70    2.50
   1   7  -2    2.50    0.60
   1   7  -2    0.90    0.40
  -1  -7   3    1.40    2.50
   1   7  -3    1.80    0.60
   1   7  -4    4.20    0.80
   0  -6  -5   -0.60    0.80
   0   6   5   -0.50    0.70
   0   6   5   -1.60    0.80
   0  -6  -4    5.90    1.20
   0   6   4    3.30    0.90
   0   6   4    2.20    0.90
   0  -6  -3    7.10    1.20
   0  -6  -3    7.20    3.10
   0   6   3    5.40    1.00
   0   6   3    6.10    1.00
   0  -6  -2    1.30    0.70
   0  -6  -2   -1.80    2.20
   0   6   2    1.10    0.60
   0   6   2    0.70    0.60
   0  -6  -1    9.00    1.10
   0  -6  -1   13.60    3.10
   0   6   1    8.20    1.00
   0   6   1    9.80    1.00
   0  -6   0   10.60    1.20
   0  -6   0   18.10    3.10
   0   6   0   11.70    1.10
   0   6   0   14.80    1.20
   0  -6   1    6.50    2.50
   0   6  -1    7.90    0.70
   0   6  -1    5.80    0.80
   0   6  -1    7.60    0.70
   0  -6   2   -0.80    2.00
   0   6  -2    1.10    0.40
   0   6  -2    1.50    0.50
   0  -6   3    9.30    2.30
   0   6  -3    6.40    0.80
   0   6  -3    5.70    0.60
   0   6  -4    3.80    0.70
   0   6  -5   -0.40    0.50
   1  -5  -6   -1.50    0.90
  -1   5   6   -0.10    0.80
  -1   5   6   -1.40    0.90
   1  -5  -5    0.30    0.80
  -1   5   5    0.80    0.80
  -1   5   5    0.10    0.90
   1  -5  -4   11.40    1.40
   1  -5  -4   11.60    3.40
  -1   5   4    9.80    1.30
  -1   5   4   11.90    1.50
   1  -5  -3    3.10    0.80
   1  -5  -3    4.00    2.50
  -1   5   3    2.60    0.80
  -1   5   3    3.60    0.70
   1  -5  -2    0.70    0.60
   1  -5  -2   -0.30    1.90
  -1   5   2    1.70    0.50
  -1   5   2    1.30    0.60
   1  -5  -1   20.40    3.00
   1  -5  -1   20.00    1.50
  -1   5   1   18.30    1.40
  -1   5   1   21.90    1.50
   1  -5   0    3.00    1.90
   1  -5   0    4.80    0.70
  -1   5   0    5.30    0.70
  -1   5   0    6.10    0.60
   1  -5   1    9.00    2.00
   1  -5   1    3.90    0.60
  -1   5  -1    4.80    0.50
  -1   5  -1    4.00    0.60
  -1   5  -1    6.10    0.50
   1  -5   2    1.10    1.50
  -1   5  -2    0.70    0.30
  -1   5  -2    1.00    0.40
   1  -5   3   25.50    3.00
  -1   5  -3   29.60    1.80
  -1   5  -3   29.40    1.70
  -1   5  -4   16.60    1.20
  -1   5  -4   15.20    1.00
  -1   5  -5   -0.40    0.40
  -1   5  -6    0.10    0.40
   2  -4  -7    2.00    1.20
  -2   4   7    0.60    1.20
  -2   4   7    2.00    1.00
   2  -4  -6    0.90    0.90
  -2   4   6   -2.00    0.90
  -2   4   6    1.40    0.90
   2  -4  -5    1.80    0.90
  -2   4   5    1.60    0.80
  -2   4   5    1.20    0.90
   2  -4  -4    7.00    1.00
   2  -4  -4    6.70    2.70
  -2   4   4    7.70    1.10
  -2   4   4    6.40    1.20
   2  -4  -3    3.40    2.10
   2  -4  -3    2.50    0.70
  -2   4   3    2.60    0.70
  -2   4   3    3.30    0.80
   2  -4  -2    0.10    0.50
   2  -4  -2    0.30    1.60
  -2   4   2    1.00    0.40
  -2   4   2    1.10    0.50
   2  -4  -1   14.60    1.10
   2  -4  -1   15.20    2.30
  -2   4   1   13.40    1.10
  -2   4   1   13.40    1.10
   2  -4   0  149.88    9.00
   2  -4   0  152.48    8.30
  -2   4   0  165.38    8.30
  -2   4   0  157.58    8.30
  -2   4   0  159.98    8.20
   2  -4   1  153.78    9.50
   2  -4   1  165.98    8.90
   2  -4   1  167.18    8.80
  -2   4  -1  176.58    8.90
  -2   4  -1  178.58    8.80
  -2   4  -1  172.88    8.80
   2  -4   2    5.30    1.40
   2  -4   2    5.40    0.50
  -2   4  -2    5.50    0.50
  -2   4  -2    5.80    0.60
   2  -4   3    5.10    0.50
   2  -4   3    5.80    1.40
  -2   4  -3    5.70    0.50
  -2   4  -3    4.10    0.50
  -2   4  -4   52.89    2.80
  -2   4  -4   52.49    2.90
  -2   4  -5   13.20    0.90
  -2   4  -5   12.10    1.00
  -2   4  -6   -0.20    0.40
   3  -3  -7    1.20    1.00
  -3   3   7    3.70    1.40
   3  -3  -6    3.00    0.90
  -3   3   6    4.00    1.10
   3  -3  -5   -0.70    0.60
  -3   3   5    0.30    0.80
   3  -3  -4   12.50    1.20
  -3   3   4   11.20    1.50
   3  -3  -3   57.39    3.20
   3  -3  -3   53.99    4.50
  -3   3   3   49.80    3.30
  -3   3   3   59.29    3.50
   3  -3  -2  105.29    5.70
   3  -3  -2  110.19    6.70
  -3   3   2   99.79    5.80
  -3   3   2  111.59    5.90
   3  -3  -1   31.30    2.20
   3  -3  -1   34.40    2.10
   3  -3  -1   38.40    3.00
  -3   3   1   35.70    2.00
  -3   3   1   34.60    2.10
  -3   3   1   41.00    2.20
   3  -3   0   27.50    1.60
   3  -3   0   22.90    2.40
   3  -3   0   29.10    1.70
  -3   3   0   29.20    1.60
  -3   3   0   25.30    2.20
  -3   3   0   28.20    1.60
  -3   3   0   30.20    1.70
   3  -3   1  186.68   10.60
   3  -3   1  194.28   10.10
   3  -3   1  188.68   10.10
  -3   3  -1  208.08   10.20
  -3   3  -1  192.18   10.10
  -3   3  -1  199.98   10.10
  -3   3  -1  195.98   10.50
   3  -3   2  242.68   12.90
   3  -3   2  243.58   13.40
  -3   3  -2  252.87   12.90
  -3   3  -2  257.67   13.20
  -3   3  -2  257.07   13.00
   3  -3   3    9.50    0.60
  -3   3  -3    9.00    0.70
  -3   3  -3    9.80    0.60
   3  -3   4   45.10    2.40
  -3   3  -4   47.20    2.50
  -3   3  -4   44.70    2.50
  -3   3  -5    5.90    0.50
  -3   3  -5    6.00    0.70
   4  -2  -7    1.80    1.00
  -4   2   7    3.90    1.20
   4  -2  -6    1.20    0.80
  -4   2   6    4.70    1.20
   4  -2  -5    2.00    0.70
  -4   2   5    1.30    0.90
   4  -2  -4    2.50    0.60
  -4   2   4    1.70    0.90
   4  -2  -3  213.98   12.10
   4  -2  -3  219.18   11.20
  -4   2   3  206.48   11.60
   4  -2  -2  131.49    7.00
   4  -2  -2  129.49    7.70
  -4   2   2  140.79    7.10
  -4   2   2  131.99    7.30
  -4   2   2  130.89    7.50
   4  -2  -1   11.90    1.50
   4  -2  -1    8.50    1.00
   4  -2  -1   10.70    0.80
  -4   2   1   10.60    0.90
  -4   2   1   11.60    0.80
  -4   2   1   11.40    1.00
  -4   2   1   11.50    1.30
   4  -2   0   64.69    3.40
   4  -2   0   62.69    3.50
   4  -2   0   60.99    3.50
   4  -2   0   62.89    3.80
  -4   2   0   65.69    3.40
  -4   2   0   63.79    3.70
  -4   2   0   66.19    3.40
   4  -2   1 1372.76   70.29
   4  -2   1 1371.96   70.59
   4  -2   1 1355.86   70.39
   4  -2   1 1336.27   70.29
  -4   2  -1 1386.76   70.39
  -4   2  -1 1401.56   70.49
  -4   2  -1 1373.56   70.29
  -4   2  -1 1375.76   70.29
   4  -2   2  148.09    7.70
   4  -2   2  139.39    7.40
   4  -2   2  142.79    7.40
  -4   2  -2  143.39    7.40
  -4   2  -2  144.09    7.60
  -4   2  -2  141.39    7.40
   4  -2   3    4.90    0.30
   4  -2   3    5.50    0.50
   4  -2   3    4.40    0.40
   4  -2   3    4.60    0.40
  -4   2  -3    4.90    0.40
  -4   2  -3    5.00    0.40
   4  -2   4    0.30    0.30
   4  -2   4   -0.80    0.20
   4  -2   4    0.20    0.20
  -4   2  -4    0.00    0.20
   4  -2   5   16.90    1.70
   4  -2   5   26.10    1.50
   4  -2   5   26.30    1.50
   4  -2   6    0.70    0.40
   4  -2   6   -0.10    0.50
   5  -1  -7   20.10    1.90
  -5   1   7   16.20    2.20
   5  -1  -6    0.10    0.70
  -5   1   6    0.30    0.80
   5  -1  -5    6.60    0.90
  -5   1   5    4.40    1.20
   5  -1  -4   -0.20    0.40
  -5   1   4    0.30    0.80
   5  -1  -3  925.01   46.90
   5  -1  -3  916.61   47.40
  -5   1   3  889.81   47.20
   5  -1  -2   30.40    2.50
   5  -1  -2   28.80    1.70
  -5   1   2   31.40    1.70
  -5   1   2   30.90    2.20
  -5   1   2   31.30    1.70
   5  -1  -1  229.18   12.20
   5  -1  -1  226.58   11.90
   5  -1  -1  228.48   11.90
  -5   1   1  232.18   12.10
  -5   1   1  242.18   11.90
  -5   1   1  224.98   11.90
   5  -1   0    9.10    0.90
   5  -1   0    7.50    0.50
  -5   1   0    7.90    0.50
  -5   1   0    5.30    0.60
  -5   1   0    8.50    0.50
  -5   1   0    8.50    0.90
   5  -1   1 4423.66  251.57
   5  -1   1 4847.81  251.57
  -5   1  -1 5467.45  251.57
   5  -1   2   71.29    3.80
   5  -1   2   73.99    3.80
   5  -1   2   74.29    3.90
   5  -1   2   74.99    4.00
   5  -1   2   61.89    3.90
   5  -1   2   75.09    3.80
  -5   1  -2   77.09    3.80
   5  -1   3  103.89    6.20
   5  -1   3  118.99    6.10
   5  -1   3  117.99    6.10
   5  -1   3  118.39    6.00
   5  -1   3  121.99    6.00
  -5   1  -3  115.19    6.00
   5  -1   4    1.30    0.20
   5  -1   4    0.70    0.30
   5  -1   4    1.30    0.40
   5  -1   4    1.50    0.20
   5  -1   4    1.10    0.50
   5  -1   5  185.48    9.80
   5  -1   5  184.28    9.60
   5  -1   5  184.18   10.00
   5  -1   6    1.50    0.60
   5  -1   6    1.20    0.60
   5  -1   7    0.50    0.60
   5  -1   7    0.10    0.60
   6   0  -8    1.80    1.00
  -6   0   8    0.80    1.00
   6   0  -7   -0.10    0.70
  -6   0   7   -0.20    0.80
   6   0  -6   12.80    1.30
  -6   0   6    8.80    1.50
   6   0  -5   -0.30    0.40
   6   0  -4   26.20    1.70
   6   0  -4   27.20    1.60
   6   0  -3    0.00    0.20
   6   0  -3    2.00    0.40
  -6   0   3    0.10    0.20
  -6   0   3   -0.10    0.20
   6   0  -2  170.38    9.30
   6   0  -2  175.28    9.20
  -6   0   2  188.78    9.20
  -6   0   2  179.28    9.20
   6   0  -1    0.00    0.10
   6   0  -1   -0.20    0.10
  -6   0   1    0.10    0.10
  -6   0   1   -0.20    0.10
   6   0   0   39.90    2.20
   6   0   0   43.30    2.30
   6   0   0   42.20    2.20
  -6   0   0   41.30    2.20
  -6   0   0   41.80    2.20
   6   0   1   -0.20    0.10
   6   0   1   -0.30    0.20
  -6   0  -1   -0.20    0.10
  -6   0  -1   -0.40    0.20
   6   0   2   11.60    0.80
   6   0   2   10.90    0.60
   6   0   2   11.00    0.90
   6   0   2   13.30    0.80
  -6   0  -2   11.00    0.90
   6   0   3   -0.40    0.30
   6   0   3    0.00    0.30
   6   0   3   -0.70    0.30
   6   0   3   -0.10    0.20
   6   0   3   -0.40    0.10
   6   0   4   19.60    1.40
   6   0   4   17.60    1.00
   6   0   4   18.50    1.30
   6   0   5   -0.40    0.40
   6   0   5   -0.30    0.20
   6   0   5    0.60    0.50
   6   0   6    0.90    0.60
   6   0   6   -1.20    0.60
   6   0   7   -1.00    0.60
   6   0   7    0.20    0.70
   7   1  -7    0.70    0.80
  -7  -1   7    1.40    0.90
   7   1  -6    2.20    0.70
   7   1  -6    1.70    0.40
   7   1  -5    1.70    0.40
   7   1  -5    2.30    0.60
   7   1  -4    0.40    0.30
   7   1  -4    0.70    0.20
  -7  -1   4    0.80    0.30
   7   1  -3  304.67   15.90
   7   1  -3  301.07   15.90
  -7  -1   3  317.07   15.90
   7   1  -2   65.99    3.50
   7   1  -2   63.49    3.40
   7   1  -2   65.99    3.40
  -7  -1   2   66.59    3.50
  -7  -1   2   63.39    3.40
  -7  -1   2   64.69    3.40
   7   1  -1   21.70    1.20
   7   1  -1   22.70    1.20
   7   1  -1   21.90    1.20
  -7  -1   1   21.90    1.20
  -7  -1   1   21.70    1.20
  -7  -1   1   22.40    1.20
   7   1   0   23.80    1.30
   7   1   0   23.70    1.30
   7   1   0   24.40    1.30
  -7  -1   0   23.10    1.30
  -7  -1   0   24.30    1.30
  -7  -1   0   24.60    1.30
   7   1   1 2415.86  125.59
   7   1   1 2478.15  125.69
   7   1   1 2564.64  125.69
  -7  -1  -1 2449.85  125.69
  -7  -1  -1 2426.66  125.69
  -7  -1  -1 2378.96  125.69
   7   1   2  188.68    9.40
   7   1   2  190.18    9.50
   7   1   2  177.38    9.50
   7   1   2  176.88    9.60
  -7  -1  -2  175.88    9.60
   7   1   3   35.10    1.90
   7   1   3   31.60    1.80
  -7  -1  -3   23.10    2.00
   7   1   4   17.20    1.40
   7   1   5  230.88   12.70
   7   1   5  227.98   12.40
   7   1   5  262.47   12.80
   7   1   6    1.20    0.70
   7   1   6    1.80    0.70
   7   1   7   -1.30    0.70
   7   1   7    0.80    0.80
   8   2  -6    4.80    0.60
   8   2  -6    3.70    0.70
   8   2  -5    7.00    0.70
   8   2  -5    6.90    0.80
   8   2  -4    0.60    0.30
   8   2  -4    0.50    0.20
   8   2  -4    0.70    0.30
  -8  -2   4    0.80    0.20
   8   2  -3   64.99    3.40
   8   2  -3   58.69    3.30
   8   2  -3   64.49    3.30
  -8  -2   3   61.39    3.30
   8   2  -2   36.20    1.90
   8   2  -2   32.70    1.80
   8   2  -2   34.40    1.90
  -8  -2   2   32.90    1.80
  -8  -2   2   34.50    1.90
   8   2  -1   84.79    4.30
   8   2  -1   78.49    4.40
   8   2  -1   86.19    4.30
  -8  -2   1   79.69    4.30
  -8  -2   1   82.19    4.30
  -8  -2   1   83.89    4.40
   8   2   0    5.90    0.50
   8   2   0    6.00    0.50
   8   2   0    6.20    1.30
   8   2   0    5.70    0.50
  -8  -2   0    7.00    0.50
  -8  -2   0    5.90    0.50
  -8  -2   0    6.10    0.50
   8   2   1   26.40    1.60
   8   2   1   27.50    1.60
   8   2   1   25.30    1.40
   8   2   1   26.30    1.50
   8   2   1   26.60    2.60
  -8  -2  -1   26.10    1.50
  -8  -2  -1   23.60    1.40
   8   2   2   19.20    1.20
   8   2   2   20.70    1.10
   8   2   2   18.00    1.30
  -8  -2  -2   15.80    1.20
   8   2   3    5.40    0.70
   8   2   3    7.60    0.60
   8   2   4    6.90    0.90
   8   2   4    8.80    0.80
   8   2   5   11.40    1.00
   8   2   5    9.60    1.20
   8   2   6    0.40    0.80
   8   2   6    2.10    0.70
   8   2   6    1.40    0.70
   8   2   7   -1.40    0.70
   8   2   7   -0.60    0.70
   9   3  -7    0.10    0.40
   9   3  -6    0.00    0.30
   9   3  -5   12.50    0.90
   9   3  -5   12.00    1.00
   9   3  -5   12.00    1.00
   9   3  -4    2.90    0.40
   9   3  -4    2.40    0.40
   9   3  -4    3.90    0.50
  -9  -3   4    2.90    0.30
   9   3  -3    0.30    0.30
   9   3  -3    0.80    0.30
   9   3  -3    0.80    0.20
  -9  -3   3    0.60    0.20
   9   3  -2   82.99    4.40
   9   3  -2   81.69    4.30
   9   3  -2   81.29    4.30
  -9  -3   2   81.19    4.30
   9   3  -1   39.40    2.10
   9   3  -1   40.00    2.20
   9   3  -1   38.00    2.10
  -9  -3   1   37.80    2.10
   9   3   0   27.10    1.50
   9   3   0   27.40    1.60
   9   3   0   27.10    2.60
   9   3   0   23.20    1.60
   9   3   0   27.50    1.60
   9   3   1    4.40    0.50
   9   3   1    4.80    0.60
   9   3   1    4.30    0.60
   9   3   2  215.58   11.40
   9   3   2  214.28   11.60
   9   3   2  227.98   11.50
   9   3   3   91.49    4.90
   9   3   3   94.29    5.20
   9   3   3   88.69    5.10
   9   3   4   25.90    2.10
   9   3   4   28.40    1.80
   9   3   4   29.20    2.00
   9   3   5   25.10    1.70
   9   3   5   27.20    2.20
   9   3   5   27.30    2.10
   9   3   6    2.50    0.90
   9   3   6    2.90    1.00
   9   3   7    2.60    1.10
   9   3   7    2.80    1.00
  10   4  -6    2.30    0.60
  10   4  -6    2.10    0.40
  10   4  -5    3.10    0.50
  10   4  -5    3.20    0.60
  10   4  -4   15.00    1.00
  10   4  -4   14.90    1.20
  10   4  -3    3.20    0.40
  10   4  -3    2.60    0.50
  10   4  -2   15.30    1.00
  10   4  -2   15.70    1.00
  10   4  -2   15.80    1.10
  10   4  -2   15.80    0.90
  10   4  -1    0.20    0.30
  10   4  -1    1.10    1.10
  10   4  -1    0.30    0.20
  10   4  -1    1.10    0.40
  10   4  -1    0.50    0.30
 -10  -4   1    0.80    1.50
  10   4   0  169.98    9.00
  10   4   0  176.08    9.00
  10   4   0  167.18    9.00
  10   4   1   20.00    1.30
  10   4   1   21.50    1.40
  10   4   1   20.40    1.50
  10   4   2   31.90    2.20
  10   4   2   33.80    1.90
  10   4   2   31.00    2.00
  10   4   3    0.50    0.60
  10   4   3    1.20    0.40
  10   4   3    1.00    0.50
  10   4   4  135.19    8.00
  10   4   4  143.49    7.70
  10   4   4  153.28    8.00
  10   4   5    6.10    0.80
  10   4   5    5.80    1.00
  10   4   5    3.30    1.00
  10   4   6   10.60    1.50
  10   4   6    9.70    1.40
  11   5  -6    8.40    1.00
  11   5  -5   11.10    1.00
  11   5  -5   10.60    1.10
  11   5  -4    0.30    0.30
  11   5  -4    0.10    0.40
  11   5  -3    4.80    0.60
  11   5  -3    4.80    0.70
  11   5  -2   86.49    4.60
  11   5  -2   90.79    4.80
  11   5  -2   85.89    4.70
  11   5  -2   89.09    4.70
  11   5  -1   14.40    1.10
  11   5  -1   14.70    1.10
  11   5  -1   13.60    1.00
  11   5  -1   12.80    0.90
  11   5   0    4.10    0.60
  11   5   0    3.70    0.50
  11   5   0    3.00    0.60
  11   5   1   13.80    1.10
  11   5   1   13.80    1.10
  11   5   1   13.40    1.20
  11   5   2   89.09    4.90
  11   5   2   88.09    5.00
  11   5   2   88.99    5.10
  11   5   3   47.10    2.80
  11   5   3   48.10    3.20
  11   5   3   49.00    3.00
  11   5   4   13.40    1.20
  11   5   4   12.80    1.50
  11   5   4   12.00    1.40
  11   5   5    7.30    1.30
  11   5   5    4.70    1.00
  11   5   5    3.90    0.80
  11   5   6    1.10    1.10
  11   5   6    0.00    0.80
  12   6  -5    0.00    0.40
  12   6  -5    1.20    0.60
  12   6  -4   15.80    1.20
  12   6  -4   15.80    1.40
  12   6  -3    2.20    0.50
  12   6  -3    2.70    0.60
  12   6  -2    1.50    0.50
  12   6  -2    1.70    0.50
  12   6  -1    0.20    0.30
  12   6  -1    0.90    0.50
  12   6  -1    0.60    0.40
  12   6   0   11.80    1.20
  12   6   0   16.30    1.20
  12   6   0   15.30    1.20
  12   6   1    1.10    0.50
  12   6   1    0.20    0.50
  12   6   1   -0.30    0.50
  12   6   2    8.20    1.10
  12   6   2    8.20    1.00
  12   6   2    7.70    0.90
  12   6   3    1.50    0.60
  12   6   3    3.10    0.90
  12   6   3    2.70    0.80
  12   6   4   18.10    1.70
  12   6   4   20.60    2.10
  12   6   4   16.80    1.50
  12   6   5    1.20    1.10
  12   6   5    1.10    0.60
  12   6   5    0.50    0.80
  13   7  -4    2.60    0.60
  13   7  -4    2.60    0.80
  13   7  -3    5.00    0.80
  13   7  -3    5.50    0.70
  13   7  -2   24.50    1.70
  13   7  -2   24.70    1.80
  13   7  -1    0.40    0.40
  13   7  -1    1.00    0.60
  13   7   0    0.00    0.40
  13   7   0   -0.50    0.40
  13   7   0   -0.20    0.50
  13   7   1    0.60    0.60
  13   7   1    0.90    0.60
  13   7   1    1.10    0.60
  13   7   2   16.80    1.50
  13   7   2   18.40    1.60
  13   7   2   16.40    1.70
  13   7   3    2.20    1.00
  13   7   3    2.20    0.80
  13   7   3    1.40    0.70
  13   7   4    1.60    0.80
  13   7   4   -0.20    0.70
  13   7   4    2.80    1.20
  14   8  -2    2.80    0.70
  14   8  -2    1.60    0.80
  14   8  -1    5.50    0.80
  14   8  -1    6.50    1.00
  14   8   0    0.00    0.60
  14   8   0   -0.70    0.50
  14   8   1    1.10    0.70
  14   8   1   -0.10    0.60
  14   8   1   -0.50    0.60
  14   8   2    0.70    0.70
  14   8   2   -0.10    0.90
  14   8   2    1.60    0.80
   0  -8  -3    2.10    1.00
   0  -8  -3   -0.10    3.40
   0   8   3    1.10    0.80
   0   8   3    0.40    0.80
   0  -8  -2    3.10    3.60
   0   8   2    0.40    0.70
   0   8   2    0.40    0.70
   0  -8  -1    7.40    3.90
   0   8   1    5.20    1.00
   0   8   1    4.20    0.80
   0   8   1    3.30    0.80
   0  -8   0    9.80    4.10
   0   8   0    5.90    0.90
   0   8   0    5.10    0.80
   0  -8   1    7.30    3.70
   0   8  -1    4.10    0.60
   0   8  -1    1.90    0.70
   0  -8   2    1.70    3.10
   0   8  -2    1.50    0.70
   0   8  -3    1.10    0.70
   1  -7  -4    8.00    3.90
   1  -7  -4    7.20    1.40
  -1   7   4    6.10    1.20
  -1   7   4    4.20    1.10
   1  -7  -3    6.80    3.40
   1  -7  -3    1.50    0.90
  -1   7   3    1.20    0.70
  -1   7   3    2.30    0.90
   1  -7  -2    3.10    3.00
   1  -7  -2    1.70    0.90
  -1   7   2    2.50    0.70
  -1   7   2    1.70    0.70
   1  -7  -1    2.10    0.80
   1  -7  -1    5.60    3.20
  -1   7   1    1.90    0.60
  -1   7   1    1.30    0.60
   1  -7   0    1.90    2.70
  -1   7   0    0.50    0.50
  -1   7   0    0.90    0.50
   1  -7   1    7.80    2.90
  -1   7  -1    6.90    0.70
  -1   7  -1    6.80    0.90
   1  -7   2    7.70    2.80
  -1   7  -2    5.80    0.80
  -1   7  -2    4.50    0.60
   1  -7   3   10.70    3.00
  -1   7  -3    7.10    0.90
  -1   7  -4    6.20    0.90
   2  -6  -5    0.20    0.80
  -2   6   5    0.40    1.00
  -2   6   5    0.00    0.70
   2  -6  -4    0.30    0.70
   2  -6  -4   -1.60    2.70
  -2   6   4    0.30    0.70
  -2   6   4   -0.10    0.70
   2  -6  -3   14.60    3.50
   2  -6  -3   12.80    1.50
  -2   6   3   12.30    1.40
  -2   6   3   17.10    1.50
   2  -6  -2   -0.10    0.60
   2  -6  -2    1.20    2.20
  -2   6   2    0.70    0.60
  -2   6   2    0.00    0.50
   2  -6  -1   -0.90    2.10
   2  -6  -1   -0.30    0.50
  -2   6   1   -0.20    0.50
  -2   6   1   -0.90    0.40
   2  -6   0   20.90    1.60
   2  -6   0   27.80    3.70
  -2   6   0   22.60    1.60
  -2   6   0   21.20    1.50
   2  -6   1    3.70    2.30
  -2   6  -1    1.50    0.40
  -2   6  -1    1.20    0.50
   2  -6   2    4.90    2.20
  -2   6  -2    4.20    0.70
  -2   6  -2    5.20    0.60
   2  -6   3    1.20    1.80
  -2   6  -3    2.40    0.40
  -2   6  -3    1.60    0.50
  -2   6  -4   13.40    1.20
  -2   6  -5    0.50    0.50
   3  -5  -6    1.80    1.10
  -3   5   6    0.10    1.10
  -3   5   6    1.00    1.00
   3  -5  -5    0.20    0.70
  -3   5   5   -0.20    0.70
  -3   5   5    0.30    0.80
   3  -5  -4   15.30    3.60
   3  -5  -4   11.00    1.40
  -3   5   4    9.80    1.50
  -3   5   4    9.50    1.30
   3  -5  -3   23.10    1.90
   3  -5  -3   30.10    4.10
  -3   5   3   25.20    1.90
  -3   5   3   27.30    2.10
   3  -5  -2    4.20    2.00
   3  -5  -2    3.00    0.70
  -3   5   2    3.50    0.70
  -3   5   2    3.30    0.70
   3  -5  -1    1.90    1.80
   3  -5  -1   -0.20    0.50
  -3   5   1    1.00    0.40
  -3   5   1    2.30    0.50
   3  -5   0    6.10    0.70
   3  -5   0    5.20    1.90
  -3   5   0    5.40    0.60
  -3   5   0    7.10    0.80
   3  -5   1   25.00    1.60
   3  -5   1   30.10    3.20
  -3   5  -1   31.20    1.70
  -3   5  -1   25.30    1.50
  -3   5  -1   25.70    1.60
   3  -5   2    9.30    2.00
  -3   5  -2    7.60    0.60
  -3   5  -2    9.30    0.80
   3  -5   3    9.60    1.90
  -3   5  -3    1.70    0.50
  -3   5  -4   20.20    1.20
  -3   5  -4   18.90    1.40
  -3   5  -5    1.80    0.50
  -3   5  -6   -0.10    0.40
   4  -4  -7    6.90    1.50
  -4   4   7    9.40    1.60
  -4   4   7    8.50    1.80
   4  -4  -6    2.80    1.10
  -4   4   6    2.20    1.00
  -4   4   6    4.50    1.30
   4  -4  -5    0.50    0.70
  -4   4   5   -0.50    0.80
  -4   4   5    0.40    0.70
   4  -4  -4   11.70    3.00
   4  -4  -4    6.00    1.00
  -4   4   4    6.50    1.10
  -4   4   4    6.70    1.10
   4  -4  -3   90.89    5.30
   4  -4  -3   91.09    6.60
  -4   4   3   92.89    5.40
  -4   4   3  100.79    5.50
   4  -4  -2   30.80    3.50
   4  -4  -2   31.70    2.10
  -4   4   2   32.00    2.20
  -4   4   2   32.80    2.10
   4  -4  -1    4.10    0.60
   4  -4  -1    5.30    1.60
  -4   4   1    4.20    0.60
  -4   4   1    4.70    0.60
   4  -4   0   19.90    2.30
   4  -4   0   13.90    1.10
  -4   4   0   15.40    1.00
  -4   4   0   17.20    1.20
  -4   4   0   16.10    1.10
   4  -4   1  252.27   13.10
   4  -4   1  245.78   13.20
   4  -4   1  249.38   13.80
  -4   4  -1  265.27   13.20
  -4   4  -1  251.97   13.10
  -4   4  -1  256.37   13.10
   4  -4   2  128.09    7.60
   4  -4   2  130.09    6.90
  -4   4  -2  128.79    6.90
  -4   4  -2  138.39    6.80
   4  -4   3    2.70    0.30
   4  -4   3    3.10    1.30
  -4   4  -3    2.80    0.40
  -4   4  -3    2.90    0.30
  -4   4  -4    0.70    0.40
  -4   4  -5    8.60    0.80
  -4   4  -6    4.10    0.60
   5  -3  -7    3.40    1.10
  -5   3   7    3.40    1.40
   5  -3  -6    2.80    1.00
  -5   3   6    2.90    1.10
   5  -3  -5   -1.10    0.60
  -5   3   5   -0.50    0.70
   5  -3  -4   -0.30    1.90
   5  -3  -4   -1.10    0.40
  -5   3   4    0.50    0.80
   5  -3  -3  174.28    9.70
   5  -3  -3  174.38   10.60
  -5   3   3  199.98   10.10
   5  -3  -2   42.50    3.60
   5  -3  -2   41.10    2.50
  -5   3   2   42.80    2.70
  -5   3   2   48.50    2.80
   5  -3  -1   38.10    2.20
   5  -3  -1   40.60    3.10
   5  -3  -1   30.10    2.40
  -5   3   1   42.60    2.40
  -5   3   1   40.60    2.20
  -5   3   1   39.50    2.30
   5  -3   0    3.50    1.30
   5  -3   0    5.20    0.50
   5  -3   0    4.90    0.60
  -5   3   0    4.30    0.50
  -5   3   0    7.80    0.70
  -5   3   0    4.50    1.20
  -5   3   0    3.90    0.40
   5  -3   1  754.92   40.10
   5  -3   1  759.42   40.00
   5  -3   1  772.12   40.50
   5  -3   1  825.12   40.30
  -5   3  -1  761.42   40.00
  -5   3  -1  777.32   40.00
  -5   3  -1  811.22   40.10
  -5   3  -1  782.92   40.40
   5  -3   2   82.49    4.50
   5  -3   2   93.39    5.10
  -5   3  -2   82.59    4.50
  -5   3  -2   84.89    4.40
  -5   3  -2   86.09    4.80
   5  -3   3   21.90    1.20
   5  -3   3   24.70    2.00
  -5   3  -3   21.80    1.20
  -5   3  -3   22.60    1.30
   5  -3   4    2.00    0.20
  -5   3  -4    1.20    0.30
   5  -3   5   49.10    2.70
  -5   3  -5   50.89    2.80
   6  -2  -7   19.60    2.00
  -6   2   7   19.70    2.40
   6  -2  -6   11.00    1.40
  -6   2   6   15.90    2.10
   6  -2  -5   -0.20    0.50
  -6   2   5    0.90    0.80
   6  -2  -4    4.70    0.70
   6  -2  -4    7.60    2.10
  -6   2   4    3.40    1.00
   6  -2  -3  207.98   11.70
   6  -2  -3  214.18   11.00
  -6   2   3  202.08   11.40
   6  -2  -2  177.08    9.70
   6  -2  -2  171.68    9.10
  -6   2   2  167.98    9.50
  -6   2   2  174.58    9.40
   6  -2  -1  143.09    7.50
   6  -2  -1  139.19    7.90
  -6   2   1  144.79    7.90
  -6   2   1  148.59    7.50
  -6   2   1  142.39    7.70
   6  -2   0    1.30    0.20
   6  -2   0    1.20    0.80
   6  -2   0    1.10    0.40
  -6   2   0    1.70    0.20
  -6   2   0    1.90    0.70
  -6   2   0    1.70    0.30
  -6   2   0    1.10    0.30
   6  -2   1  163.38    8.60
   6  -2   1  165.18    8.40
   6  -2   1  159.28    8.30
   6  -2   1  152.78    8.30
  -6   2  -1  161.98    8.40
  -6   2  -1  156.38    8.30
  -6   2  -1  162.18    8.30
  -6   2  -1  166.18    8.60
   6  -2   2  136.29    7.40
   6  -2   2  148.89    7.50
   6  -2   2  140.29    7.40
   6  -2   2  142.39    7.70
  -6   2  -2  139.29    7.40
  -6   2  -2  148.89    7.70
  -6   2  -2  145.39    7.40
  -6   2  -2  144.39    7.40
   6  -2   3    4.10    0.30
   6  -2   3    4.50    0.40
   6  -2   3    4.00    0.40
   6  -2   3    6.50    0.90
   6  -2   3    4.30    0.40
  -6   2  -3    4.90    0.40
   6  -2   4    9.40    0.70
   6  -2   4    8.40    0.70
   6  -2   4    8.80    0.60
   6  -2   4   10.80    1.20
   6  -2   4    7.70    0.90
   6  -2   4    8.90    0.70
  -6   2  -4    8.60    0.60
   6  -2   5    1.00    0.30
   6  -2   5    0.90    0.40
   6  -2   5    0.80    0.50
   6  -2   6   -0.10    0.40
   6  -2   6    0.20    0.50
   7  -1  -7    2.00    0.80
  -7   1   7   -0.40    0.90
   7  -1  -6    1.10    0.70
  -7   1   6    2.80    1.10
   7  -1  -5    0.90    0.60
  -7   1   5    2.80    1.10
   7  -1  -4    0.00    0.40
  -7   1   4    1.00    0.90
   7  -1  -3  341.47   17.70
   7  -1  -3  338.67   17.80
   7  -1  -3  359.56   18.40
  -7   1   3  333.07   18.10
   7  -1  -2   70.69    4.40
   7  -1  -2   71.99    3.90
   7  -1  -2   73.59    3.90
  -7   1   2   72.19    3.90
  -7   1   2   75.19    3.80
  -7   1   2   70.69    4.20
   7  -1  -1   22.00    1.30
   7  -1  -1   22.30    1.80
   7  -1  -1   22.30    1.30
  -7   1   1   24.40    1.30
  -7   1   1   23.60    1.30
  -7   1   1   23.60    1.70
   7  -1   0   25.20    1.30
   7  -1   0   24.80    1.40
   7  -1   0   26.40    1.80
  -7   1   0   24.10    1.70
  -7   1   0   26.00    1.30
  -7   1   0   24.90    1.40
   7  -1   1 2386.56  126.59
   7  -1   1 2425.06  126.69
   7  -1   1 2501.35  126.49
  -7   1  -1 2557.64  126.49
  -7   1  -1 2448.85  126.49
  -7   1  -1 2496.15  126.69
   7  -1   2  173.58    8.70
   7  -1   2  168.98    9.00
   7  -1   2  176.08    8.80
   7  -1   2  167.28    8.80
   7  -1   2  167.88    8.80
  -7   1  -2  168.38    8.80
  -7   1  -2  167.98    8.80
   7  -1   3   31.50    1.70
   7  -1   3   31.20    1.80
   7  -1   3   31.80    1.90
   7  -1   3   31.10    1.70
   7  -1   3   32.80    1.80
  -7   1  -3   29.30    1.70
   7  -1   4   14.20    1.10
   7  -1   4   16.40    1.20
   7  -1   4   15.40    0.90
   7  -1   4   15.60    0.90
   7  -1   5  233.38   12.20
   7  -1   5  233.88   12.40
   7  -1   5  239.68   12.50
   7  -1   6    0.80    0.50
   7  -1   6    1.70    0.60
   7  -1   7    0.30    1.20
   7  -1   7   -0.20    0.60
   8   0  -7    0.60    0.70
  -8   0   7    1.10    0.90
   8   0  -6    3.20    0.80
  -8   0   6    1.00    1.00
   8   0  -5    0.30    0.50
   8   0  -5   -0.10    0.30
   8   0  -4    0.90    0.30
   8   0  -4    1.40    0.40
   8   0  -3    0.00    0.20
   8   0  -3   -0.40    0.30
  -8   0   3    0.00    0.20
   8   0  -2  120.99    6.50
   8   0  -2  130.19    6.50
  -8   0   2  125.69    6.50
  -8   0   2  120.69    6.50
   8   0  -1   -0.80    0.10
   8   0  -1   -1.20    0.10
  -8   0   1   -1.00    0.10
  -8   0   1   -1.00    0.10
   8   0   0  251.47   12.90
   8   0   0  247.58   13.00
   8   0   0  241.48   12.90
  -8   0   0  259.27   12.90
  -8   0   0  256.47   12.90
   8   0   1   -0.20    0.10
   8   0   1   -0.90    0.20
  -8   0  -1   -0.60    0.20
  -8   0  -1   -0.30    0.10
  -8   0  -1   -0.60    0.10
   8   0   2   72.29    3.70
   8   0   2   68.99    3.70
  -8   0  -2   66.59    3.70
   8   0   3   -0.40    0.30
   8   0   3    0.00    0.10
   8   0   3   -0.20    0.30
   8   0   3    0.20    0.20
   8   0   4    4.60    0.40
   8   0   4    3.50    0.60
   8   0   4    4.20    0.50
   8   0   4    4.80    0.60
   8   0   5   -0.10    0.40
   8   0   5   -0.30    0.20
   8   0   5    0.10    0.40
   8   0   6    1.30    0.70
   8   0   6    2.20    0.70
   8   0   7    0.10    0.70
   8   0   7   -0.20    0.60
   9   1  -7    7.00    1.00
  -9  -1   7    1.50    1.00
   9   1  -6    0.10    0.40
   9   1  -6   -0.50    0.60
   9   1  -5   12.00    1.10
   9   1  -5   10.90    0.90
   9   1  -4    0.30    0.20
   9   1  -4    0.20    0.30
   9   1  -3    2.90    0.30
   9   1  -3    3.00    0.40
  -9  -1   3    3.30    0.30
   9   1  -2   61.19    3.10
   9   1  -2   62.19    3.20
   9   1  -2   58.09    3.10
  -9  -1   2   53.19    3.10
  -9  -1   2   59.79    3.10
  -9  -1   2   59.59    3.20
   9   1  -1   62.29    3.20
   9   1  -1   60.69    3.20
   9   1  -1   58.19    3.20
  -9  -1   1   61.89    3.20
  -9  -1   1   62.29    3.20
  -9  -1   1   62.29    3.20
   9   1   0   25.40    1.40
   9   1   0   25.40    1.40
  -9  -1   0   26.60    1.40
  -9  -1   0   25.90    1.40
  -9  -1   0   25.00    1.40
   9   1   1    5.70    0.50
   9   1   1    5.60    0.40
   9   1   1    6.50    0.60
  -9  -1  -1    4.80    0.40
  -9  -1  -1    6.30    0.50
  -9  -1  -1    6.30    0.50
   9   1   2  162.18    8.20
   9   1   2  154.48    8.30
   9   1   2  159.58    8.30
   9   1   2  153.48    8.10
  -9  -1  -2  155.58    8.30
   9   1   3   39.30    2.50
   9   1   3   44.40    2.40
   9   1   3   45.80    2.30
  -9  -1  -3   34.00    2.50
   9   1   4    6.90    0.90
   9   1   4   10.00    0.90
   9   1   4    9.90    0.70
   9   1   5   39.20    2.20
   9   1   5   40.60    2.60
   9   1   5   39.10    2.60
   9   1   5   41.90    2.40
   9   1   6    0.90    0.70
   9   1   6    1.40    0.60
   9   1   7    0.00    0.60
   9   1   7   -0.80    0.70
  10   2  -7    0.50    0.40
  10   2  -6   11.90    1.10
  10   2  -6   10.00    0.90
  10   2  -5    3.90    0.60
  10   2  -5    3.80    0.50
  10   2  -4    1.60    0.30
  10   2  -4    1.60    0.30
  10   2  -4    2.20    0.40
 -10  -2   4    1.10    0.20
  10   2  -3   11.00    0.70
  10   2  -3    9.90    0.70
  10   2  -3    9.50    0.80
 -10  -2   3   11.10    0.70
  10   2  -2   85.59    4.30
  10   2  -2   81.49    4.40
  10   2  -2   85.09    4.40
 -10  -2   2   80.89    4.30
  10   2  -1   14.50    0.90
  10   2  -1   15.50    0.90
  10   2  -1   15.80    0.90
 -10  -2   1   14.10    0.90
 -10  -2   1   14.20    0.90
 -10  -2   1   15.90    0.90
  10   2   0   43.80    2.30
  10   2   0   36.50    3.10
  10   2   0   44.00    2.40
  10   2   0   43.70    2.30
 -10  -2   0   40.70    2.40
 -10  -2   0   44.60    2.40
 -10  -2   0   46.00    2.30
  10   2   1  166.88    8.70
  10   2   1  173.78    8.70
  10   2   1  163.38    8.60
 -10  -2  -1  158.18    8.60
 -10  -2  -1  168.48    8.70
  10   2   2   36.00    2.10
  10   2   2   35.20    1.90
  10   2   2   33.50    2.00
 -10  -2  -2   33.70    2.00
  10   2   3   13.90    1.10
  10   2   3   13.00    1.20
  10   2   3   14.10    0.90
  10   2   4   47.70    2.60
  10   2   4   49.99    2.90
  10   2   4   44.70    2.90
  10   2   5   14.00    1.00
  10   2   5   15.10    1.50
  10   2   5   12.90    1.30
  10   2   6   15.70    1.70
  10   2   6   17.30    1.70
  10   2   7    1.60    0.90
  10   2   7   -0.40    0.70
  11   3  -7    0.40    0.40
  11   3  -6   10.70    0.90
  11   3  -5   10.50    0.90
  11   3  -5   12.40    1.00
  11   3  -5   10.50    0.90
  11   3  -4    0.90    0.40
  11   3  -4    0.80    0.30
  11   3  -4    0.10    0.20
 -11  -3   4    0.10    0.20
  11   3  -3    2.30    0.40
  11   3  -3    2.60    0.30
  11   3  -3    2.50    0.40
 -11  -3   3    2.50    0.30
  11   3  -2  238.28   12.30
  11   3  -2  242.38   12.40
  11   3  -2  239.98   12.40
 -11  -3   2  236.18   12.40
  11   3  -1   -0.10    0.30
  11   3  -1    0.00    0.20
  11   3  -1    0.50    0.20
 -11  -3   1   -0.10    0.20
  11   3   0   80.49    4.20
  11   3   0   81.49    4.30
  11   3   0   75.19    5.10
  11   3   0   79.39    4.30
  11   3   1   88.39    4.90
  11   3   1   93.69    4.90
  11   3   1   90.69    4.80
  11   3   2  264.87   13.30
  11   3   2  247.38   13.20
  11   3   2  251.27   13.40
  11   3   3    3.60    0.70
  11   3   3    4.30    0.60
  11   3   3    4.30    0.50
  11   3   4   71.39    4.10
  11   3   4   73.29    3.90
  11   3   4   65.99    4.20
  11   3   5   28.30    2.20
  11   3   5   26.10    1.70
  11   3   5   28.40    2.10
  11   3   6    4.70    1.00
  11   3   6    6.60    1.10
  11   3   7   -0.30    0.70
  11   3   7    0.50    0.90
  12   4  -6    8.40    0.80
  12   4  -5    2.30    0.60
  12   4  -5    4.00    0.50
  12   4  -4   32.00    2.00
  12   4  -4   31.00    1.90
  12   4  -3   23.90    1.50
  12   4  -3   21.60    1.40
 -12  -4   3   23.70    1.30
  12   4  -2    1.30    0.30
  12   4  -2    1.50    0.40
  12   4  -2    1.30    0.20
 -12  -4   2    1.40    0.30
  12   4  -1    6.80    0.60
  12   4  -1    6.70    0.60
  12   4  -1    8.60    0.80
  12   4  -1    7.90    0.70
  12   4   0   29.60    1.80
  12   4   0   30.70    1.80
  12   4   0   30.00    1.80
  12   4   1   97.29    5.10
  12   4   1   93.89    5.10
  12   4   1   94.09    5.20
  12   4   2   66.79    3.70
  12   4   2   67.19    3.90
  12   4   2   66.09    3.80
  12   4   3    2.70    0.50
  12   4   3    2.00    0.70
  12   4   3    2.10    0.60
  12   4   4   43.30    2.50
  12   4   4   41.80    2.80
  12   4   4   45.40    3.00
  12   4   5   36.30    2.20
  12   4   5   35.30    2.60
  12   4   5   38.30    2.80
  12   4   6   28.50    2.30
  12   4   6   26.60    2.50
  13   5  -6   26.10    1.80
  13   5  -6   21.80    1.80
  13   5  -5    0.90    0.40
  13   5  -5    2.00    0.60
  13   5  -4   -0.30    0.40
  13   5  -4    0.20    0.30
  13   5  -3   10.40    1.00
  13   5  -3    7.80    0.80
  13   5  -2   58.19    3.00
  13   5  -2   55.69    3.20
  13   5  -2   57.29    3.30
  13   5  -1    6.40    0.70
  13   5  -1    5.20    0.50
  13   5  -1    6.60    0.70
  13   5   0    1.10    0.40
  13   5   0    1.10    0.40
  13   5   0    1.00    0.40
  13   5   1    9.60    0.90
  13   5   1   10.50    1.00
  13   5   1    8.00    0.80
  13   5   2   17.80    1.50
  13   5   2   16.20    1.30
  13   5   2   16.90    1.30
  13   5   3    8.20    1.20
  13   5   3    8.50    0.90
  13   5   3    6.70    0.90
  13   5   4    5.50    0.70
  13   5   4    6.00    1.10
  13   5   4    6.00    1.00
  13   5   5    9.30    1.00
  13   5   5    7.00    1.10
  13   5   5    9.80    1.50
  13   5   6    2.10    1.10
  13   5   6    0.40    0.90
  14   6  -5    3.60    0.60
  14   6  -5    1.90    0.70
  14   6  -4    3.00    0.70
  14   6  -4    1.90    0.50
  14   6  -3    1.00    0.50
  14   6  -3    2.40    0.50
  14   6  -2    2.90    0.60
  14   6  -2    3.30    0.60
  14   6  -1   14.60    1.30
  14   6  -1   17.20    1.20
  14   6  -1   15.00    1.10
  14   6   0    1.80    0.50
  14   6   0    1.50    0.50
  14   6   0    1.70    0.50
  14   6   1    0.10    0.50
  14   6   1   -0.30    0.50
  14   6   1    0.20    0.40
  14   6   2    2.90    0.80
  14   6   2    2.90    0.70
  14   6   2    3.30    0.70
  14   6   3    9.10    1.30
  14   6   3    9.10    1.10
  14   6   3    7.90    1.00
  14   6   4    0.40    0.60
  14   6   4    1.20    1.00
  14   6   4    2.30    0.80
  14   6   5    2.30    1.20
  14   6   5    1.50    0.80
  14   6   5    2.60    1.00
  15   7  -4    0.70    0.60
  15   7  -4    0.50    0.50
  15   7  -3    5.30    0.80
  15   7  -3    6.90    1.00
  15   7  -2    6.50    0.90
  15   7  -2    5.90    0.80
  15   7  -1    0.30    0.50
  15   7  -1   -0.20    0.50
  15   7   0    0.50    0.50
  15   7   0    0.00    0.50
  15   7   0    0.80    0.50
  15   7   1    1.80    0.70
  15   7   1    1.20    0.60
  15   7   1    1.70    0.70
  15   7   2    8.40    1.00
  15   7   2    8.20    1.10
  15   7   2    6.80    1.10
  15   7   3    2.10    0.70
  15   7   3    3.00    1.00
  15   7   3    0.40    0.70
  15   7   4    0.30    0.60
  15   7   4   -0.10    1.00
  15   7   4    0.60    0.80
  16   8  -2    0.20    0.60
  16   8  -2    1.70    0.70
  16   8  -1    9.90    1.10
  16   8  -1   13.40    1.30
  16   8   0    1.50    0.70
  16   8   0    3.10    0.80
  16   8   1   -0.50    0.70
  16   8   1    0.70    0.70
  16   8   1   -0.20    0.70
  16   8   2    1.10    0.80
  16   8   2    0.10    0.70
  16   8   2   -0.80    0.80
   2  -8  -3   10.50    4.20
   2  -8  -3    7.10    1.50
  -2   8   3    7.60    1.30
  -2   8   3    8.70    1.30
   2  -8  -2   -1.60    3.30
   2  -8  -2    1.50    0.90
  -2   8   2    0.90    0.70
  -2   8   2   -0.50    0.70
   2  -8  -1    2.70    0.90
   2  -8  -1    0.40    3.20
  -2   8   1    0.40    0.60
  -2   8   1   -0.20    0.50
   2  -8   0    3.70    3.50
  -2   8   0    2.80    0.70
  -2   8   0    3.40    0.70
   2  -8   1   14.40    3.90
  -2   8  -1   11.30    1.00
  -2   8  -1    6.90    1.00
   2  -8   2    2.70    3.10
  -2   8  -2    3.10    0.70
  -2   8  -3    1.60    0.70
   3  -7  -4    3.30    3.40
   3  -7  -4    4.50    1.20
  -3   7   4    2.40    1.00
  -3   7   4    3.30    1.00
   3  -7  -3    3.50    1.10
   3  -7  -3    6.40    3.20
  -3   7   3    3.10    0.90
  -3   7   3    3.20    0.90
   3  -7  -2   10.50    3.40
   3  -7  -2    4.50    1.00
  -3   7   2    4.70    0.90
  -3   7   2    4.30    0.90
   3  -7  -1    0.90    0.70
   3  -7  -1    0.20    2.50
  -3   7   1   -0.40    0.50
  -3   7   1    0.60    0.50
   3  -7   0    1.40    2.50
   3  -7   0    0.50    0.60
  -3   7   0    0.60    0.40
  -3   7   0    1.30    0.60
   3  -7   1   12.50    3.10
  -3   7  -1    7.20    0.80
  -3   7  -1    7.90    0.90
   3  -7   2   11.70    3.00
  -3   7  -2    9.80    0.90
  -3   7  -2   11.60    1.10
   3  -7   3    0.90    2.50
  -3   7  -3    0.90    0.60
  -3   7  -4    3.40    0.70
   4  -6  -5   -0.30    0.80
  -4   6   5   -0.10    0.80
  -4   6   5   -1.80    0.80
   4  -6  -4    3.30    3.00
   4  -6  -4    2.30    0.90
  -4   6   4    2.70    0.90
  -4   6   4    1.30    0.90
   4  -6  -3   27.40    2.20
   4  -6  -3   31.20    4.70
  -4   6   3   27.80    2.30
  -4   6   3   29.60    2.20
   4  -6  -2    0.50    0.60
   4  -6  -2    0.90    2.20
  -4   6   2    1.60    0.60
  -4   6   2    0.80    0.60
   4  -6  -1    0.40    0.50
   4  -6  -1    1.80    2.20
  -4   6   1    1.10    0.50
  -4   6   1    0.30    0.50
   4  -6   0   11.00    2.80
   4  -6   0   10.20    1.00
  -4   6   0   11.50    1.00
  -4   6   0   11.40    1.10
   4  -6   1    9.90    0.90
   4  -6   1   11.60    2.70
  -4   6  -1    8.70    0.80
  -4   6  -1    9.40    0.90
   4  -6   2   41.00    4.60
  -4   6  -2   54.69    3.00
  -4   6  -2   51.69    2.80
   4  -6   3    2.70    1.90
  -4   6  -3    0.90    0.30
  -4   6  -3    1.80    0.50
  -4   6  -4    1.10    0.50
  -4   6  -5    1.00    0.50
   5  -5  -6    1.20    1.00
  -5   5   6    0.10    0.90
  -5   5   6   -1.70    0.90
   5  -5  -5    4.20    1.00
  -5   5   5    2.70    1.10
  -5   5   5    2.40    1.00
   5  -5  -4    4.40    2.60
   5  -5  -4    0.20    0.60
  -5   5   4   -0.60    0.60
  -5   5   4    0.40    0.70
   5  -5  -3   25.30    3.80
   5  -5  -3   22.40    1.90
  -5   5   3   25.80    2.00
  -5   5   3   21.50    1.80
   5  -5  -2    8.70    2.50
   5  -5  -2    3.60    0.70
  -5   5   2    4.00    0.70
  -5   5   2    4.40    0.80
   5  -5  -1   31.20    2.10
   5  -5  -1   32.50    3.70
  -5   5   1   35.00    2.20
  -5   5   1   35.20    2.20
   5  -5   0    2.90    1.70
   5  -5   0    1.70    0.50
  -5   5   0    2.40    0.50
  -5   5   0    1.90    0.50
   5  -5   1   65.19    3.70
   5  -5   1   70.09    5.00
  -5   5  -1   68.29    3.80
  -5   5  -1   68.69    3.70
  -5   5  -1   68.79    3.60
   5  -5   2    7.10    1.80
   5  -5   2    3.40    0.60
  -5   5  -2    5.30    0.60
  -5   5  -2    4.90    0.50
   5  -5   3   57.49    4.60
  -5   5  -3   62.69    3.30
  -5   5  -3   63.99    3.50
  -5   5  -4    0.70    0.40
  -5   5  -5   11.30    1.00
  -5   5  -6    0.00    0.50
   6  -4  -7   21.60    2.40
  -6   4   7   23.20    2.80
  -6   4   7   25.30    2.60
   6  -4  -6    4.90    1.20
  -6   4   6    3.10    1.20
  -6   4   6    6.70    1.40
   6  -4  -5   -0.40    0.70
  -6   4   5    0.90    0.80
  -6   4   5   -0.20    0.80
   6  -4  -4    4.60    2.50
   6  -4  -4    3.40    0.80
  -6   4   4    1.30    0.80
  -6   4   4    3.00    1.00
   6  -4  -3  104.29    7.20
   6  -4  -3  103.09    5.90
  -6   4   3  107.99    6.10
  -6   4   3  115.69    6.30
   6  -4  -2   77.09    5.70
   6  -4  -2   78.59    4.50
  -6   4   2   80.99    4.60
  -6   4   2   88.39    4.70
   6  -4  -1   18.30    2.40
   6  -4  -1   19.70    1.40
  -6   4   1   22.90    1.50
   6  -4   0    6.10    1.60
   6  -4   0    3.30    0.50
  -6   4   0    3.30    0.40
  -6   4   0    4.00    0.50
  -6   4   0    5.10    0.60
   6  -4   1   71.19    3.90
   6  -4   1   77.99    4.80
   6  -4   1   67.59    4.00
  -6   4  -1   77.89    4.00
  -6   4  -1   70.89    3.80
  -6   4  -1   71.29    3.80
   6  -4   2  192.58   10.30
   6  -4   2  201.08   11.00
  -6   4  -2  203.78   10.30
  -6   4  -2  196.78   10.40
   6  -4   3    0.00    0.20
   6  -4   3   -0.90    1.10
  -6   4  -3    0.10    0.30
  -6   4  -3    0.20    0.20
  -6   4  -4    2.90    0.30
  -6   4  -4    2.50    0.50
  -6   4  -5    0.80    0.40
  -6   4  -6    5.40    0.70
   7  -3  -7   -0.10    0.80
  -7   3   7   -0.30    1.20
   7  -3  -6    5.00    1.10
  -7   3   6    7.50    1.60
   7  -3  -5   -0.40    0.60
  -7   3   5    0.70    0.90
   7  -3  -4    2.90    0.70
   7  -3  -4    2.10    2.00
  -7   3   4    2.60    1.00
   7  -3  -3   47.30    2.80
   7  -3  -3   45.60    4.00
  -7   3   3   49.30    3.30
   7  -3  -2  139.99    8.30
   7  -3  -2  145.79    7.50
  -7   3   2  155.98    7.90
  -7   3   2  124.19    7.60
   7  -3  -1  168.88    9.50
   7  -3  -1  162.58    8.80
  -7   3   1  182.68    9.00
  -7   3   1  162.68    8.90
   7  -3   0   46.70    3.30
   7  -3   0   48.50    2.60
   7  -3   0   39.50    2.80
  -7   3   0   49.80    2.60
  -7   3   0   50.99    2.70
   7  -3   1  399.86   20.10
   7  -3   1  394.76   20.20
   7  -3   1  386.56   20.60
  -7   3  -1  406.76   20.10
  -7   3  -1  394.86   20.00
  -7   3  -1  353.46   20.70
   7  -3   2  286.47   14.70
   7  -3   2  275.97   15.10
   7  -3   2  287.87   14.60
  -7   3  -2  283.77   14.60
  -7   3  -2  286.07   14.70
  -7   3  -2  285.57   14.60
   7  -3   3  133.59    7.10
   7  -3   3  121.19    6.50
  -7   3  -3  123.09    6.60
  -7   3  -3  129.09    6.50
   7  -3   4   47.00    3.20
   7  -3   4   41.10    2.40
   7  -3   4   45.70    2.40
   7  -3   4   47.50    2.40
  -7   3  -4   43.60    2.50
   7  -3   5   71.59    4.40
   7  -3   5   80.39    4.20
  -7   3  -5   85.09    4.30
   8  -2  -7    4.90    1.10
  -8   2   7    4.60    1.50
   8  -2  -6    3.60    0.90
  -8   2   6    4.30    1.40
   8  -2  -5    7.00    1.00
  -8   2   5    9.00    1.60
   8  -2  -4    1.50    0.50
   8  -2  -4    2.00    1.80
  -8   2   4    0.50    0.80
   8  -2  -3   73.69    4.80
   8  -2  -3   75.49    3.90
  -8   2   3   58.99    4.30
   8  -2  -2   36.80    2.20
   8  -2  -2   39.10    3.00
  -8   2   2   37.00    2.70
   8  -2  -1   86.99    5.20
   8  -2  -1   89.09    4.70
  -8   2   1   97.59    4.70
  -8   2   1   93.99    4.70
  -8   2   1   75.19    5.00
  -8   2   1   90.79    5.10
   8  -2   0    8.30    1.20
   8  -2   0    5.60    0.50
  -8   2   0    5.60    0.40
  -8   2   0    6.80    1.00
  -8   2   0    6.60    0.60
  -8   2   0    6.20    0.50
  -8   2   0    6.50    0.60
   8  -2   1   25.80    1.50
   8  -2   1   24.70    1.90
   8  -2   1   25.10    1.40
  -8   2  -1   25.30    1.30
  -8   2  -1   26.20    1.80
  -8   2  -1   25.00    1.30
  -8   2  -1   23.30    1.40
  -8   2  -1   25.20    1.40
   8  -2   2   17.10    1.10
   8  -2   2   17.70    1.60
   8  -2   2   18.10    1.00
  -8   2  -2   18.70    1.00
  -8   2  -2   17.10    1.00
  -8   2  -2   17.50    1.50
   8  -2   3    7.20    0.60
   8  -2   3    7.20    0.50
   8  -2   3    7.30    1.00
   8  -2   3    7.70    0.50
   8  -2   3    6.30    0.40
   8  -2   3    6.40    0.50
  -8   2  -3    6.70    0.50
   8  -2   4    8.00    0.70
   8  -2   4    6.90    0.60
   8  -2   4    7.80    0.70
   8  -2   4    8.00    1.10
   8  -2   4    7.00    0.50
   8  -2   4    6.40    0.60
  -8   2  -4    6.50    0.60
   8  -2   5    8.20    0.70
   8  -2   5    9.60    1.40
   8  -2   5    8.20    0.90
   8  -2   6    0.70    0.40
   9  -1  -7    5.20    1.00
  -9   1   7    4.90    1.40
   9  -1  -6   -0.20    0.60
  -9   1   6    0.40    0.90
   9  -1  -5   11.40    1.10
  -9   1   5    8.10    1.50
   9  -1  -4    0.00    0.30
   9  -1  -3    3.80    1.30
   9  -1  -3    3.00    0.40
   9  -1  -3    3.10    0.50
  -9   1   3    4.70    1.00
   9  -1  -2   62.49    3.90
   9  -1  -2   63.99    3.50
   9  -1  -2   60.89    3.40
  -9   1   2   64.49    3.80
  -9   1   2   67.79    3.40
  -9   1   2   64.69    3.40
   9  -1  -1   66.09    3.90
   9  -1  -1   64.29    3.50
   9  -1  -1   64.49    3.50
  -9   1   1   66.49    3.80
  -9   1   1   70.29    3.50
  -9   1   1   68.79    3.50
   9  -1   0   26.70    1.40
   9  -1   0   26.60    1.80
   9  -1   0   26.50    1.50
  -9   1   0   26.40    1.40
  -9   1   0   27.40    1.80
  -9   1   0   28.60    1.50
   9  -1   1    6.80    0.80
   9  -1   1    6.10    0.40
   9  -1   1    5.40    0.30
  -9   1  -1    6.00    0.40
  -9   1  -1    5.40    0.30
  -9   1  -1    5.90    0.50
  -9   1  -1    7.40    0.80
   9  -1   2  147.19    7.50
   9  -1   2  158.18    7.60
   9  -1   2  139.39    7.50
   9  -1   2  148.39    7.80
   9  -1   2  141.79    7.60
  -9   1  -2  141.09    7.50
  -9   1  -2  150.28    7.60
   9  -1   3   39.70    2.10
   9  -1   3   41.30    2.20
   9  -1   3   41.20    2.10
   9  -1   3   40.20    2.20
   9  -1   3   38.30    2.30
  -9   1  -3   37.90    2.10
   9  -1   4    8.40    0.80
   9  -1   4    8.50    0.70
   9  -1   4    8.40    0.50
   9  -1   4    8.40    0.60
   9  -1   5   39.00    2.40
   9  -1   5   39.40    2.10
   9  -1   5   39.30    2.40
   9  -1   6    1.80    0.60
   9  -1   6    1.30    0.50
   9  -1   7   -0.50    1.30
   9  -1   7    0.40    0.60
  10   0  -7    0.50    0.70
 -10   0   7   -0.60    0.80
  10   0  -6   23.60    1.90
  10   0  -5    0.30    0.40
  10   0  -5    0.00    0.30
  10   0  -4   24.20    1.40
  10   0  -4   21.40    1.50
  10   0  -3   -0.10    0.20
  10   0  -3   -0.10    0.20
  10   0  -2  210.88   11.00
  10   0  -2  210.08   11.00
 -10   0   2  215.68   11.00
  10   0  -1    0.00    0.50
  10   0  -1    0.20    0.10
  10   0  -1   -0.30    0.10
 -10   0   1    0.10    0.40
 -10   0   1   -0.10    0.10
 -10   0   1   -0.20    0.10
  10   0   0  169.58    8.90
  10   0   0  169.98    8.80
  10   0   0  161.68    8.80
 -10   0   0  178.68    8.80
 -10   0   0  168.58    8.80
  10   0   1    0.10    0.10
  10   0   1    0.00    0.20
 -10   0  -1   -0.20    0.20
 -10   0  -1    0.10    0.10
 -10   0  -1   -0.10    0.10
  10   0   2  111.19    5.70
  10   0   2  110.29    5.80
 -10   0  -2  109.89    5.80
 -10   0  -2  109.59    5.80
  10   0   3    0.50    0.30
  10   0   3   -0.30    0.20
 -10   0  -3    0.00    0.40
  10   0   4    6.00    0.50
  10   0   4    8.10    0.70
  10   0   4    6.30    0.70
  10   0   4    6.70    0.40
  10   0   5   -0.90    0.40
  10   0   5    0.20    0.20
  10   0   5   -0.50    0.40
  10   0   6   18.90    1.70
  10   0   6   20.00    1.60
  10   0   7    0.40    0.60
  10   0   7   -0.20    0.60
  11   1  -7    1.60    0.70
  11   1  -6    3.30    0.50
  11   1  -6    4.00    0.80
  11   1  -5    3.20    0.60
  11   1  -5    4.20    0.50
  11   1  -4    1.40    0.30
  11   1  -4    0.70    0.30
  11   1  -3   13.50    0.90
  11   1  -3   14.90    0.90
 -11  -1   3   13.80    0.90
  11   1  -2  191.98   10.20
  11   1  -2  192.88   10.10
 -11  -1   2  206.28   10.20
 -11  -1   2  194.58   10.20
 -11  -1   2  191.38   10.10
  11   1  -1   52.89    2.80
  11   1  -1   51.49    2.80
  11   1  -1   51.79    2.80
 -11  -1   1   54.89    2.80
 -11  -1   1   53.19    2.80
 -11  -1   1   50.39    2.80
  11   1   0   60.99    3.30
  11   1   0   60.19    3.20
  11   1   0   60.09    3.20
 -11  -1   0   60.89    3.20
 -11  -1   0   64.09    3.30
  11   1   1  300.57   15.30
  11   1   1  296.17   15.20
  11   1   1  298.57   15.30
 -11  -1  -1  298.87   15.30
 -11  -1  -1  289.87   15.30
 -11  -1  -1  293.57   15.20
  11   1   2  160.18    8.30
  11   1   2  168.58    8.40
  11   1   2  164.68    8.40
 -11  -1  -2  160.08    8.40
 -11  -1  -2  150.08    8.30
  11   1   3  115.49    5.90
  11   1   3  113.89    5.70
  11   1   3  110.09    6.00
 -11  -1  -3  101.79    6.10
  11   1   4   27.80    1.50
  11   1   4   28.00    1.70
  11   1   4   23.90    1.80
  11   1   5   47.80    2.90
  11   1   5   48.60    2.70
  11   1   5   49.10    3.00
  11   1   6    2.20    0.70
  11   1   6    2.60    0.70
  11   1   7    1.50    0.80
  11   1   7    0.80    0.70
  12   2  -7   13.90    1.20
  12   2  -6   27.30    1.80
  12   2  -6   24.30    1.70
  12   2  -5    4.00    0.60
  12   2  -5    3.20    0.50
  12   2  -4    7.80    0.70
  12   2  -4    8.40    0.70
 -12  -2   4    8.50    0.60
  12   2  -3   60.69    3.30
  12   2  -3   63.89    3.40
  12   2  -3   63.29    3.40
 -12  -2   3   60.49    3.30
  12   2  -2    9.20    0.70
  12   2  -2    9.20    0.60
  12   2  -2   10.10    0.80
 -12  -2   2    9.40    0.60
  12   2  -1   12.40    0.80
  12   2  -1   12.20    0.90
  12   2  -1   13.10    0.80
 -12  -2   1   12.90    0.80
 -12  -2   1   14.90    0.90
  12   2   0   29.50    1.80
  12   2   0   33.10    1.80
  12   2   0   33.70    1.80
 -12  -2   0   30.10    1.80
 -12  -2   0   32.70    1.80
 -12  -2   0   31.30    1.80
  12   2   1  378.36   19.30
  12   2   1  367.16   19.30
  12   2   1  365.06   19.30
 -12  -2  -1  346.27   19.20
 -12  -2  -1  425.86   19.60
 -12  -2  -1  367.06   19.40
  12   2   2  156.08    7.80
  12   2   2  154.08    7.90
  12   2   2  144.49    7.70
 -12  -2  -2  139.09    7.70
  12   2   3    2.20    0.50
  12   2   3    2.10    0.50
  12   2   3    2.60    0.30
  12   2   4   20.50    1.40
  12   2   4   17.50    1.50
  12   2   4   19.00    1.20
  12   2   5   79.99    4.60
  12   2   5   79.69    4.70
  12   2   5   79.79    4.30
  12   2   6   59.99    3.80
  12   2   6   60.89    3.70
  12   2   7    1.00    0.70
  12   2   7    0.90    0.80
  13   3  -7    4.90    0.70
  13   3  -6   50.69    2.90
  13   3  -5    1.20    0.40
  13   3  -5    1.00    0.50
  13   3  -5    1.10    0.40
  13   3  -4    4.00    0.50
  13   3  -4    3.80    0.40
  13   3  -4    6.00    0.70
 -13  -3   4    3.60    0.40
  13   3  -3   19.70    1.30
  13   3  -3   18.60    1.10
  13   3  -3   18.90    1.20
 -13  -3   3   17.80    1.10
  13   3  -2  185.98    9.30
  13   3  -2  177.18    9.20
  13   3  -2  174.78    9.30
 -13  -3   2  174.08    9.20
  13   3  -1   11.50    0.70
  13   3  -1   10.60    0.80
  13   3  -1   11.60    0.80
 -13  -3   1   10.20    0.80
  13   3   0   15.30    2.10
  13   3   0   19.40    1.10
  13   3   0   16.80    1.10
  13   3   0   16.10    1.10
 -13  -3   0   16.20    1.20
  13   3   1   74.69    3.90
  13   3   1   70.79    3.90
  13   3   1   72.19    4.00
  13   3   2   14.80    1.10
  13   3   2   12.90    0.90
  13   3   2   12.80    1.10
  13   3   3   12.80    1.10
  13   3   3   11.70    1.20
  13   3   3   13.90    0.90
  13   3   4   39.70    2.20
  13   3   4   37.90    2.50
  13   3   4   40.40    2.60
  13   3   5   55.39    3.30
  13   3   5   51.59    3.40
  13   3   5   50.99    2.90
  13   3   6    2.80    1.00
  13   3   6    0.70    0.70
  13   3   7    0.00    0.70
  13   3   7   -0.70    0.90
  14   4  -6    0.90    0.40
  14   4  -5    0.20    0.30
  14   4  -5    0.40    0.50
  14   4  -4    6.60    0.70
  14   4  -4    7.60    0.90
  14   4  -3   20.80    1.40
  14   4  -3   22.70    1.40
  14   4  -3   21.30    1.20
 -14  -4   3   19.80    1.20
  14   4  -2    6.00    0.50
  14   4  -2    7.40    0.70
  14   4  -2    6.70    0.70
 -14  -4   2    6.30    0.60
  14   4  -1   18.70    1.20
  14   4  -1   18.10    1.10
  14   4  -1   20.10    1.30
  14   4   0    0.90    0.30
  14   4   0    0.20    0.30
  14   4   0    0.10    0.30
  14   4   1    7.50    0.80
  14   4   1    8.40    0.70
  14   4   1    7.80    0.70
  14   4   2    8.00    0.80
  14   4   2    8.20    0.80
  14   4   2    8.40    1.00
  14   4   3    7.80    1.10
  14   4   3    9.70    0.80
  14   4   3   11.70    1.10
  14   4   4    0.40    0.60
  14   4   4    0.40    0.70
  14   4   4    1.10    0.40
  14   4   5    8.10    1.20
  14   4   5    7.40    1.10
  14   4   5    7.90    0.80
  14   4   6   13.40    1.60
  14   4   6   17.30    1.90
  15   5  -6    1.30    0.70
  15   5  -6    2.20    0.50
  15   5  -5    9.70    1.10
  15   5  -5   10.80    1.00
  15   5  -4    0.20    0.50
  15   5  -4   -0.20    0.40
  15   5  -3   13.60    1.20
  15   5  -3   16.30    1.20
  15   5  -2    4.50    0.60
  15   5  -2    4.40    0.40
  15   5  -2    5.50    0.70
  15   5  -1    1.40    0.40
  15   5  -1    2.10    0.50
  15   5  -1    1.80    0.40
  15   5   0    0.60    0.40
  15   5   0    0.40    0.30
  15   5   0    0.10    0.40
  15   5   1    5.50    0.60
  15   5   1    3.90    0.70
  15   5   1    3.80    0.60
  15   5   2    3.10    0.60
  15   5   2    3.60    0.80
  15   5   2    3.50    0.60
  15   5   3   10.20    1.00
  15   5   3   12.70    1.20
  15   5   3   11.60    1.30
  15   5   4    0.30    0.40
  15   5   4   -0.10    0.70
  15   5   4    0.10    0.60
  15   5   5    1.50    0.60
  15   5   5    2.10    0.80
  15   5   5    2.00    1.00
  15   5   6    0.30    0.80
  15   5   6    1.50    1.00
  16   6  -5    0.70    0.70
  16   6  -5    2.00    0.50
  16   6  -4    0.80    0.60
  16   6  -4    0.60    0.40
  16   6  -3    3.50    0.70
  16   6  -3    4.10    0.60
  16   6  -2    1.30    0.40
  16   6  -2    0.70    0.50
  16   6  -1   39.30    2.30
  16   6  -1   39.70    2.40
  16   6  -1   39.70    2.40
  16   6   0    1.10    0.50
  16   6   0    0.80    0.50
  16   6   0    1.70    0.50
  16   6   1   -0.40    0.40
  16   6   1    0.10    0.40
  16   6   1    0.10    0.50
  16   6   2    0.90    0.50
  16   6   2    0.30    0.70
  16   6   2    1.30    0.50
  16   6   3   28.80    2.30
  16   6   3   27.10    2.00
  16   6   3   28.90    1.90
  16   6   4    0.30    0.70
  16   6   4    0.80    0.90
  16   6   4    0.40    0.50
  16   6   5    0.20    0.70
  16   6   5    2.90    1.10
  17   7  -4    0.90    0.50
  17   7  -4   -0.20    0.70
  17   7  -3   -0.60    0.60
  17   7  -3   -0.20    0.50
  17   7  -2   -0.60    0.50
  17   7  -2    1.00    0.50
  17   7  -1    0.40    0.50
  17   7  -1   -0.60    0.40
  17   7   0    0.30    0.50
  17   7   0    0.20    0.50
  17   7   0   -0.20    0.50
  17   7   1    0.80    0.60
  17   7   1    0.60    0.60
  17   7   1    0.50    0.60
  17   7   2    1.90    0.70
  17   7   2    2.10    0.70
  17   7   2    0.80    0.80
  17   7   3    1.30    0.70
  17   7   3    0.30    0.60
  17   7   3   -0.30    0.90
  18   8  -1   10.30    1.10
  18   8  -1   11.20    1.20
  18   8   0    0.40    0.60
  18   8   0    0.00    0.60
  18   8   1   -0.40    0.70
  18   8   1    0.30    0.70
  18   8   1    0.10    0.60
   4  -8  -3    9.20    1.50
   4  -8  -3   10.30    4.20
  -4   8   3    6.10    1.20
  -4   8   3    5.20    1.10
   4  -8  -2   -0.40    0.70
   4  -8  -2    1.70    3.50
  -4   8   2   -0.20    0.60
  -4   8   2    0.80    0.70
   4  -8  -1    2.10    3.20
   4  -8  -1    1.20    0.80
  -4   8   1    0.60    0.60
  -4   8   1    1.10    0.70
   4  -8   0    1.90    3.20
  -4   8   0    1.00    0.50
  -4   8   0    2.10    0.70
   4  -8   1    6.70    3.60
  -4   8  -1    1.00    0.50
  -4   8  -1    1.40    0.70
   4  -8   2   15.10    4.10
  -4   8  -2   16.00    1.50
  -4   8  -3    0.20    0.60
   5  -7  -4    2.70    3.20
   5  -7  -4    0.00    0.90
  -5   7   4   -0.80    0.80
  -5   7   4    0.40    0.80
   5  -7  -3    2.40    2.90
   5  -7  -3    2.10    0.90
  -5   7   3    2.90    0.80
  -5   7   3    0.50    0.80
   5  -7  -2    6.70    3.10
   5  -7  -2    5.60    1.10
  -5   7   2    6.40    1.00
  -5   7   2    7.00    1.10
   5  -7  -1    2.00    2.70
   5  -7  -1    4.40    0.90
  -5   7   1    5.00    0.90
  -5   7   1    3.40    0.70
   5  -7   0    2.80    2.70
   5  -7   0    1.80    0.60
  -5   7   0    0.80    0.50
  -5   7   0    0.30    0.40
   5  -7   1    6.00    2.80
  -5   7  -1    5.20    0.80
  -5   7  -1    6.70    0.70
   5  -7   2   16.40    3.30
  -5   7  -2   10.80    0.90
  -5   7  -2   10.20    1.10
   5  -7   3   19.90    3.50
  -5   7  -3   20.60    1.60
  -5   7  -4    0.10    0.60
   6  -6  -5   -1.20    0.70
   6  -6  -5   -0.90    2.90
  -6   6   5    0.10    0.80
  -6   6   5   -2.20    0.80
   6  -6  -4    1.20    0.90
   6  -6  -4    1.60    2.70
  -6   6   4    0.70    0.80
  -6   6   4    2.60    0.90
   6  -6  -3   43.80    5.30
   6  -6  -3   46.60    3.20
  -6   6   3   50.39    3.30
  -6   6   3   51.89    3.20
   6  -6  -2   27.10    3.90
   6  -6  -2   23.50    1.90
  -6   6   2   24.40    1.90
  -6   6   2   26.30    1.90
   6  -6  -1    1.20    0.60
   6  -6  -1   -0.20    2.10
  -6   6   1    0.90    0.50
  -6   6   1    0.70    0.50
   6  -6   0    2.30    0.60
   6  -6   0    5.70    2.30
  -6   6   0    2.90    0.50
  -6   6   0    3.30    0.60
   6  -6   1   25.90    1.80
   6  -6   1   29.50    3.70
  -6   6  -1   29.80    1.90
  -6   6  -1   28.00    1.70
   6  -6   2   93.59    6.50
  -6   6  -2   92.89    5.00
  -6   6  -2   86.59    4.80
   6  -6   3    8.60    2.40
  -6   6  -3    8.10    0.90
   6  -6   4    2.50    2.00
  -6   6  -4    2.30    0.60
  -6   6  -5   -1.00    0.40
   7  -5  -6    2.90    1.10
  -7   5   6    3.90    1.20
  -7   5   6    4.60    1.50
   7  -5  -5    6.70    1.20
   7  -5  -5    8.90    3.50
  -7   5   5   10.30    1.70
  -7   5   5    6.00    1.30
   7  -5  -4    2.10    0.80
   7  -5  -4   -0.80    2.50
  -7   5   4    2.40    0.90
  -7   5   4    2.70    1.10
   7  -5  -3    3.40    0.80
   7  -5  -3    0.10    2.10
  -7   5   3    3.80    0.90
  -7   5   3    2.40    0.80
   7  -5  -2    5.70    0.80
   7  -5  -2    3.80    2.10
  -7   5   2    4.60    0.80
  -7   5   2    2.80    0.70
   7  -5  -1   73.49    5.70
   7  -5  -1   78.29    4.40
  -7   5   1   80.79    4.50
  -7   5   1   81.49    4.50
   7  -5   0    9.40    0.90
   7  -5   0    8.50    2.10
  -7   5   0    9.90    0.90
  -7   5   0    9.50    0.90
   7  -5   1   74.09    5.00
   7  -5   1   69.99    3.80
  -7   5  -1   70.29    3.70
  -7   5  -1   67.59    3.90
  -7   5  -1   67.39    3.70
   7  -5   2   19.10    1.40
   7  -5   2   23.90    2.80
  -7   5  -2   20.60    1.20
  -7   5  -2   21.80    1.40
   7  -5   3  129.29    7.60
  -7   5  -3  119.49    6.50
  -7   5  -3  118.69    6.30
   7  -5   4   21.60    2.80
  -7   5  -4   17.60    1.30
  -7   5  -5   19.10    1.40
   8  -4  -7   12.50    1.80
  -8   4   7   12.40    2.20
  -8   4   7   11.60    1.80
   8  -4  -6    3.40    1.00
  -8   4   6    4.00    1.40
  -8   4   6    4.90    1.20
   8  -4  -5    5.00    1.00
   8  -4  -5    3.50    2.60
  -8   4   5   11.00    1.70
  -8   4   5    5.60    1.20
   8  -4  -4   -0.70    2.20
   8  -4  -4   -0.40    0.50
  -8   4   4   -0.20    0.70
  -8   4   4   -0.50    0.60
   8  -4  -3   37.10    4.10
   8  -4  -3   33.40    2.20
  -8   4   3   31.60    2.40
  -8   4   3   37.30    2.70
   8  -4  -2    7.80    2.00
   8  -4  -2    6.70    0.80
  -8   4   2    6.50    0.90
  -8   4   2    6.30    0.90
   8  -4  -1   24.70    2.80
   8  -4  -1   23.80    1.60
  -8   4   1   25.50    1.70
   8  -4   0   92.09    4.80
   8  -4   0   74.09    5.10
   8  -4   0   87.59    5.70
  -8   4   0   89.69    4.90
  -8   4   0   89.99    4.70
  -8   4   0   97.19    4.80
   8  -4   1   25.50    1.40
   8  -4   1   28.70    2.60
   8  -4   1   22.60    1.60
  -8   4  -1   23.20    1.40
  -8   4  -1   25.50    1.60
  -8   4  -1   24.10    1.40
   8  -4   2   27.10    1.60
   8  -4   2   28.60    1.50
  -8   4  -2   27.00    1.70
  -8   4  -2   29.40    1.50
  -8   4  -2   26.30    1.50
   8  -4   3    0.70    1.20
   8  -4   3    0.80    0.20
  -8   4  -3    1.00    0.20
  -8   4  -3    1.40    0.40
   8  -4   4   49.60    3.80
  -8   4  -4   48.10    2.70
  -8   4  -5   12.10    0.90
   9  -3  -7    0.50    0.90
  -9   3   7    0.50    1.20
   9  -3  -6   -0.20    0.70
  -9   3   6    1.10    1.20
   9  -3  -5   21.30    3.50
   9  -3  -5   13.10    1.40
  -9   3   5   17.90    2.20
   9  -3  -4    5.60    2.20
   9  -3  -4    2.60    0.60
  -9   3   4    4.50    1.30
   9  -3  -3    2.00    1.70
   9  -3  -3    0.50    0.40
  -9   3   3    0.30    0.70
   9  -3  -2   89.69    4.80
   9  -3  -2   87.09    5.60
  -9   3   2   87.99    5.20
   9  -3  -1   39.30    2.30
   9  -3  -1   40.40    3.20
  -9   3   1   38.40    2.50
  -9   3   1   40.70    2.40
   9  -3   0   24.70    1.50
   9  -3   0   25.20    2.40
  -9   3   0   28.00    1.70
  -9   3   0   26.70    1.50
  -9   3   0   26.80    1.60
   9  -3   1    3.00    0.30
   9  -3   1    4.90    1.30
   9  -3   1    2.10    0.50
  -9   3  -1    3.00    0.30
  -9   3  -1    3.10    0.30
  -9   3  -1    3.80    0.40
   9  -3   2  195.68   10.00
   9  -3   2  197.58   10.50
   9  -3   2  179.28   10.00
  -9   3  -2  188.98    9.90
  -9   3  -2  199.48   10.00
  -9   3  -2  198.68   10.00
   9  -3   3   80.29    4.20
   9  -3   3   86.99    5.00
  -9   3  -3   79.09    4.30
   9  -3   4   21.70    1.30
   9  -3   4   23.10    1.40
   9  -3   4   28.70    2.40
  -9   3  -4   22.60    1.40
   9  -3   5   18.70    1.20
  -9   3  -5   20.00    1.20
  10  -2  -7    0.50    0.80
 -10   2   7   -0.50    1.10
  10  -2  -6   11.30    1.40
 -10   2   6   12.60    2.00
  10  -2  -5    3.40    0.80
 -10   2   5    4.50    1.20
  10  -2  -4    2.30    0.60
  10  -2  -4    2.60    1.80
 -10   2   4    2.70    1.00
  10  -2  -3   16.10    2.20
  10  -2  -3   12.90    1.00
 -10   2   3    7.80    1.40
  10  -2  -2   95.79    5.40
  10  -2  -2   95.19    4.70
 -10   2   2   69.29    5.00
 -10   2   2   80.19    5.90
  10  -2  -1   16.10    1.00
  10  -2  -1   16.00    1.80
 -10   2   1   16.50    1.00
 -10   2   1   17.00    1.00
 -10   2   1   11.70    1.40
 -10   2   1   15.40    1.60
  10  -2   0   43.80    2.90
  10  -2   0   45.10    2.40
 -10   2   0   49.50    2.80
 -10   2   0   46.70    2.40
 -10   2   0   46.10    2.40
 -10   2   0   41.60    2.50
 -10   2   0   38.70    2.60
  10  -2   1  166.68    8.80
  10  -2   1  158.38    8.40
 -10   2  -1  161.98    8.40
 -10   2  -1  167.98    8.70
 -10   2  -1  163.28    8.50
 -10   2  -1  160.58    8.40
 -10   2  -1  163.18    8.40
  10  -2   2   34.50    1.80
  10  -2   2   32.90    2.40
  10  -2   2   36.90    2.00
 -10   2  -2   33.00    1.90
 -10   2  -2   33.60    1.90
 -10   2  -2   35.40    2.30
  10  -2   3   13.50    1.40
  10  -2   3   12.00    0.80
  10  -2   3   13.60    0.80
 -10   2  -3   12.00    0.80
  10  -2   4   44.80    2.50
  10  -2   4   42.30    2.30
  10  -2   4   46.00    2.90
  10  -2   4   44.30    2.30
  10  -2   4   40.90    2.20
  10  -2   4   41.70    2.30
 -10   2  -4   39.80    2.30
  10  -2   5   11.50    0.90
  10  -2   5   10.60    0.90
  10  -2   5   12.00    1.70
  10  -2   6   17.00    2.00
  10  -2   6   13.50    1.10
  11  -1  -7    0.40    0.70
 -11   1   7    1.40    1.20
  11  -1  -6    3.00    0.80
 -11   1   6    4.70    1.40
  11  -1  -5    3.40    0.70
 -11   1   5    2.80    1.10
  11  -1  -4    1.30    1.50
  11  -1  -4    1.60    0.40
  11  -1  -4    0.90    0.40
  11  -1  -3   16.40    1.10
  11  -1  -3   15.90    1.10
  11  -1  -3   17.10    2.00
 -11   1   3   17.40    1.70
  11  -1  -2  211.88   11.20
  11  -1  -2  221.68   11.50
  11  -1  -2  201.48   11.10
 -11   1   2  214.18   11.40
 -11   1   2  222.18   11.10
  11  -1  -1   58.89    3.50
  11  -1  -1   55.49    3.00
  11  -1  -1   54.89    3.00
 -11   1   1   58.09    3.00
 -11   1   1   58.49    3.30
 -11   1   1   57.89    3.00
  11  -1   0   60.69    3.60
  11  -1   0   61.99    3.30
  11  -1   0   61.59    3.30
 -11   1   0   60.99    3.30
 -11   1   0   61.29    3.50
 -11   1   0   64.99    3.30
  11  -1   1  295.77   15.40
  11  -1   1  299.57   15.20
  11  -1   1  286.27   15.10
 -11   1  -1  292.27   15.10
 -11   1  -1  309.07   15.40
 -11   1  -1  273.67   15.20
 -11   1  -1  305.77   15.20
  11  -1   2  153.78    7.90
  11  -1   2  162.28    8.20
  11  -1   2  149.79    7.90
 -11   1  -2  154.68    7.90
 -11   1  -2  140.49    7.90
 -11   1  -2  157.68    8.00
  11  -1   3   99.99    5.90
  11  -1   3  114.29    5.50
  11  -1   3  106.39    5.60
  11  -1   3  107.29    5.50
  11  -1   3  108.69    5.60
 -11   1  -3  101.89    5.50
  11  -1   4   25.50    1.60
  11  -1   4   26.20    1.40
  11  -1   4   25.10    1.40
  11  -1   4   26.00    1.50
  11  -1   5   38.20    2.20
  11  -1   5   44.40    2.40
  11  -1   5   41.60    2.50
  11  -1   6    2.10    0.50
  11  -1   6    3.30    0.60
  11  -1   7    2.60    0.70
  11  -1   7    0.30    1.50
  12   0  -7    0.90    0.70
 -12   0   7    0.70    1.00
  12   0  -6   34.90    2.40
  12   0  -6   37.30    2.20
  12   0  -5    0.30    0.30
  12   0  -5   -1.10    0.40
  12   0  -4    6.80    0.60
  12   0  -4    4.90    0.60
  12   0  -3   -0.10    0.20
  12   0  -3    0.20    0.20
  12   0  -2   35.60    2.10
  12   0  -2   38.10    2.10
 -12   0   2   38.40    2.10
 -12   0   2   42.80    2.20
  12   0  -1   -0.30    0.10
  12   0  -1    0.20    0.50
  12   0  -1   -0.20    0.10
 -12   0   1   -0.20    0.10
 -12   0   1   -0.20    0.20
 -12   0   1   -0.40    0.40
  12   0   0   29.40    1.70
  12   0   0   30.80    1.70
  12   0   0   31.90    2.00
 -12   0   0   32.50    1.70
 -12   0   0   31.20    1.70
  12   0   1    0.10    0.10
  12   0   1   -0.10    0.20
 -12   0  -1   -0.10    0.20
 -12   0  -1    0.00    0.10
 -12   0  -1   -0.10    0.10
  12   0   2  241.48   12.60
  12   0   2  244.68   12.70
 -12   0  -2  244.08   12.70
 -12   0  -2  248.18   12.70
  12   0   3   -0.10    0.30
  12   0   3    0.00    0.20
 -12   0  -3    0.10    0.30
  12   0   4   13.80    1.10
  12   0   4   14.50    1.00
  12   0   5   -0.30    0.30
  12   0   5    0.50    0.50
  12   0   6   93.19    5.20
  12   0   6   90.29    5.10
  12   0   7   -1.10    0.60
  13   1  -7    1.40    0.50
  13   1  -7    1.20    0.70
  13   1  -6   14.60    1.40
  13   1  -6   16.90    1.20
  13   1  -5    4.40    0.60
  13   1  -5    4.10    0.60
  13   1  -4    0.80    0.30
  13   1  -4    1.10    0.30
  13   1  -3    5.10    0.50
  13   1  -3    3.90    0.40
 -13  -1   3    3.90    0.40
  13   1  -2  153.48    8.10
  13   1  -2  160.28    8.20
 -13  -1   2  155.78    8.10
  13   1  -1    5.40    0.50
  13   1  -1    5.80    0.50
  13   1  -1    6.30    0.50
 -13  -1   1    6.30    0.50
 -13  -1   1    5.30    0.50
 -13  -1   1    5.50    0.40
  13   1   0    4.80    0.50
  13   1   0    5.40    0.40
  13   1   0    5.00    0.40
 -13  -1   0    5.80    0.40
 -13  -1   0    5.20    0.50
 -13  -1   0    4.50    0.40
  13   1   1  239.58   12.60
  13   1   1  244.98   12.70
  13   1   1  250.37   12.60
 -13  -1  -1  245.68   12.70
 -13  -1  -1  242.18   12.60
 -13  -1  -1  242.98   12.60
  13   1   2   14.30    0.80
  13   1   2   13.90    0.90
  13   1   2   15.80    1.00
 -13  -1  -2   13.80    0.80
 -13  -1  -2   13.40    1.00
  13   1   3    0.70    0.10
  13   1   3    1.00    0.40
  13   1   3    1.00    0.30
  13   1   4   13.60    1.20
  13   1   4   14.80    1.10
  13   1   5  102.69    5.70
  13   1   5  100.99    5.60
  13   1   6    1.70    0.70
  13   1   6    0.60    0.50
  13   1   7    0.90    0.70
  13   1   7    0.00    0.50
  14   2  -7   13.20    1.10
  14   2  -6    8.60    0.80
  14   2  -6    8.30    0.90
  14   2  -5    0.30    0.30
  14   2  -5   -0.40    0.40
  14   2  -4   15.50    1.00
  14   2  -4   14.40    1.00
  14   2  -3   89.79    4.80
  14   2  -3   96.09    4.90
  14   2  -3   84.89    4.80
 -14  -2   3   92.09    4.80
  14   2  -2   30.20    1.80
  14   2  -2   32.90    1.90
  14   2  -2   31.60    1.80
 -14  -2   2   33.20    1.80
  14   2  -1   51.89    2.70
  14   2  -1   48.90    2.70
  14   2  -1   49.80    2.70
 -14  -2   1   47.20    2.70
  14   2   0   29.50    1.70
  14   2   0   29.30    1.70
  14   2   0   29.90    1.70
 -14  -2   0   28.90    1.70
 -14  -2   0   30.00    1.70
  14   2   1   33.30    1.90
  14   2   1   33.20    1.80
  14   2   1   32.90    1.80
 -14  -2  -1   31.00    1.80
  14   2   2  352.46   17.30
  14   2   2  328.27   17.30
  14   2   2  330.57   17.20
 -14  -2  -2  321.97   17.20
  14   2   3   15.40    1.20
  14   2   3   15.00    0.90
  14   2   3   13.80    1.10
  14   2   4    0.30    0.40
  14   2   4    0.90    0.60
  14   2   4    0.80    0.20
  14   2   5   26.40    1.80
  14   2   5   22.20    1.30
  14   2   5   23.90    2.00
  14   2   6  143.09    7.80
  14   2   6  138.69    7.90
  14   2   7    1.00    0.70
  14   2   7    0.80    0.80
  15   3  -7    3.70    0.70
  15   3  -6   10.00    0.90
  15   3  -5    8.40    0.80
  15   3  -5   10.20    0.80
  15   3  -4    5.50    0.60
  15   3  -4    5.30    0.50
  15   3  -4    4.80    0.70
 -15  -3   4    4.60    0.40
  15   3  -3   44.30    2.40
  15   3  -3   45.50    2.50
  15   3  -3   45.60    2.50
 -15  -3   3   41.60    2.40
  15   3  -2   12.60    0.90
  15   3  -2   13.50    0.80
  15   3  -2   12.40    1.00
 -15  -3   2   13.20    0.90
  15   3  -1    6.40    0.50
  15   3  -1    5.70    0.60
  15   3  -1    4.30    0.50
 -15  -3   1    5.90    0.50
  15   3   0    7.40    0.60
  15   3   0    6.80    0.60
  15   3   0    6.80    0.60
  15   3   1   13.60    1.00
  15   3   1   14.40    1.10
  15   3   1   14.90    1.00
  15   3   2    3.60    0.40
  15   3   2    5.20    0.60
  15   3   2    2.90    0.60
  15   3   3    2.50    0.60
  15   3   3    2.80    0.60
  15   3   3    2.90    0.40
  15   3   4   -0.30    0.30
  15   3   4   -0.40    0.40
  15   3   4   -0.50    0.50
  15   3   5   25.40    2.00
  15   3   5   24.10    1.80
  15   3   5   21.50    1.40
  15   3   6    0.60    0.60
  15   3   6    0.90    0.80
  15   3   7    2.10    0.90
  15   3   7    1.10    1.00
  16   4  -6    3.10    0.60
  16   4  -5   -0.10    0.40
  16   4  -5    0.60    0.50
  16   4  -4    0.00    0.50
  16   4  -4    0.10    0.30
  16   4  -4    0.00    0.30
  16   4  -3    0.30    0.30
  16   4  -3    0.70    0.20
  16   4  -3    0.30    0.40
 -16  -4   3    0.60    0.30
  16   4  -2    4.30    0.50
  16   4  -2    4.70    0.40
  16   4  -2    4.20    0.60
 -16  -4   2    5.70    0.50
  16   4  -1   69.29    3.70
  16   4  -1   67.19    3.80
  16   4  -1   68.99    3.70
  16   4   0   -0.20    0.30
  16   4   0    0.40    0.30
  16   4   0    0.50    0.30
  16   4   1   12.70    1.10
  16   4   1   14.70    1.00
  16   4   1   12.30    0.90
  16   4   2    8.90    0.80
  16   4   2   12.00    1.10
  16   4   2   10.40    0.90
  16   4   3   27.20    1.70
  16   4   3   29.20    1.90
  16   4   3   27.40    2.10
  16   4   4    0.20    0.60
  16   4   4    0.40    0.40
  16   4   4    0.30    0.60
  16   4   5    5.70    1.10
  16   4   5    2.70    0.80
  16   4   6    0.90    1.00
  16   4   6   -0.30    0.60
  17   5  -6    6.00    0.80
  17   5  -6    7.90    1.10
  17   5  -5    6.10    0.90
  17   5  -5    8.90    0.90
  17   5  -4    0.50    0.40
  17   5  -4    0.70    0.50
  17   5  -3    0.20    0.50
  17   5  -3    0.70    0.40
  17   5  -2    7.90    0.80
  17   5  -2    8.50    0.70
  17   5  -2   10.00    0.90
  17   5  -1    6.10    0.70
  17   5  -1    4.60    0.50
  17   5  -1    4.70    0.60
  17   5   0    0.30    0.40
  17   5   0    0.10    0.40
  17   5   0    0.50    0.40
  17   5   1    1.20    0.50
  17   5   1    0.50    0.40
  17   5   1    1.30    0.50
  17   5   2    0.30    0.60
  17   5   2    0.50    0.40
  17   5   2   -0.20    0.50
  17   5   3    8.30    1.10
  17   5   3    5.90    0.90
  17   5   3    5.00    0.70
  17   5   4   -0.20    0.70
  17   5   4    1.20    0.60
  17   5   4    0.50    0.50
  17   5   5    0.80    0.70
  17   5   5    0.60    0.90
  17   5   6    1.30    1.10
  17   5   6    0.80    0.80
  18   6  -5    8.40    1.10
  18   6  -5    9.90    1.00
  18   6  -4    0.70    0.60
  18   6  -4    0.40    0.50
  18   6  -3    0.90    0.50
  18   6  -3    0.50    0.50
  18   6  -2    3.70    0.60
  18   6  -2    3.40    0.70
  18   6  -1   36.70    2.20
  18   6  -1   37.40    2.40
  18   6  -1   39.80    2.30
  18   6   0    2.70    0.60
  18   6   0    4.20    0.70
  18   6   0    3.40    0.60
  18   6   1    0.40    0.50
  18   6   1   -0.10    0.50
  18   6   1   -0.10    0.50
  18   6   2    5.70    0.80
  18   6   2    5.50    1.00
  18   6   2    6.60    0.80
  18   6   3   41.80    2.70
  18   6   3   47.30    2.90
  18   6   3   49.50    3.20
  18   6   4    0.90    1.00
  18   6   4    1.90    0.70
  18   6   4    0.20    0.50
  18   6   5    0.00    0.70
  18   6   5   -1.20    1.00
  19   7  -3   -0.50    0.60
  19   7  -3    0.30    0.50
  19   7  -2    4.90    0.80
  19   7  -2    5.50    0.90
  19   7  -1    4.30    0.70
  19   7  -1    2.40    0.70
  19   7   0    2.30    0.60
  19   7   0    3.10    0.60
  19   7   0    2.40    0.70
  19   7   1    0.20    0.60
  19   7   1    0.10    0.60
  19   7   1    1.00    0.60
  19   7   2    0.10    0.60
  19   7   2    0.30    0.70
  19   7   2    0.20    0.60
  19   7   3    0.60    0.60
  19   7   3    1.50    1.00
  19   7   3    0.80    0.70
  20   8  -1    4.70    0.80
  20   8  -1    4.00    0.90
  20   8   0    2.40    0.70
  20   8   0    3.10    0.80
   6  -8  -3   13.70    4.30
   6  -8  -3   10.10    1.60
  -6   8   3   10.50    1.50
  -6   8   3    8.40    1.40
   6  -8  -2    7.10    1.30
   6  -8  -2    8.80    3.80
  -6   8   2    4.50    1.00
  -6   8   2    5.80    1.10
   6  -8  -1    1.50    0.80
   6  -8  -1    3.30    3.30
  -6   8   1    0.80    0.60
  -6   8   1    1.80    0.70
   6  -8   0    1.70    3.10
  -6   8   0    0.70    0.60
  -6   8   0    0.40    0.50
   6  -8   1    9.50    3.50
  -6   8  -1    5.30    0.90
  -6   8  -1    5.80    0.80
   6  -8   2   29.10    5.00
  -6   8  -2   25.70    2.00
   6  -8   3    3.50    3.10
  -6   8  -3    2.20    0.70
   7  -7  -4    1.40    1.00
   7  -7  -4   -3.50    3.00
  -7   7   4   -0.20    0.80
  -7   7   4    0.90    0.90
   7  -7  -3    0.00    0.80
   7  -7  -3    0.40    2.60
  -7   7   3    0.00    0.70
  -7   7   3    0.00    0.70
   7  -7  -2    5.70    1.10
   7  -7  -2    6.70    3.00
  -7   7   2    6.00    1.10
  -7   7   2    5.00    0.90
   7  -7  -1   12.90    1.30
   7  -7  -1   16.20    3.60
  -7   7   1   14.90    1.40
  -7   7   1   11.40    1.20
   7  -7   0    0.50    0.50
   7  -7   0    1.30    2.50
  -7   7   0   -0.30    0.40
  -7   7   0   -0.30    0.50
   7  -7   1   -0.20    2.40
  -7   7  -1    1.90    0.40
  -7   7  -1    1.30    0.50
   7  -7   2    8.10    2.90
  -7   7  -2    6.50    0.90
   7  -7   3   37.50    4.50
  -7   7  -3   31.40    2.10
  -7   7  -4    0.20    0.50
   8  -6  -5    1.80    0.90
   8  -6  -5   -1.10    2.90
  -8   6   5    0.40    0.90
  -8   6   5    0.50    0.90
   8  -6  -4   -1.40    2.70
   8  -6  -4    0.10    0.70
  -8   6   4    2.60    1.00
  -8   6   4    1.70    0.90
   8  -6  -3   23.20    4.10
   8  -6  -3   20.50    1.90
  -8   6   3   22.20    1.90
  -8   6   3   20.70    1.90
   8  -6  -2    1.40    0.70
   8  -6  -2    3.90    2.40
  -8   6   2    1.90    0.70
  -8   6   2    2.80    0.80
   8  -6  -1   -2.40    1.80
   8  -6  -1    1.00    0.50
  -8   6   1   -0.50    0.50
  -8   6   1   -0.30    0.40
   8  -6   0   21.40    1.60
   8  -6   0   21.60    3.30
  -8   6   0   23.30    1.60
  -8   6   0   24.60    1.70
   8  -6   1    1.50    0.40
   8  -6   1    7.00    2.30
  -8   6  -1    0.90    0.50
  -8   6  -1    0.80    0.30
  -8   6  -2   14.00    1.20
  -8   6  -2   12.90    0.90
   8  -6   3    5.00    2.30
  -8   6  -3    2.90    0.60
   8  -6   4   20.50    3.20
  -8   6  -4   21.50    1.50
  -8   6  -5    3.40    0.60
   9  -5  -6    2.10    1.00
  -9   5   6    5.70    1.40
  -9   5   6    2.20    1.20
   9  -5  -5   19.20    4.00
   9  -5  -5   17.40    1.80
  -9   5   5   14.20    2.00
  -9   5   5   14.70    1.90
   9  -5  -4    3.90    2.60
   9  -5  -4    0.10    0.60
  -9   5   4    1.70    0.90
  -9   5   4    0.50    0.80
   9  -5  -3    1.60    0.60
   9  -5  -3   -0.20    2.10
  -9   5   3    3.40    0.90
  -9   5   3    1.20    0.80
   9  -5  -2   43.90    4.40
   9  -5  -2   45.20    2.80
  -9   5   2   46.10    2.90
  -9   5   2   48.60    3.00
   9  -5  -1   66.69    3.90
   9  -5  -1   65.49    5.10
  -9   5   1   68.59    3.90
  -9   5   1   72.99    4.00
   9  -5   0    1.70    0.40
   9  -5   0    4.20    1.70
  -9   5   0    1.70    0.50
  -9   5   0    1.20    0.40
  -9   5  -1    3.70    0.60
  -9   5  -1    4.20    0.50
   9  -5   2   40.20    2.20
   9  -5   2   40.30    3.70
   9  -5   2   36.10    2.40
  -9   5  -2   38.40    2.10
  -9   5  -2   42.50    2.30
   9  -5   3  147.29    8.30
  -9   5  -3  126.39    6.90
  -9   5  -3  131.69    7.10
   9  -5   4    6.20    2.00
  -9   5  -4    4.40    0.60
   9  -5   5   11.50    2.20
  -9   5  -5    6.10    0.70
  10  -4  -7    1.70    1.10
 -10   4   7    2.20    1.00
 -10   4   7    0.10    1.20
  10  -4  -6    1.90    0.90
 -10   4   6    1.90    1.10
  10  -4  -5    4.60    2.80
  10  -4  -5    1.60    0.80
 -10   4   5    2.10    1.20
  10  -4  -4   15.90    1.50
  10  -4  -4   18.90    3.40
 -10   4   4   14.70    1.70
 -10   4   4   15.10    1.90
  10  -4  -3    2.40    0.60
  10  -4  -3    3.90    2.00
 -10   4   3    4.90    1.00
 -10   4   3    2.60    0.80
  10  -4  -2   17.20    1.30
  10  -4  -2   20.60    2.60
 -10   4   2   18.80    1.60
 -10   4   2   15.30    1.50
  10  -4  -1    0.50    1.40
  10  -4  -1    0.50    0.30
 -10   4   1    1.70    0.50
 -10   4   1    0.60    0.50
  10  -4   0  163.08    8.60
  10  -4   0  156.48    9.30
 -10   4   0  162.78    8.70
 -10   4   0  170.98    8.70
  10  -4   1   15.30    1.40
  10  -4   1   19.80    1.20
  10  -4   1   19.50    2.30
 -10   4  -1   20.20    1.20
 -10   4  -1   19.60    1.10
 -10   4  -1   22.00    1.30
  10  -4   2   26.50    1.50
  10  -4   2   31.60    2.90
  10  -4   2   23.60    1.70
 -10   4  -2   28.40    1.50
 -10   4  -2   28.90    1.70
 -10   4  -2   28.70    1.50
  10  -4   3    2.00    1.30
 -10   4  -3    1.00    0.30
  10  -4   4  125.99    7.50
 -10   4  -4  121.39    6.50
  10  -4   5    7.00    1.80
 -10   4  -5    4.00    0.60
  11  -3  -7    1.20    0.90
 -11   3   7    2.30    1.40
  11  -3  -6   13.30    1.50
 -11   3   6   14.00    2.20
  11  -3  -5   10.70    1.30
  11  -3  -5   10.30    3.00
 -11   3   5   12.90    1.90
  11  -3  -4    1.50    1.90
  11  -3  -4    1.30    0.60
 -11   3   4    0.40    0.90
  11  -3  -3    5.10    1.80
  11  -3  -3    1.50    0.50
 -11   3   3    0.50    0.70
  11  -3  -2  254.47   13.00
  11  -3  -2  250.07   13.70
 -11   3   2  240.68   13.40
  11  -3  -1   -0.20    1.20
  11  -3  -1    0.10    0.30
 -11   3   1   -0.40    0.40
 -11   3   1    0.70    0.50
  11  -3   0   77.39    4.90
  11  -3   0   77.29    4.20
 -11   3   0   80.99    4.20
 -11   3   0   84.39    4.40
 -11   3   0   77.59    4.40
 -11   3   0   78.59    4.20
  11  -3   1   87.59    5.30
  11  -3   1   87.99    4.70
 -11   3  -1   88.59    4.70
 -11   3  -1   89.39    4.60
 -11   3  -1   89.79    4.70
 -11   3  -1   90.09    4.80
  11  -3   2  218.78   12.20
  11  -3   2  223.08   11.60
 -11   3  -2  229.98   11.60
 -11   3  -2  227.88   11.70
  11  -3   3    5.40    0.40
  11  -3   3    5.90    1.30
 -11   3  -3    4.60    0.40
 -11   3  -3    3.40    0.40
  11  -3   4   58.19    3.20
  11  -3   4   65.09    4.20
  11  -3   4   62.59    3.30
 -11   3  -4   60.09    3.30
  11  -3   5   26.60    2.70
  11  -3   5   20.70    1.30
 -11   3  -5   21.10    1.30
  11  -3   6    4.00    1.50
  12  -2  -7   17.50    1.80
 -12   2   7   17.60    2.60
  12  -2  -6   24.20    2.00
 -12   2   6   23.50    2.80
  12  -2  -5    1.80    0.60
 -12   2   5    3.60    1.30
  12  -2  -4   12.00    2.30
  12  -2  -4    9.20    1.00
 -12   2   4    7.80    1.40
  12  -2  -3   68.49    3.80
  12  -2  -3   67.89    4.70
  12  -2  -2    8.80    0.80
  12  -2  -2   13.00    1.70
  12  -2  -1   13.80    1.60
  12  -2  -1   12.40    0.90
  12  -2  -1   11.10    0.80
 -12   2   1   12.50    1.40
 -12   2   1   14.70    0.90
 -12   2   1   13.90    0.80
  12  -2   0   34.90    2.50
  12  -2   0   32.20    1.80
 -12   2   0   31.40    2.20
 -12   2   0   32.70    1.80
 -12   2   0   33.10    1.80
  12  -2   1  357.16   18.80
  12  -2   1  351.06   18.40
 -12   2  -1  369.66   18.50
 -12   2  -1  364.16   18.80
 -12   2  -1  353.96   18.30
 -12   2  -1  359.56   18.40
 -12   2  -1  345.17   18.40
  12  -2   2  142.49    7.70
  12  -2   2  141.09    7.40
  12  -2   2  139.79    7.30
 -12   2  -2  140.49    7.30
 -12   2  -2  136.09    7.30
  12  -2   3    3.20    0.90
  12  -2   3    3.40    0.40
  12  -2   3    2.30    0.30
 -12   2  -3    2.10    0.40
 -12   2  -3    2.00    0.30
  12  -2   4   20.10    1.20
  12  -2   4   20.00    1.20
  12  -2   4   18.00    1.10
  12  -2   4   19.30    1.50
  12  -2   4   20.00    2.00
 -12   2  -4   18.50    1.10
  12  -2   5   71.69    4.50
  12  -2   5   68.99    3.70
  12  -2   5   66.49    3.70
  12  -2   6   57.29    3.30
  12  -2   6   60.49    4.20
  13  -1  -7    1.50    0.80
 -13   1   7    2.00    1.30
  13  -1  -6   15.70    1.50
 -13   1   6   14.10    2.10
  13  -1  -5    2.00    0.70
  13  -1  -4    1.00    0.40
  13  -1  -4    1.50    0.40
  13  -1  -3    4.20    0.50
  13  -1  -3    4.10    0.50
  13  -1  -3    5.00    1.40
 -13   1   3    5.40    1.00
  13  -1  -2  162.18    8.60
  13  -1  -2  158.38    8.60
  13  -1  -2  168.78    9.00
 -13   1   2  173.08    8.90
  13  -1  -1    5.90    0.50
  13  -1  -1    6.70    1.00
  13  -1  -1    5.60    0.50
 -13   1   1    5.80    0.50
 -13   1   1    6.90    0.50
 -13   1   1    7.90    0.90
  13  -1   0    4.10    0.80
  13  -1   0    4.70    0.40
  13  -1   0    4.50    0.40
 -13   1   0    4.70    0.40
 -13   1   0    5.00    0.40
 -13   1   0    4.40    0.70
  13  -1   1  238.88   12.60
  13  -1   1  250.37   12.70
  13  -1   1  239.78   12.90
 -13   1  -1  242.38   12.60
 -13   1  -1  253.37   12.70
 -13   1  -1  246.18   12.90
  13  -1   2   16.90    1.50
  13  -1   2   13.20    0.70
  13  -1   2   14.20    0.90
 -13   1  -2   13.20    0.80
 -13   1  -2   13.20    0.80
 -13   1  -2   12.90    0.90
  13  -1   3    0.70    0.30
  13  -1   3    0.50    0.80
  13  -1   3    0.70    0.10
 -13   1  -3    0.20    0.30
  13  -1   4   13.80    1.00
  13  -1   4   13.30    0.90
  13  -1   4   14.20    0.80
  13  -1   5   98.39    5.40
  13  -1   5   99.99    5.30
  13  -1   6    2.00    0.50
  13  -1   6    0.80    1.40
  13  -1   6    1.10    0.50
  13  -1   7    0.40    0.50
  13  -1   7   -0.60    1.50
  14   0  -7    0.50    0.70
 -14   0   7   -1.30    0.90
  14   0  -6   24.30    1.90
  14   0  -6   23.30    1.60
  14   0  -5   -0.90    0.40
  14   0  -5   -0.60    0.30
  14   0  -4   14.20    1.10
  14   0  -4   14.80    1.00
  14   0  -3   -0.10    0.20
  14   0  -3   -0.10    0.30
  14   0  -2  126.09    6.70
  14   0  -2  131.09    6.70
 -14   0   2  126.29    6.70
  14   0  -1   -0.20    0.20
  14   0  -1    0.30    0.20
  14   0  -1   -0.50    0.50
 -14   0   1    0.50    0.40
 -14   0   1    0.20    0.20
 -14   0   1   -0.10    0.10
  14   0   0   89.49    4.60
  14   0   0   88.69    4.80
  14   0   0   82.49    4.60
 -14   0   0   84.39    4.60
 -14   0   0   88.99    4.60
 -14   0   0   92.19    4.60
  14   0   1    0.70    0.20
  14   0   1    0.60    0.20
 -14   0  -1    0.10    0.10
 -14   0  -1   -0.20    0.20
 -14   0  -1   -0.10    0.10
  14   0   2 1084.09   55.79
  14   0   2 1046.80   55.69
 -14   0  -2 1077.29   55.69
 -14   0  -2 1135.49   55.89
  14   0   3    0.20    0.20
  14   0   3    0.00    0.30
 -14   0  -3    0.10    0.30
  14   0   4    2.50    0.50
  14   0   4    2.00    0.40
 -14   0  -4    1.70    0.50
  14   0   5    0.30    0.30
  14   0   5    0.00    0.50
  14   0   6  255.57   13.60
  14   0   6  262.47   13.70
  14   0   7    0.10    0.60
  15   1  -7    0.30    0.40
  15   1  -7   -0.40    0.60
  15   1  -6    2.90    0.70
  15   1  -6    3.20    0.60
  15   1  -5   26.20    1.80
  15   1  -5   28.30    1.70
  15   1  -4    3.80    0.50
  15   1  -4    4.30    0.50
  15   1  -3   45.30    2.50
  15   1  -3   42.60    2.40
  15   1  -2   19.90    1.20
  15   1  -2   18.60    1.20
 -15  -1   2   21.20    1.20
  15   1  -1   95.79    5.00
  15   1  -1   93.89    5.00
  15   1  -1   96.39    5.00
 -15  -1   1   88.59    5.00
 -15  -1   1  102.09    5.00
  15   1   0   12.70    0.90
  15   1   0   13.60    0.80
  15   1   0   13.70    0.90
 -15  -1   0   13.50    0.80
 -15  -1   0   14.50    0.80
  15   1   1    3.50    0.40
  15   1   1    4.60    0.40
  15   1   1    4.70    0.50
 -15  -1  -1    4.50    0.40
 -15  -1  -1    4.50    0.30
 -15  -1  -1    3.90    0.50
  15   1   2    2.80    0.30
  15   1   2    2.10    0.40
  15   1   2    3.30    0.40
 -15  -1  -2    3.30    0.40
 -15  -1  -2    3.10    0.30
  15   1   3   29.50    1.70
  15   1   3   28.80    1.80
  15   1   4    0.30    0.30
  15   1   4    0.10    0.40
  15   1   5   57.69    3.50
  15   1   5   58.89    3.40
  15   1   6    1.10    0.50
  15   1   6    1.40    0.70
  15   1   7   11.00    1.20
  15   1   7   12.60    1.40
  16   2  -7    2.60    0.60
  16   2  -6   51.79    2.90
  16   2  -6   46.00    2.80
  16   2  -5   -0.50    0.40
  16   2  -5    0.30    0.30
  16   2  -4   10.40    0.80
  16   2  -4    9.20    0.80
  16   2  -3    2.60    0.50
  16   2  -3    2.20    0.30
  16   2  -3    1.40    0.30
  16   2  -2  181.58    9.30
  16   2  -2  162.88    9.30
  16   2  -2  186.88    9.20
 -16  -2   2  179.78    9.20
  16   2  -1  147.59    7.90
  16   2  -1  153.88    7.90
  16   2  -1  150.78    7.90
 -16  -2   1  151.28    7.90
  16   2   0   15.10    1.00
  16   2   0   16.50    1.00
  16   2   0   16.50    1.00
 -16  -2   0   16.20    1.00
  16   2   1   50.19    2.70
  16   2   1   49.80    2.60
  16   2   1   49.70    2.70
 -16  -2  -1   46.60    2.60
  16   2   2  137.99    7.20
  16   2   2  139.49    7.40
  16   2   2  145.49    7.30
 -16  -2  -2  133.69    7.20
  16   2   3   37.50    2.10
  16   2   3   36.10    2.00
  16   2   3   35.00    2.30
  16   2   4    3.10    0.30
  16   2   4    2.60    0.60
  16   2   4    2.80    0.70
  16   2   5    7.20    0.90
  16   2   5    5.70    0.90
  16   2   6   35.20    2.40
  16   2   6   39.80    2.70
  16   2   7   -0.40    0.60
  16   2   7    0.90    0.80
  17   3  -7    0.40    0.50
  17   3  -6   35.40    2.20
  17   3  -5   43.00    2.50
  17   3  -5   44.90    2.60
  17   3  -4    6.50    0.70
  17   3  -4    8.30    0.90
  17   3  -4    8.00    0.70
  17   3  -3    5.70    0.60
  17   3  -3    6.00    0.50
  17   3  -3    5.30    0.60
 -17  -3   3    6.50    0.60
  17   3  -2   55.99    3.10
  17   3  -2   56.19    3.00
  17   3  -2   57.69    3.10
 -17  -3   2   55.89    3.10
  17   3  -1   58.09    3.00
  17   3  -1   56.89    3.10
  17   3  -1   51.39    3.00
  17   3   0    8.30    0.70
  17   3   0    8.80    0.70
  17   3   0    9.40    0.70
  17   3   1    0.90    0.30
  17   3   1    0.70    0.40
  17   3   1    1.10    0.30
  17   3   2   19.30    1.20
  17   3   2   18.40    1.30
  17   3   2   18.80    1.40
  17   3   3   21.70    1.50
  17   3   3   18.40    1.30
  17   3   3   18.50    1.20
 -17  -3  -3   16.90    1.40
  17   3   4    5.60    0.80
  17   3   4    3.60    0.80
  17   3   4    5.40    0.50
  17   3   5   -0.20    0.50
  17   3   5    1.60    0.80
  17   3   6    0.90    0.80
  17   3   6    0.20    0.60
  17   3   7    9.20    1.30
  17   3   7    6.60    1.30
  18   4  -6    1.00    0.50
  18   4  -5   17.90    1.50
  18   4  -5   19.40    1.40
  18   4  -4    1.30    0.60
  18   4  -4    1.90    0.40
  18   4  -4    1.30    0.30
  18   4  -3    6.50    0.60
  18   4  -3    6.90    0.80
  18   4  -3    7.00    0.70
  18   4  -2    7.50    0.60
  18   4  -2    6.70    0.70
  18   4  -2    8.50    0.80
  18   4  -1   53.29    3.10
  18   4  -1   55.69    3.00
  18   4  -1   55.89    3.10
  18   4   0    3.80    0.50
  18   4   0    3.60    0.50
  18   4   0    4.20    0.50
  18   4   1    5.10    0.70
  18   4   1    5.60    0.60
  18   4   1    4.40    0.60
  18   4   2    3.90    0.50
  18   4   2    5.50    0.70
  18   4   2    4.20    0.70
  18   4   3   89.39    4.90
  18   4   3   92.69    5.00
  18   4   3   88.89    5.10
  18   4   4    2.70    0.50
  18   4   4    2.90    0.70
  18   4   4    2.60    0.80
  18   4   5    0.40    0.60
  18   4   5    1.60    0.80
  18   4   6    2.60    1.00
  18   4   6   -0.20    0.70
  19   5  -5    2.60    0.60
  19   5  -5    2.40    0.70
  19   5  -4    3.60    0.70
  19   5  -4    4.40    0.70
  19   5  -3    0.30    0.40
  19   5  -3    0.00    0.40
  19   5  -2    0.90    0.30
  19   5  -2    1.40    0.50
  19   5  -2    1.10    0.40
  19   5  -1   22.50    1.40
  19   5  -1   21.90    1.60
  19   5  -1   24.40    1.50
  19   5   0    6.00    0.70
  19   5   0    7.00    0.80
  19   5   0    7.90    0.80
  19   5   1    1.70    0.50
  19   5   1    1.40    0.50
  19   5   1    0.90    0.50
  19   5   2    0.90    0.60
  19   5   2    0.70    0.50
  19   5   2    0.20    0.50
  19   5   3    0.60    0.50
  19   5   3    1.60    0.50
  19   5   3    1.80    0.80
  19   5   4    1.10    0.50
  19   5   4    1.20    0.80
  19   5   4    1.30    0.60
  19   5   5    0.10    0.90
  19   5   5   -0.60    0.60
  20   6  -5    1.10    0.70
  20   6  -5    1.20    0.50
  20   6  -4    2.40    0.70
  20   6  -4    2.50    0.60
  20   6  -3    0.60    0.50
  20   6  -3    0.10    0.60
  20   6  -2    4.70    0.80
  20   6  -2    5.10    0.70
  20   6  -1   18.30    1.40
  20   6  -1   17.50    1.40
  20   6  -1   17.50    1.30
  20   6   0    0.60    0.50
  20   6   0   -0.10    0.50
  20   6   0    0.00    0.40
  20   6   1    0.60    0.50
  20   6   1    0.60    0.60
  20   6   1   -0.70    0.40
  20   6   2    1.40    0.60
  20   6   2    1.10    0.70
  20   6   2    1.60    0.60
  20   6   3   10.60    1.20
  20   6   3    9.70    1.00
  20   6   3   14.60    1.50
  20   6   4    2.50    0.60
  20   6   4    3.40    1.10
  20   6   4    3.50    0.80
  21   7  -3    2.60    0.80
  21   7  -3    2.50    0.70
  21   7  -2    0.40    0.50
  21   7  -2    0.40    0.60
  21   7  -1    1.00    0.60
  21   7  -1    2.00    0.60
  21   7   0    7.00    0.90
  21   7   0    5.40    0.80
  21   7   0    6.80    0.90
  21   7   1    2.60    0.70
  21   7   1    3.40    0.80
  21   7   1    2.10    0.70
  21   7   2   -0.20    0.70
  21   7   2    0.60    0.60
  21   7   2   -0.40    0.60
  21   7   3    1.20    0.80
  21   7   3    1.10    0.60
  21   7   3    1.70    0.90
   8  -8  -3   10.30    4.10
   8  -8  -3    5.40    1.30
  -8   8   3    6.70    1.20
  -8   8   3    6.70    1.20
   8  -8  -2    0.60    0.80
   8  -8  -2    0.00    3.00
  -8   8   2    0.60    0.70
  -8   8   2    0.80    0.70
   8  -8  -1    2.30    0.90
   8  -8  -1    4.10    3.10
  -8   8   1    0.60    0.60
  -8   8   1    0.60    0.60
   8  -8   0    3.50    3.10
   8  -8   1    7.30    3.50
   8  -8   2    2.60    3.20
  -8   8  -2    1.90    0.70
   8  -8   3    0.90    2.80
  -8   8  -3   -0.30    0.60
   9  -7  -4   -0.20    0.80
   9  -7  -4    1.80    3.20
  -9   7   4   -1.30    0.70
  -9   7   4   -0.50    0.80
   9  -7  -3    1.20    3.00
   9  -7  -3    0.60    0.80
  -9   7   3    0.80    0.80
  -9   7   3    0.00    0.80
   9  -7  -2   17.70    1.70
   9  -7  -2   21.00    4.00
  -9   7   2   18.80    1.70
  -9   7   2   19.30    1.80
   9  -7  -1    7.50    1.00
   9  -7  -1   12.50    3.20
  -9   7   1    9.10    1.10
  -9   7   1    5.50    0.90
   9  -7   0    0.80    2.40
   9  -7   0    1.10    0.60
  -9   7   0    0.50    0.40
  -9   7   0    1.60    0.60
   9  -7   1    1.40    2.50
  -9   7  -1   -0.40    0.40
  -9   7  -1    0.00    0.40
   9  -7   2    9.90    3.00
  -9   7  -2    5.90    0.80
   9  -7   3   43.20    4.90
  -9   7  -3   31.70    2.20
   9  -7   4    1.20    2.70
  -9   7  -4    1.10    0.60
  10  -6  -5   -1.10    0.70
  10  -6  -5    0.00    3.10
 -10   6   5   -0.50    1.00
 -10   6   5   -0.90    0.80
  10  -6  -4   17.00    1.80
  10  -6  -4   20.40    4.40
 -10   6   4   17.60    2.00
 -10   6   4   19.30    2.00
  10  -6  -3   -2.10    2.20
  10  -6  -3    0.90    0.60
 -10   6   3    1.30    0.80
 -10   6   3    1.00    0.70
  10  -6  -2    1.80    2.30
  10  -6  -2    3.70    0.80
 -10   6   2    3.60    0.80
 -10   6   2    3.40    0.80
  10  -6  -1   -1.20    1.90
  10  -6  -1    0.50    0.50
 -10   6   1    0.00    0.50
 -10   6   1    0.40    0.60
  10  -6   0   50.69    4.80
  10  -6   0   51.59    3.00
 -10   6   0   54.59    3.10
 -10   6   0   47.80    2.90
  10  -6   1    5.40    0.60
  10  -6   1    6.70    2.40
 -10   6  -1    4.70    0.50
 -10   6  -1    3.60    0.70
  10  -6   2   19.20    2.90
 -10   6  -2   13.20    1.10
 -10   6  -2   11.10    0.80
  10  -6   3    0.30    1.90
 -10   6  -3    0.20    0.40
  10  -6   4   51.89    4.70
 -10   6  -4   39.80    2.50
 -10   6  -5    0.70    0.50
  11  -5  -6    9.20    1.40
 -11   5   6   11.60    1.80
 -11   5   6    9.80    2.00
  11  -5  -5   21.30    4.30
  11  -5  -5   12.40    1.50
 -11   5   5   15.90    2.00
 -11   5   5    9.10    1.70
  11  -5  -4    0.40    0.60
  11  -5  -4    1.00    2.30
 -11   5   4    0.40    0.80
 -11   5   4    0.50    0.80
  11  -5  -3    5.80    2.50
  11  -5  -3    5.10    0.90
 -11   5   3    6.30    1.20
 -11   5   3    6.30    1.20
  11  -5  -2   88.79    5.20
  11  -5  -2   87.99    6.60
 -11   5   2   99.69    5.40
 -11   5   2   96.19    5.40
  11  -5  -1   16.90    2.60
  11  -5  -1   15.20    1.20
 -11   5   1   13.70    1.30
 -11   5   1   13.90    1.30
  11  -5   0    3.00    1.70
  11  -5   0    3.00    0.50
 -11   5   0    3.10    0.60
 -11   5   0    2.20    0.50
  11  -5   1   12.70    1.00
  11  -5   1   13.30    2.30
 -11   5  -1   14.30    1.10
 -11   5  -1   13.30    0.90
 -11   5  -1   12.20    0.80
  11  -5   2   79.39    5.40
  11  -5   2   78.29    4.10
 -11   5  -2   71.29    4.00
 -11   5  -2   78.09    4.00
 -11   5  -2   74.59    4.20
 -11   5  -3   46.90    2.70
  11  -5   4   12.70    2.50
 -11   5  -4   11.30    0.90
  11  -5   5    7.10    2.20
 -11   5  -5    3.80    0.60
  12  -4  -6   12.00    1.50
 -12   4   6   11.00    2.10
  12  -4  -5    3.10    0.90
  12  -4  -5    1.50    2.60
 -12   4   5    5.00    1.40
  12  -4  -4   32.30    2.40
  12  -4  -4   40.50    4.60
 -12   4   4   44.80    3.20
  12  -4  -3   26.60    1.80
  12  -4  -3   29.00    3.40
 -12   4   3   24.30    2.30
 -12   4   3   22.70    2.00
  12  -4  -2   -1.10    1.30
  12  -4  -2    1.10    0.40
 -12   4   2    1.90    0.70
 -12   4   2    2.00    0.70
  12  -4  -1    7.90    1.90
  12  -4  -1    7.50    0.80
 -12   4   1    9.00    1.00
 -12   4   1    9.40    1.00
  12  -4   0   30.30    1.80
  12  -4   0   29.90    2.90
 -12   4   0   30.50    1.90
 -12   4   0   29.20    1.80
 -12   4   0   29.30    1.80
  12  -4   1   87.69    4.70
  12  -4   1   87.69    5.70
 -12   4  -1   90.99    4.70
 -12   4  -1   90.29    4.70
 -12   4  -1   88.39    4.80
 -12   4  -1   86.99    4.70
  12  -4   2   61.69    3.30
  12  -4   2   60.29    4.30
 -12   4  -2   61.59    3.20
 -12   4  -2   63.19    3.40
 -12   4  -2   63.09    3.20
 -12   4  -2   59.39    3.30
  12  -4   3    0.90    1.50
 -12   4  -3    2.50    0.40
 -12   4  -4   36.80    2.10
  12  -4   5   31.50    3.30
 -12   4  -5   30.20    1.80
  12  -4   6   21.30    3.70
  13  -3  -7    3.50    1.00
 -13   3   7    4.50    1.70
  13  -3  -6   65.19    4.10
 -13   3   6   68.49    4.90
  13  -3  -5   -0.10    0.70
  13  -3  -5   -1.60    2.20
 -13   3   5    1.20    1.10
  13  -3  -4    5.90    2.30
  13  -3  -4    4.90    0.80
 -13   3   4    4.20    1.20
  13  -3  -3   22.80    1.50
  13  -3  -3   23.90    2.90
 -13   3   3   18.70    2.20
  13  -3  -2  191.88   10.00
  13  -3  -2  191.48   10.70
 -13   3   2  183.18   10.40
  13  -3  -1   11.10    0.90
  13  -3  -1   10.50    1.70
 -13   3   1   10.50    1.20
  13  -3   0   17.00    1.10
  13  -3   0   17.60    2.00
 -13   3   0   17.40    1.00
 -13   3   0   16.90    1.10
 -13   3   0   18.30    1.30
 -13   3   0   19.30    1.30
  13  -3   1   64.79    4.30
  13  -3   1   67.19    3.60
 -13   3  -1   68.09    3.70
 -13   3  -1   66.29    3.50
 -13   3  -1   68.89    3.60
 -13   3  -1   68.09    3.60
  13  -3   2   14.00    0.80
  13  -3   2   13.20    1.70
 -13   3  -2   13.40    0.90
 -13   3  -2   11.70    0.80
  13  -3   3   13.00    1.80
  13  -3   3   12.90    0.80
 -13   3  -3   11.20    0.90
 -13   3  -3   12.60    0.80
  13  -3   4   34.00    2.10
  13  -3   4   33.60    1.90
  13  -3   4   41.80    3.10
 -13   3  -4   33.30    1.90
  13  -3   5   46.00    3.60
  13  -3   5   40.90    2.30
 -13   3  -5   40.30    2.30
  13  -3   6    1.50    1.40
  14  -2  -7   14.90    1.70
 -14   2   7   13.10    2.20
  14  -2  -6    7.00    1.10
 -14   2   6    7.50    1.80
  14  -2  -5   -1.00    0.50
  14  -2  -5   -2.30    2.10
 -14   2   5   -0.20    0.90
  14  -2  -4   17.30    2.50
  14  -2  -4   15.10    1.20
 -14   2   4   12.10    1.80
  14  -2  -3  101.59    6.20
  14  -2  -3   97.29    5.40
  14  -2  -2   35.60    2.00
  14  -2  -2   35.40    2.10
  14  -2  -2   34.60    3.00
  14  -2  -1   50.19    2.80
  14  -2  -1   50.79    3.40
  14  -2  -1   49.60    2.70
 -14   2   1   51.69    2.70
  14  -2   0   29.40    1.70
  14  -2   0   28.90    1.60
  14  -2   0   34.30    2.40
 -14   2   0   29.70    1.60
 -14   2   0   30.60    1.70
  14  -2   1   31.00    2.40
  14  -2   1   32.10    1.80
 -14   2  -1   31.90    1.70
 -14   2  -1   34.50    1.80
 -14   2  -1   31.70    1.90
  14  -2   2  329.37   17.40
  14  -2   2  331.57   17.00
 -14   2  -2  327.87   17.00
 -14   2  -2  328.17   17.00
  14  -2   3   13.70    0.90
  14  -2   3   15.60    1.60
  14  -2   3   14.20    1.00
 -14   2  -3   14.10    0.80
 -14   2  -3   13.80    1.00
  14  -2   4    0.60    0.90
  14  -2   4    0.80    0.30
  14  -2   4    0.20    0.30
 -14   2  -4    0.50    0.20
  14  -2   5   25.40    2.60
  14  -2   5   21.10    1.40
  14  -2   6  129.89    7.90
  14  -2   6  131.89    7.00
  14  -2   7    0.30    1.50
  15  -1  -7    1.10    0.80
 -15   1   7    2.60    1.40
  15  -1  -6    3.40    0.80
 -15   1   6    3.10    1.20
  15  -1  -5   28.50    1.80
  15  -1  -5   22.60    1.90
  15  -1  -4    3.50    0.60
  15  -1  -4    3.90    0.50
  15  -1  -3   46.50    2.70
  15  -1  -3   47.50    3.40
  15  -1  -3   46.90    2.70
 -15   1   3   50.39    3.10
  15  -1  -2   23.00    1.40
  15  -1  -2   19.20    2.20
  15  -1  -2   22.40    1.30
 -15   1   2   20.90    1.80
  15  -1  -1   96.99    5.10
  15  -1  -1   91.69    5.10
  15  -1  -1   98.99    5.50
 -15   1   1  100.99    5.10
 -15   1   1   96.89    5.10
 -15   1   1   99.19    5.40
  15  -1   0   14.60    1.40
  15  -1   0   14.30    0.90
  15  -1   0   13.80    0.80
 -15   1   0   13.40    1.20
 -15   1   0   14.30    0.90
 -15   1   0   14.10    0.80
  15  -1   1    5.20    0.90
  15  -1   1    5.30    0.50
  15  -1   1    4.10    0.30
 -15   1  -1    4.90    0.40
 -15   1  -1    4.10    0.30
  15  -1   2    3.00    0.30
  15  -1   2    2.20    0.80
  15  -1   2    2.80    0.40
 -15   1  -2    3.40    0.40
 -15   1  -2    3.00    0.30
 -15   1  -2    3.10    0.30
  15  -1   3   28.60    1.60
  15  -1   3   27.10    1.50
  15  -1   3   27.70    2.20
  15  -1   4    0.30    0.20
  15  -1   4   -0.40    0.90
  15  -1   4    0.00    0.10
  15  -1   4   -0.10    0.30
  15  -1   5   53.19    3.00
  15  -1   5   55.29    3.20
  15  -1   5   60.59    3.90
  15  -1   6    1.70    0.60
  15  -1   6    1.50    1.50
  15  -1   7   12.80    2.30
  15  -1   7   12.90    1.30
  16   0  -7    0.00    0.60
  16   0  -6  120.89    6.60
  16   0  -6  119.49    6.50
  16   0  -5   -0.60    0.40
  16   0  -5   -0.90    0.50
  16   0  -4   24.30    1.50
  16   0  -4   21.40    1.50
  16   0  -3    0.10    0.20
  16   0  -3    0.00    0.20
  16   0  -2  712.93   36.70
  16   0  -2  714.43   36.70
  16   0  -1   -0.20    0.20
  16   0  -1   -0.50    0.50
  16   0  -1    0.10    0.20
 -16   0   1    0.20    0.20
 -16   0   1   -0.10    0.50
 -16   0   1    0.00    0.20
  16   0   0   72.09    3.80
  16   0   0   69.69    3.80
  16   0   0   73.69    4.10
 -16   0   0   69.79    3.80
 -16   0   0   76.29    3.80
  16   0   1   -0.10    0.10
  16   0   1    0.00    0.20
 -16   0  -1   -0.30    0.10
 -16   0  -1    0.20    0.20
 -16   0  -1    0.00    0.10
  16   0   2  324.17   16.40
  16   0   2  306.87   16.30
 -16   0  -2  319.97   16.40
  16   0   3    0.00    0.30
  16   0   3    0.00    0.20
 -16   0  -3   -0.10    0.30
  16   0   4    6.70    0.60
  16   0   4    6.50    0.70
 -16   0  -4    4.80    0.80
  16   0   5   -0.20    0.30
  16   0   5    0.30    0.50
  16   0   6   81.69    4.70
  16   0   6   89.09    4.90
  16   0   7   -0.70    0.60
  17   1  -7    0.90    0.60
  17   1  -7    1.20    0.50
  17   1  -6   11.70    1.10
  17   1  -6   11.80    1.00
  17   1  -5  184.58    9.50
  17   1  -5  173.78    9.40
  17   1  -4    3.90    0.50
  17   1  -4    3.80    0.50
  17   1  -3   20.60    1.30
  17   1  -3   21.90    1.30
  17   1  -2   46.80    2.50
  17   1  -2   44.40    2.50
  17   1  -1  477.25   25.40
  17   1  -1  492.55   25.40
  17   1  -1  496.95   25.40
 -17  -1   1  505.05   25.40
  17   1   0    9.50    0.70
  17   1   0   11.00    0.80
  17   1   0   10.10    0.70
 -17  -1   0   12.10    0.90
 -17  -1   0   10.50    0.70
 -17  -1   0    9.10    0.70
  17   1   1   19.20    1.10
  17   1   1   19.00    1.20
 -17  -1  -1   20.20    1.20
 -17  -1  -1   20.40    1.10
  17   1   2   25.80    1.40
  17   1   2   19.10    1.10
  17   1   2   19.10    1.20
 -17  -1  -2   19.20    1.10
 -17  -1  -2   18.80    1.20
  17   1   3   59.89    3.40
  17   1   3   59.69    3.30
  17   1   4    1.80    0.40
  17   1   4    1.90    0.60
  17   1   5    0.00    0.40
  17   1   5    0.10    0.60
  17   1   6    0.80    0.70
  17   1   6    0.90    0.50
  17   1   7   19.40    1.90
  18   2  -7    1.30    0.50
  18   2  -6   12.20    1.20
  18   2  -6   13.60    1.10
  18   2  -5   14.00    1.20
  18   2  -5   16.50    1.20
  18   2  -4    3.00    0.50
  18   2  -4    3.60    0.50
  18   2  -3   11.10    0.90
  18   2  -3   11.20    0.80
  18   2  -2   40.50    2.20
  18   2  -2   41.30    2.30
  18   2  -2   37.70    2.20
  18   2  -1   85.39    4.60
  18   2  -1   85.89    4.60
  18   2  -1   87.19    4.60
  18   2   0    3.10    0.40
  18   2   0    3.00    0.40
  18   2   0    3.80    0.40
  18   2   1   16.80    1.20
  18   2   1   19.00    1.10
  18   2   1   18.50    1.10
 -18  -2  -1   17.40    1.10
  18   2   2    6.50    0.70
  18   2   2    9.30    0.60
  18   2   2    7.90    0.70
 -18  -2  -2    6.30    0.50
  18   2   3   88.09    4.70
  18   2   3   90.19    5.00
  18   2   3   91.89    4.90
  18   2   4    2.10    0.30
  18   2   4    2.30    0.50
  18   2   4    1.50    0.60
  18   2   5    1.10    0.50
  18   2   5    1.90    0.70
  18   2   6   14.90    1.40
  18   2   6   13.20    1.60
  18   2   7   12.30    1.50
  18   2   7   11.20    1.30
  19   3  -7    0.70    0.50
  19   3  -6    7.40    0.80
  19   3  -5   57.99    3.30
  19   3  -5   60.09    3.40
  19   3  -4   25.20    1.70
  19   3  -4   26.60    1.60
  19   3  -4   24.40    1.50
  19   3  -3    4.00    0.60
  19   3  -3    4.80    0.60
  19   3  -3    5.70    0.50
  19   3  -2   11.10    0.80
  19   3  -2   11.10    0.90
  19   3  -2   11.00    0.90
  19   3  -1  154.18    8.10
  19   3  -1  154.98    8.20
  19   3  -1  155.38    8.10
  19   3   0   37.40    2.10
  19   3   0   37.40    2.10
  19   3   0   35.50    2.10
  19   3   1    0.70    0.30
  19   3   1    0.90    0.40
  19   3   1    0.70    0.30
  19   3   2    7.30    0.80
  19   3   2    7.40    0.70
  19   3   2    7.00    0.60
  19   3   3   18.20    1.30
  19   3   3   17.80    1.40
  19   3   3   16.40    1.10
  19   3   4    9.70    1.00
  19   3   4   10.80    0.80
  19   3   4   11.20    1.20
  19   3   5   -0.20    0.70
  19   3   5    1.40    0.60
  19   3   6    1.00    0.60
  19   3   6    2.00    0.90
  20   4  -6    1.10    0.50
  20   4  -5    5.30    0.80
  20   4  -5    5.00    0.70
  20   4  -4    5.50    0.60
  20   4  -4    6.60    0.70
  20   4  -4    5.30    0.80
  20   4  -3    2.70    0.50
  20   4  -3    2.00    0.60
  20   4  -3    2.00    0.30
  20   4  -2    0.00    0.40
  20   4  -2    0.40    0.30
  20   4  -2    0.40    0.30
  20   4  -1   33.50    2.00
  20   4  -1   33.80    2.00
  20   4  -1   33.70    2.00
  20   4   0    0.40    0.30
  20   4   0   -0.10    0.30
  20   4   0    0.40    0.30
  20   4   1    2.40    0.50
  20   4   1    3.80    0.60
  20   4   1    3.30    0.50
  20   4   2    2.70    0.50
  20   4   2    3.20    0.60
  20   4   2    3.70    0.70
  20   4   3   24.10    1.60
  20   4   3   26.00    1.90
  20   4   3   20.70    1.40
  20   4   4    2.70    0.80
  20   4   4    3.70    0.70
  20   4   4    3.60    0.50
  20   4   5    1.40    0.60
  20   4   5    1.10    0.80
  20   4   6    0.20    0.80
  20   4   6   -0.10    0.60
  21   5  -5    0.90    0.50
  21   5  -5    0.80    0.60
  21   5  -4    0.40    0.50
  21   5  -4    0.10    0.40
  21   5  -3    4.50    0.70
  21   5  -3    5.10    0.80
  21   5  -2    0.20    0.40
  21   5  -2    0.60    0.50
  21   5  -2    1.10    0.30
  21   5  -1    9.10    0.90
  21   5  -1    7.30    0.70
  21   5  -1   10.20    1.00
  21   5   0   21.90    1.50
  21   5   0   19.30    1.40
  21   5   0   21.80    1.50
  21   5   1    1.80    0.50
  21   5   1    1.70    0.50
  21   5   1    1.70    0.50
  21   5   2    0.50    0.60
  21   5   2    0.20    0.40
  21   5   2    0.20    0.40
  21   5   3    1.40    0.50
  21   5   3    1.10    0.70
  21   5   3    1.10    0.60
  21   5   4    9.00    1.30
  21   5   4    7.50    1.00
  21   5   4    9.20    0.90
  21   5   5    3.30    1.10
  21   5   5    3.40    0.80
  22   6  -4    8.10    1.00
  22   6  -4    7.80    0.90
  22   6  -3    2.00    0.60
  22   6  -3    3.20    0.80
  22   6  -2    1.70    0.50
  22   6  -2    1.50    0.60
  22   6  -1    0.60    0.50
  22   6  -1    0.20    0.40
  22   6  -1    1.00    0.50
  22   6   0    3.20    0.60
  22   6   0    3.70    0.70
  22   6   0    3.50    0.60
  22   6   1   -0.40    0.50
  22   6   1    0.50    0.50
  22   6   1    0.80    0.50
  22   6   2   -0.20    0.50
  22   6   2    0.30    0.50
  22   6   2   -0.70    0.60
  22   6   3    0.10    0.70
  22   6   3    0.70    0.60
  22   6   3    1.50    0.60
  22   6   4    4.20    1.10
  22   6   4    5.10    1.00
  22   6   4    5.10    1.00
  23   7  -3    7.60    1.10
  23   7  -3    6.10    0.90
  23   7  -2    3.60    0.80
  23   7  -2    3.10    0.70
  23   7  -1    0.90    0.60
  23   7  -1    1.20    0.70
  23   7   0   17.10    1.50
  23   7   0   15.80    1.40
  23   7   0   16.00    1.40
  23   7   1    2.90    0.80
  23   7   1    4.30    0.80
  23   7   1    3.40    0.80
  23   7   2    0.50    0.70
  23   7   2    0.30    0.60
  23   7   2    2.30    0.80
  23   7   3    1.20    0.70
  23   7   3    0.90    0.70
  23   7   3    1.10    1.00
  10  -8  -2   -0.90    2.90
  10  -8  -2    1.10    0.80
 -10   8   2   -0.20    0.70
 -10   8   2    0.00    0.70
  10  -8  -1    2.00    3.10
  10  -8  -1    0.30    0.70
 -10   8   1    0.60    0.80
 -10   8   1    1.10    0.70
  10  -8   0    6.40    3.30
 -10   8   0    3.70    0.80
 -10   8   0    2.40    0.60
  10  -8   1    3.60    3.20
 -10   8  -1    1.40    0.60
  10  -8   2    1.30    3.10
 -10   8  -2    0.10    0.60
  11  -7  -4   -0.50    0.70
  11  -7  -4   -1.00    3.20
 -11   7   4    0.10    0.90
 -11   7   4    0.40    1.00
  11  -7  -3    3.70    2.90
  11  -7  -3    2.80    0.90
 -11   7   3    1.90    1.00
 -11   7   3    3.20    1.00
  11  -7  -2   28.10    4.50
  11  -7  -2   31.80    2.40
 -11   7   2   32.00    2.40
 -11   7   2   30.10    2.30
  11  -7  -1   12.80    3.20
  11  -7  -1    8.70    1.10
 -11   7   1    6.60    0.90
 -11   7   1    8.00    1.10
  11  -7   0    1.60    0.60
  11  -7   0    1.00    2.40
 -11   7   0    1.20    0.50
 -11   7   0    1.00    0.60
  11  -7   1    1.80    2.40
 -11   7  -1    1.00    0.40
 -11   7  -1    1.10    0.50
  11  -7   2   22.80    3.80
 -11   7  -2   21.80    1.60
  11  -7   3   25.40    3.70
 -11   7  -3   19.00    1.50
  11  -7   4    1.70    2.60
 -11   7  -4    1.20    0.60
  12  -6  -5    0.80    0.80
  12  -6  -5    1.10    3.20
 -12   6   5   -0.10    1.10
 -12   6   5    0.70    1.00
  12  -6  -4   15.00    1.70
  12  -6  -4   29.30    4.80
 -12   6   4   20.40    2.10
 -12   6   4   17.60    2.20
  12  -6  -3    2.30    2.50
  12  -6  -3    4.40    0.90
 -12   6   3    3.50    1.00
 -12   6   3    3.10    1.00
  12  -6  -2    0.70    0.60
  12  -6  -2    2.00    2.30
 -12   6   2    1.30    0.70
 -12   6   2    0.70    0.60
  12  -6  -1   -0.70    1.90
  12  -6  -1    0.10    0.50
 -12   6   1   -0.20    0.50
 -12   6   1    0.70    0.50
  12  -6   0   21.00    3.10
  12  -6   0   17.40    1.30
 -12   6   0   12.90    1.20
 -12   6   0   15.60    1.30
  12  -6   1    0.70    0.40
  12  -6   1    2.10    2.00
 -12   6  -1    1.50    0.50
 -12   6  -1    0.00    0.30
  12  -6   2    6.80    2.40
 -12   6  -2    5.70    0.70
 -12   6  -2    6.40    0.60
  12  -6   3    3.00    2.20
 -12   6  -3    1.10    0.50
  12  -6   4   23.60    3.30
 -12   6  -4   17.60    1.40
 -12   6  -5    0.20    0.50
  13  -5  -6   31.00    2.60
 -13   5   6   26.60    2.90
 -13   5   6   35.00    3.40
  13  -5  -5    1.80    0.80
  13  -5  -5    1.10    2.80
 -13   5   5    1.90    1.00
 -13   5   5    2.60    1.30
  13  -5  -4    0.80    0.70
  13  -5  -4    0.00    2.30
 -13   5   4    0.80    0.90
 -13   5   4    1.60    1.00
  13  -5  -3   10.00    1.10
  13  -5  -3    7.70    2.60
 -13   5   3    7.40    1.30
 -13   5   3    7.90    1.20
  13  -5  -2   62.79    5.20
  13  -5  -2   60.89    3.80
 -13   5   2   69.89    4.00
 -13   5   2   70.59    4.10
  13  -5  -1    5.90    0.80
  13  -5  -1    7.70    2.10
 -13   5   1    6.80    0.90
 -13   5   1    5.40    0.90
  13  -5   0    0.40    1.50
  13  -5   0    0.90    0.40
 -13   5   0    0.10    0.40
 -13   5   0    0.80    0.40
  13  -5   1    9.10    0.80
  13  -5   1   10.90    2.30
 -13   5  -1    8.70    0.70
 -13   5  -1    8.60    0.90
 -13   5  -1    8.70    0.70
  13  -5   2   15.80    1.00
 -13   5  -2   15.60    0.90
 -13   5  -2   16.10    1.20
 -13   5  -3    6.20    0.70
  13  -5   4    8.20    2.20
 -13   5  -4    5.20    0.60
  13  -5   5    8.70    2.40
 -13   5  -5    7.50    0.80
  14  -4  -6    2.30    0.90
 -14   4   6    3.60    1.40
  14  -4  -5   -0.10    0.60
  14  -4  -5    0.00    2.60
 -14   4   5    1.40    1.20
  14  -4  -4    4.30    2.60
  14  -4  -4    6.60    1.00
 -14   4   4   10.60    1.70
  14  -4  -3   23.80    1.80
  14  -4  -3   25.30    3.30
 -14   4   3   25.50    2.30
  14  -4  -2    7.50    0.80
  14  -4  -2    4.80    1.80
 -14   4   2    6.60    1.10
 -14   4   2    6.90    1.10
  14  -4  -1   23.00    2.60
  14  -4  -1   18.80    1.40
 -14   4   1   19.60    1.60
 -14   4   1   20.10    1.60
  14  -4   0    0.30    1.30
  14  -4   0   -0.10    0.30
 -14   4   0    0.00    0.40
 -14   4   0    0.30    0.30
  14  -4   1    9.60    1.80
  14  -4   1    8.70    0.70
 -14   4  -1    7.00    0.80
 -14   4  -1    8.10    0.60
 -14   4  -1    8.10    0.60
 -14   4  -1    7.90    0.60
  14  -4   2   11.80    2.00
  14  -4   2    8.10    0.60
 -14   4  -2    7.90    0.50
 -14   4  -2    8.70    0.70
 -14   4  -2    8.90    0.70
  14  -4   3    9.10    1.90
  14  -4   3    9.60    0.60
 -14   4  -3    7.50    0.70
 -14   4  -3    9.10    0.70
  14  -4   4    1.10    0.20
  14  -4   4    2.40    1.50
 -14   4  -4    1.00    0.30
  14  -4   5    9.50    2.10
 -14   4  -5    7.40    0.70
  14  -4   6   21.40    3.00
  15  -3  -7    2.60    1.10
 -15   3   7    4.90    1.70
  15  -3  -6   12.80    1.40
 -15   3   6    9.00    1.90
  15  -3  -5    8.40    3.00
  15  -3  -5    8.20    1.10
 -15   3   5    8.40    1.70
  15  -3  -4    4.90    0.80
  15  -3  -4    6.20    2.30
 -15   3   4    6.40    1.50
  15  -3  -3   51.29    4.10
  15  -3  -3   51.19    2.90
 -15   3   3   47.00    3.60
  15  -3  -2   18.10    2.30
  15  -3  -2   13.00    1.00
 -15   3   2    9.40    1.40
  15  -3  -1    4.70    0.50
  15  -3  -1    4.70    1.40
 -15   3   1    5.00    0.90
  15  -3   0    8.50    1.50
  15  -3   0    6.50    0.60
 -15   3   0    8.10    0.60
 -15   3   0    7.70    0.90
 -15   3   0    7.20    0.80
  15  -3   1   14.90    1.90
  15  -3   1   13.80    0.90
 -15   3  -1   14.50    1.00
 -15   3  -1   13.90    0.90
 -15   3  -1   13.80    0.80
 -15   3  -1   15.00    0.90
  15  -3   2    3.70    0.40
  15  -3   2    5.50    1.30
 -15   3  -2    4.40    0.50
 -15   3  -2    3.70    0.40
  15  -3   3    4.40    0.70
  15  -3   3    2.80    0.30
  15  -3   3    2.00    1.10
 -15   3  -3    2.60    0.40
 -15   3  -3    2.50    0.30
  15  -3   4   -0.10    0.30
  15  -3   4    0.10    0.20
  15  -3   4   -0.30    0.40
  15  -3   4    0.10    1.20
 -15   3  -4    0.00    0.20
  15  -3   5   19.80    1.30
  15  -3   5   28.20    2.90
  15  -3   6   -0.90    1.50
  16  -2  -7    2.30    0.90
 -16   2   7    2.40    1.40
  16  -2  -6   54.19    3.20
 -16   2   6   39.30    3.90
  16  -2  -5    1.30    2.30
  16  -2  -5   -0.10    0.50
 -16   2   5    0.80    1.00
  16  -2  -4   10.40    2.30
  16  -2  -4   10.30    1.00
  16  -2  -3    2.30    1.30
  16  -2  -3    2.10    0.50
  16  -2  -3    2.90    0.50
  16  -2  -2  199.38   10.30
  16  -2  -2  188.28   10.30
  16  -2  -2  206.08   10.90
  16  -2  -1  171.38    9.00
  16  -2  -1  154.48    8.40
  16  -2  -1  155.98    8.40
 -16   2   1  163.28    8.40
  16  -2   0   16.90    1.00
  16  -2   0   15.90    1.00
  16  -2   0   18.00    1.80
 -16   2   0   15.70    1.00
  16  -2   1   48.60    2.60
  16  -2   1   50.29    2.50
  16  -2   1   44.80    3.10
 -16   2  -1   49.60    2.60
 -16   2  -1   49.20    2.70
 -16   2  -1   46.40    2.50
  16  -2   2  134.39    7.60
  16  -2   2  143.19    7.20
 -16   2  -2  137.89    7.20
 -16   2  -2  134.39    7.20
  16  -2   3   34.60    1.90
  16  -2   3   34.00    2.60
 -16   2  -3   32.50    1.80
  16  -2   4    2.00    1.20
  16  -2   4    2.60    0.40
 -16   2  -4    3.30    0.30
  16  -2   5    7.90    1.70
  16  -2   5    6.20    0.70
  16  -2   6   30.60    2.00
  16  -2   7    0.40    1.60
  17  -1  -7    0.20    0.70
 -17   1   7    0.30    1.20
  17  -1  -6   12.80    1.30
  17  -1  -5  191.08   10.40
  17  -1  -5  196.98   10.30
  17  -1  -4    3.60    0.50
  17  -1  -4    3.60    0.60
  17  -1  -3   22.20    1.40
  17  -1  -3   20.70    2.20
  17  -1  -3   19.70    1.30
 -17   1   3   23.40    1.80
  17  -1  -2   49.70    2.70
  17  -1  -2   49.30    3.40
  17  -1  -2   47.20    2.70
 -17   1   2   49.80    3.00
  17  -1  -1  517.05   25.90
  17  -1  -1  496.15   25.60
  17  -1  -1  469.35   25.60
 -17   1   1  487.95   25.80
 -17   1   1  517.15   25.60
  17  -1   0    9.60    1.20
  17  -1   0    8.40    0.70
  17  -1   0    9.40    0.60
 -17   1   0    9.50    1.10
 -17   1   0    8.90    0.60
 -17   1   0    9.20    0.70
  17  -1   1   21.30    1.20
  17  -1   1   19.30    1.70
  17  -1   1   19.60    1.10
 -17   1  -1   18.90    1.10
 -17   1  -1   21.70    1.20
  17  -1   2   19.60    1.20
  17  -1   2   19.10    1.00
  17  -1   2   18.50    1.70
 -17   1  -2   19.10    1.10
 -17   1  -2   19.10    1.10
  17  -1   3   50.09    3.40
  17  -1   3   56.19    2.90
  17  -1   3   54.09    2.70
 -17   1  -3   45.30    2.80
  17  -1   4    2.30    1.10
  17  -1   4    2.10    0.40
  17  -1   4    2.20    0.30
  17  -1   4    2.10    0.30
  17  -1   5    1.00    1.10
  17  -1   5    0.00    0.20
  17  -1   5    0.30    0.40
  17  -1   6   -0.20    1.40
  17  -1   6    0.70    0.60
  17  -1   7   19.10    1.70
  17  -1   7   24.60    3.00
  18   0  -7    0.30    0.60
  18   0  -6   36.10    2.40
  18   0  -6   35.10    2.20
  18   0  -5   -1.00    0.40
  18   0  -5    0.50    0.50
  18   0  -4    9.60    0.90
  18   0  -4   12.10    0.90
  18   0  -3   -0.20    0.20
  18   0  -3   -0.20    0.30
  18   0  -2  138.49    7.60
  18   0  -2  150.28    7.60
  18   0  -1    0.30    0.20
  18   0  -1   -0.90    0.70
  18   0  -1   -0.20    0.20
 -18   0   1    0.10    0.50
  18   0   0   27.10    1.50
  18   0   0   27.80    1.90
  18   0   0   24.90    1.50
 -18   0   0   26.10    1.50
 -18   0   0   27.40    1.50
  18   0   1   -0.40    0.70
  18   0   1   -0.40    0.20
  18   0   1   -0.40    0.20
 -18   0  -1   -0.50    0.10
 -18   0  -1   -0.20    0.20
  18   0   2   50.79    2.70
  18   0   2   50.59    2.80
 -18   0  -2   50.09    2.70
 -18   0  -2   49.70    2.60
  18   0   3    0.00    0.20
  18   0   3    0.20    0.30
 -18   0  -3    0.50    0.30
  18   0   4   19.50    1.40
  18   0   4   18.70    1.10
 -18   0  -4   14.40    1.50
  18   0   5    0.20    0.50
  18   0   5   -0.20    0.30
  18   0   6   34.50    2.10
  18   0   6   35.00    2.40
  18   0   7    0.40    0.70
  19   1  -7    3.00    0.60
  19   1  -7    2.00    0.70
  19   1  -6    3.30    0.70
  19   1  -6    2.80    0.60
  19   1  -5  365.36   19.00
  19   1  -5  364.16   19.00
  19   1  -4    9.50    0.90
  19   1  -4   11.80    0.90
  19   1  -3   19.60    1.30
  19   1  -2   13.00    0.90
  19   1  -2   12.60    0.90
  19   1  -1  992.30   50.49
  19   1  -1 1015.00   50.59
  19   1  -1  945.51   50.69
  19   1   0   33.20    1.90
  19   1   0   36.70    2.00
  19   1   0   35.10    1.90
 -19  -1   0   32.90    1.90
  19   1   1    2.70    0.30
  19   1   1    2.80    0.30
  19   1   1    3.10    0.40
 -19  -1  -1    2.70    0.30
  19   1   2    6.20    0.40
  19   1   2    4.80    0.60
  19   1   2    6.40    0.50
 -19  -1  -2    6.00    0.40
  19   1   3  227.48   12.20
  19   1   3  243.88   12.40
  19   1   4    4.70    0.70
  19   1   4    4.20    0.50
  19   1   5    4.80    0.80
  19   1   5    4.10    0.60
  19   1   6    0.80    0.60
  19   1   6   -0.10    0.40
  19   1   7   71.99    4.40
  20   2  -7    2.00    0.60
  20   2  -6    0.60    0.40
  20   2  -6    0.80    0.50
  20   2  -5    6.90    0.80
  20   2  -5    6.70    0.70
  20   2  -4   45.70    2.50
  20   2  -4   42.80    2.50
  20   2  -3    7.10    0.70
  20   2  -3    7.80    0.70
  20   2  -2   14.00    0.90
  20   2  -2   12.80    1.00
  20   2  -2   14.20    1.00
  20   2  -1   63.09    3.50
  20   2  -1   64.99    3.40
  20   2  -1   63.29    3.50
  20   2   0   22.70    1.40
  20   2   0   21.90    1.40
  20   2   0   22.50    1.40
  20   2   1   16.80    1.10
  20   2   1   18.00    1.10
  20   2   1   16.90    1.20
 -20  -2  -1   16.90    1.00
  20   2   2    0.90    0.40
  20   2   2    0.80    0.20
  20   2   2   -0.10    0.30
 -20  -2  -2    0.60    0.20
  20   2   3   26.70    1.50
  20   2   3   28.40    1.80
  20   2   3   28.30    1.70
 -20  -2  -3   24.90    1.60
  20   2   4   13.70    1.10
  20   2   4   16.70    1.40
  20   2   4   13.70    0.80
  20   2   5    6.60    1.00
  20   2   5    5.60    0.70
  20   2   6    0.70    0.60
  20   2   6    2.00    0.90
  20   2   7    4.30    1.10
  20   2   7    5.70    0.90
  21   3  -6    0.40    0.40
  21   3  -5   16.80    1.20
  21   3  -5   16.00    1.20
  21   3  -4   27.50    1.80
  21   3  -4   28.60    1.80
  21   3  -4   31.40    1.90
  21   3  -3    2.20    0.50
  21   3  -3    3.40    0.40
  21   3  -3    2.60    0.50
  21   3  -2    6.00    0.50
  21   3  -2    5.30    0.60
  21   3  -2    5.80    0.60
  21   3  -1   23.50    1.40
  21   3  -1   22.00    1.40
  21   3  -1   21.90    1.40
  21   3   0   59.09    3.30
  21   3   0   60.59    3.30
  21   3   0   59.09    3.30
  21   3   1    0.00    0.30
  21   3   1    0.00    0.30
  21   3   1    1.20    0.30
  21   3   2    3.50    0.50
  21   3   2    4.00    0.60
  21   3   2    3.30    0.40
  21   3   3    0.70    0.30
  21   3   3    0.80    0.40
  21   3   3    0.50    0.50
  21   3   4    2.50    0.60
  21   3   4    3.60    0.80
  21   3   4    3.80    0.40
  21   3   5    2.50    0.60
  21   3   5    1.50    0.80
  21   3   6    0.30    0.80
  21   3   6    1.20    0.60
  22   4  -6    0.20    0.40
  22   4  -5    2.80    0.70
  22   4  -5    1.20    0.50
  22   4  -4   66.69    3.50
  22   4  -4   59.99    3.70
  22   4  -4   64.59    3.60
  22   4  -3   30.50    1.90
  22   4  -3   28.90    2.00
  22   4  -3   31.10    1.80
  22   4  -2    3.90    0.60
  22   4  -2    3.20    0.60
  22   4  -2    3.10    0.40
  22   4  -1    0.40    0.40
  22   4  -1    0.50    0.30
  22   4  -1    0.60    0.30
  22   4   0   29.70    1.90
  22   4   0   29.60    1.90
  22   4   0   31.70    1.90
  22   4   1    4.80    0.60
  22   4   1    4.10    0.60
  22   4   1    5.10    0.70
  22   4   2    1.10    0.50
  22   4   2    1.60    0.40
  22   4   2    0.60    0.50
  22   4   3    2.30    0.60
  22   4   3    3.00    0.70
  22   4   3    2.70    0.50
  22   4   4    5.10    0.60
  22   4   4    5.60    1.00
  22   4   4    4.40    0.80
  22   4   5    0.50    0.60
  22   4   5    0.90    0.80
  22   4   6    0.40    0.90
  22   4   6    0.00    0.70
  23   5  -5    0.60    0.60
  23   5  -5    0.60    0.50
  23   5  -4    2.20    0.70
  23   5  -4    2.00    0.50
  23   5  -3   31.10    2.00
  23   5  -3   30.50    2.10
  23   5  -2    2.00    0.50
  23   5  -2    1.80    0.60
  23   5  -2    3.00    0.40
  23   5  -1   13.20    1.10
  23   5  -1   12.10    1.00
  23   5  -1   12.70    1.20
  23   5   0    7.70    0.80
  23   5   0    9.90    0.90
  23   5   0    8.10    0.90
  23   5   1    8.70    0.90
  23   5   1   10.10    1.00
  23   5   1    8.80    0.90
  23   5   2    2.10    0.70
  23   5   2    3.00    0.50
  23   5   2    2.10    0.60
  23   5   3    3.10    0.80
  23   5   3    3.50    0.70
  23   5   3    3.30    0.60
  23   5   4   37.10    2.60
  23   5   4   43.60    2.90
  23   5   4   39.50    2.70
  23   5   5    6.40    1.00
  23   5   5    6.40    1.30
  24   6  -4    1.10    0.70
  24   6  -4    2.50    0.60
  24   6  -3    1.00    0.60
  24   6  -3    0.80    0.50
  24   6  -2   22.80    1.70
  24   6  -2   22.00    1.60
  24   6  -1    7.80    0.90
  24   6  -1    9.80    0.90
  24   6  -1    9.10    1.00
  24   6   0   11.20    1.10
  24   6   0   13.80    1.20
  24   6   0   10.40    1.00
  24   6   1    1.00    0.60
  24   6   1    1.50    0.60
  24   6   1    1.50    0.60
  24   6   2    5.20    0.80
  24   6   2    7.30    1.00
  24   6   2    4.90    0.80
  24   6   3    2.10    0.60
  24   6   3    2.90    0.90
  24   6   3    1.10    0.70
  24   6   4    0.00    0.80
  24   6   4    0.30    0.70
  25   7  -2   -1.20    0.60
  25   7  -2    1.00    0.60
  25   7  -1    3.80    0.90
  25   7  -1    5.00    0.80
  25   7   0    3.00    0.70
  25   7   0    2.90    0.70
  25   7   0    3.10    0.80
  25   7   1    6.00    0.90
  25   7   1    5.90    0.90
  25   7   1    4.30    0.80
  25   7   2    0.20    0.70
  25   7   2   -0.10    0.60
  25   7   2   -0.70    0.70
  12  -8  -2   -0.50    2.80
  12  -8  -2    1.00    0.80
 -12   8   2   -0.50    0.70
 -12   8   2    0.20    0.70
  12  -8  -1   -1.10    2.90
  12  -8  -1    0.10    0.70
 -12   8   1   -0.20    0.60
 -12   8   1    0.00    0.60
  12  -8   0    3.60    3.30
 -12   8   0    3.10    0.80
 -12   8   0    4.20    0.70
  12  -8   1    6.10    3.30
 -12   8  -1    2.20    0.70
  12  -8   2   -1.80    2.90
 -12   8  -2    1.30    0.60
  13  -7  -4    3.00    3.50
  13  -7  -4    2.30    1.00
 -13   7   4    1.70    1.00
 -13   7   4    1.30    1.10
  13  -7  -3    9.70    3.40
  13  -7  -3    6.70    1.20
 -13   7   3    5.70    1.20
 -13   7   3    7.50    1.40
  13  -7  -2   28.70    4.40
  13  -7  -2   25.00    2.10
 -13   7   2   28.70    2.20
 -13   7   2   26.90    2.10
  13  -7  -1    0.80    0.60
  13  -7  -1   -2.40    2.30
 -13   7   1    0.20    0.50
 -13   7   1   -0.10    0.60
  13  -7   0    1.10    0.50
  13  -7   0   -0.30    2.20
 -13   7   0    0.40    0.50
 -13   7   0    0.30    0.40
  13  -7   1    1.90    2.70
 -13   7  -1    1.30    0.50
 -13   7  -1    0.60    0.40
  13  -7   2   18.60    3.70
 -13   7  -2   15.90    1.40
  13  -7   3    7.30    2.90
  13  -7   4    2.10    2.60
 -13   7  -4    2.40    0.60
  14  -6  -5    2.60    1.00
  14  -6  -5    3.30    3.40
 -14   6   5    0.60    1.20
 -14   6   5    3.30    1.20
  14  -6  -4    5.00    3.00
  14  -6  -4    4.30    1.00
 -14   6   4    2.80    1.20
 -14   6   4    3.70    1.10
  14  -6  -3    2.40    2.60
  14  -6  -3    0.40    0.70
 -14   6   3    1.70    0.90
 -14   6   3    2.50    0.90
  14  -6  -2    2.20    0.70
  14  -6  -2    3.40    2.40
 -14   6   2    2.60    0.80
 -14   6   2    2.30    0.80
  14  -6  -1   18.40    3.00
  14  -6  -1   15.50    1.40
 -14   6   1   17.60    1.50
 -14   6   1   15.50    1.40
  14  -6   0    1.80    0.50
  14  -6   0    2.80    2.10
 -14   6   0    1.50    0.50
 -14   6   0    1.20    0.50
  14  -6   1   -0.20    1.90
  14  -6   1    0.30    0.40
 -14   6  -1    0.60    0.30
 -14   6  -1    1.00    0.50
  14  -6   2    6.40    2.30
  14  -6   3    7.30    2.50
 -14   6  -3    7.40    0.80
  14  -6   4    6.00    2.50
  14  -6   5    0.30    3.50
  15  -5  -6    3.00    3.40
  15  -5  -6    2.80    1.00
 -15   5   6    2.60    1.50
 -15   5   6    3.80    1.40
  15  -5  -5    9.80    1.30
  15  -5  -5   12.00    3.50
 -15   5   5   14.10    1.90
 -15   5   5    8.10    1.70
  15  -5  -4   -0.80    2.30
  15  -5  -4   -0.20    0.60
 -15   5   4    0.70    0.90
 -15   5   4    0.40    0.90
  15  -5  -3   19.10    3.40
  15  -5  -3   16.60    1.50
 -15   5   3   13.90    1.70
 -15   5   3   16.70    1.80
  15  -5  -2    3.40    2.00
  15  -5  -2    4.20    0.70
 -15   5   2    4.60    0.90
 -15   5   2    3.90    0.90
  15  -5  -1    0.90    1.70
  15  -5  -1    1.10    0.50
 -15   5   1    1.10    0.60
 -15   5   1    1.50    0.60
  15  -5   0    0.10    0.30
  15  -5   0    1.20    1.60
 -15   5   0    0.50    0.50
 -15   5   0    0.40    0.40
  15  -5   1    4.80    1.80
  15  -5   1    4.80    0.50
 -15   5  -1    4.40    0.40
 -15   5  -1    4.10    0.50
 -15   5  -1    4.20    0.60
  15  -5   2    2.50    1.90
  15  -5   2    2.60    0.40
 -15   5  -2    3.10    0.30
 -15   5  -2    2.30    0.50
  15  -5   3   11.60    2.30
 -15   5  -3   10.30    0.90
  15  -5   4    0.10    1.80
 -15   5  -4    0.20    0.40
  15  -5   5    0.40    2.00
  16  -4  -6    5.60    1.20
  16  -4  -6    6.00    3.20
 -16   4   6    6.10    1.70
  16  -4  -5    0.00    0.60
  16  -4  -5    1.10    2.50
 -16   4   5    0.60    1.10
  16  -4  -4   -0.40    0.50
  16  -4  -4    1.50    2.20
 -16   4   4   -0.70    0.90
  16  -4  -3    0.00    0.50
  16  -4  -3   -0.20    1.70
 -16   4   3   -0.80    0.80
  16  -4  -2    4.60    0.60
  16  -4  -2    5.30    1.80
 -16   4   2    6.00    1.00
 -16   4   2    5.30    1.00
  16  -4  -1   67.39    3.80
  16  -4  -1   71.69    4.90
 -16   4   1   72.59    4.20
 -16   4   1   65.99    4.10
  16  -4   0    0.20    0.30
  16  -4   0    1.70    1.40
 -16   4   0    0.00    0.40
 -16   4   0    0.50    0.40
  16  -4   1   13.10    2.10
  16  -4   1   13.00    0.90
 -16   4  -1   11.80    0.80
 -16   4  -1   11.90    1.00
 -16   4  -1   12.50    0.90
  16  -4   2    6.90    1.70
  16  -4   2    8.90    0.70
 -16   4  -2    9.30    0.70
 -16   4  -2   10.70    0.80
  16  -4   3   24.70    2.90
  16  -4   3   24.20    1.40
 -16   4  -3   24.30    1.50
  16  -4   4    0.20    1.50
  16  -4   4    1.00    0.20
 -16   4  -4    0.60    0.30
  16  -4   5    4.60    2.00
  16  -4   6    0.30    1.80
  17  -3  -7    0.60    0.90
 -17   3   7    0.80    1.40
  17  -3  -6   43.10    2.80
 -17   3   6   31.80    3.50
  17  -3  -5   55.49    3.40
  17  -3  -5   58.69    5.20
 -17   3   5   46.40    4.10
  17  -3  -4    7.00    0.90
  17  -3  -4   13.40    2.70
 -17   3   4    5.90    1.50
  17  -3  -3    5.40    1.80
  17  -3  -3    5.90    0.70
 -17   3   3    4.30    1.20
  17  -3  -2   54.19    2.90
  17  -3  -2   56.69    3.90
 -17   3   2   40.80    3.40
  17  -3  -1   55.89    4.00
  17  -3  -1   57.89    3.10
 -17   3   1   48.40    3.50
  17  -3   0    8.90    1.60
  17  -3   0    8.40    0.70
 -17   3   0   10.00    1.00
 -17   3   0    7.10    0.90
 -17   3   0   10.00    0.60
  17  -3   1    0.70    0.20
  17  -3   1    0.00    1.00
 -17   3  -1    0.80    0.20
 -17   3  -1    1.00    0.30
 -17   3  -1    0.30    0.30
  17  -3   2   17.90    2.10
  17  -3   2   17.00    1.10
 -17   3  -2   18.40    1.10
 -17   3  -2   17.30    1.10
  17  -3   3   16.90    1.10
  17  -3   3   18.70    2.20
 -17   3  -3   16.40    1.10
 -17   3  -3   20.20    1.40
  17  -3   4    5.10    0.50
  17  -3   4    7.00    1.70
 -17   3  -4    4.70    0.50
  17  -3   5    0.00    0.30
  17  -3   5   -0.90    1.40
  17  -3   6   -0.50    1.50
  18  -2  -7    1.20    0.80
 -18   2   7    1.70    1.40
  18  -2  -6   13.10    1.40
 -18   2   6   12.00    2.00
  18  -2  -5   14.10    1.30
  18  -2  -5   20.30    3.00
 -18   2   5    9.50    1.90
  18  -2  -4    3.00    1.90
  18  -2  -4    1.40    0.40
  18  -2  -4    2.00    0.50
  18  -2  -3   13.60    2.00
  18  -2  -3   12.10    0.90
  18  -2  -3   12.60    1.10
  18  -2  -2   40.00    2.40
  18  -2  -2   41.90    2.30
  18  -2  -2   42.70    3.30
  18  -2  -1   85.49    4.50
  18  -2  -1   83.39    4.60
  18  -2  -1   86.79    5.20
  18  -2   0    3.50    0.30
  18  -2   0    2.70    0.40
  18  -2   0    2.80    1.00
 -18   2   0    3.20    0.30
  18  -2   1   17.60    1.00
  18  -2   1   17.40    1.80
  18  -2   1   18.10    1.10
 -18   2  -1   18.00    1.20
 -18   2  -1   16.40    1.00
  18  -2   2    7.90    1.30
  18  -2   2    7.70    0.60
 -18   2  -2    6.90    0.60
  18  -2   3   80.29    5.00
  18  -2   3   84.79    4.40
 -18   2  -3   82.79    4.30
  18  -2   4    1.80    0.40
  18  -2   4    3.10    1.20
 -18   2  -4    1.10    0.20
  18  -2   5    0.60    0.40
  18  -2   5    0.00    1.30
  18  -2   6   18.90    2.60
  18  -2   6   12.40    1.20
  18  -2   7   12.10    2.50
  19  -1  -7    2.90    0.90
 -19   1   7    0.90    1.30
  19  -1  -6    2.10    0.70
  19  -1  -5  374.46   18.50
  19  -1  -5  332.87   18.40
  19  -1  -4   11.50    1.00
  19  -1  -4   11.80    1.10
  19  -1  -3   19.60    1.40
  19  -1  -3   19.70    1.30
  19  -1  -3   24.20    2.30
  19  -1  -2   14.60    1.70
  19  -1  -2   14.90    1.00
  19  -1  -2   14.20    1.00
 -19   1   2   12.90    1.50
  19  -1  -1 1039.70   52.69
  19  -1  -1  984.00   52.29
  19  -1  -1 1032.80   52.29
  19  -1   0   33.30    2.40
  19  -1   0   33.60    1.90
  19  -1   0   34.20    1.90
 -19   1   0   35.00    1.90
  19  -1   1    3.30    0.90
  19  -1   1    3.50    0.40
  19  -1   1    2.50    0.30
 -19   1  -1    2.70    0.30
  19  -1   2    5.30    1.10
  19  -1   2    6.20    0.60
  19  -1   2    6.00    0.40
 -19   1  -2    5.40    0.40
 -19   1  -2    5.90    0.50
  19  -1   3  219.18   11.20
  19  -1   3  228.68   11.40
  19  -1   3  212.28   11.80
 -19   1  -3  212.48   11.40
  19  -1   4    5.00    0.40
  19  -1   4    7.00    1.40
  19  -1   4    5.20    0.60
  19  -1   5    5.60    1.60
  19  -1   5    4.30    0.70
  19  -1   5    3.90    0.40
  19  -1   6    0.60    0.50
  19  -1   6   -0.70    1.40
  19  -1   7   66.49    5.30
  19  -1   7   71.59    4.10
  20   0  -7   -0.50    0.40
  20   0  -7    1.20    0.70
  20   0  -6    2.40    0.60
  20   0  -6    2.40    0.60
  20   0  -5   -0.30    0.40
  20   0  -5   -0.20    0.40
  20   0  -4  116.99    6.20
  20   0  -4  114.49    6.20
  20   0  -3    0.10    0.20
  20   0  -3   -0.10    0.30
  20   0  -2   42.60    2.30
  20   0  -2   39.50    2.30
  20   0  -1   -0.70    0.20
  20   0  -1   -0.30    0.20
  20   0   0   99.89    5.50
  20   0   0   95.49    5.20
  20   0   0  100.59    5.20
 -20   0   0   96.29    5.20
 -20   0   0   98.59    5.10
  20   0   1    0.30    0.20
  20   0   1   -0.40    0.30
  20   0   1   -0.60    0.60
 -20   0  -1   -0.20    0.20
 -20   0  -1    0.00    0.20
  20   0   2    8.20    0.70
  20   0   2    7.70    0.60
 -20   0  -2    7.80    0.50
 -20   0  -2    8.70    0.60
  20   0   3    0.20    0.20
  20   0   3   -0.30    0.30
 -20   0  -3    0.00    0.30
  20   0   4   28.70    1.70
  20   0   4   31.50    1.90
  20   0   5   -0.40    0.20
  20   0   5   -0.40    0.50
  20   0   6    3.90    0.80
  20   0   7    0.60    0.60
  21   1  -7    1.00    0.70
  21   1  -7   -0.30    0.40
  21   1  -6   -0.20    0.40
  21   1  -6    0.80    0.60
  21   1  -5  176.68    9.60
  21   1  -5  184.18    9.60
  21   1  -4   13.60    1.00
  21   1  -4   15.40    1.10
  21   1  -3   12.40    0.90
  21   1  -3   12.70    0.90
  21   1  -2    3.80    0.40
  21   1  -2    3.70    0.40
  21   1  -1  519.15   26.60
  21   1  -1  519.95   26.50
  21   1  -1  500.75   26.40
  21   1   0   59.99    3.20
  21   1   0   62.39    3.20
 -21  -1   0   52.49    3.20
  21   1   1   12.20    0.80
  21   1   1   12.50    0.90
 -21  -1  -1   12.30    0.80
  21   1   2    1.40    0.40
  21   1   2    1.60    0.30
 -21  -1  -2    1.90    0.20
  21   1   3   12.20    0.90
  21   1   3   12.40    1.10
  21   1   4    2.10    0.60
  21   1   4    1.80    0.40
  21   1   5    0.40    0.40
  21   1   5    0.40    0.60
  21   1   6   -0.80    0.60
  21   1   6    0.30    0.40
  21   1   7    1.20    0.80
  22   2  -7    5.60    0.80
  22   2  -6    1.30    0.50
  22   2  -6    0.60    0.40
  22   2  -5    2.20    0.50
  22   2  -5    0.50    0.40
  22   2  -4  333.77   17.10
  22   2  -4  322.87   17.10
  22   2  -3  100.99    5.30
  22   2  -3   95.29    5.20
  22   2  -2    4.40    0.50
  22   2  -2    3.90    0.50
  22   2  -2    4.90    0.60
  22   2  -1    2.00    0.30
  22   2  -1    1.70    0.40
  22   2  -1    1.80    0.40
  22   2   0  265.97   13.70
  22   2   0  264.87   13.70
  22   2   0  258.07   13.60
  22   2   1   19.40    1.20
  22   2   1   17.20    1.10
  22   2   1   17.20    1.10
  22   2   2    1.50    0.30
  22   2   2    2.00    0.40
  22   2   2    1.70    0.50
 -22  -2  -2    1.10    0.20
  22   2   3    3.20    0.50
  22   2   3    4.60    0.70
  22   2   3    3.20    0.40
 -22  -2  -3    4.00    0.40
  22   2   4    2.70    0.50
  22   2   4    2.00    0.60
  22   2   5    7.20    1.00
  22   2   5    6.10    0.70
  22   2   6    1.20    0.50
  22   2   6    0.90    0.70
  23   3  -6    0.90    0.50
  23   3  -5    4.60    0.60
  23   3  -5    3.80    0.60
  23   3  -4   54.29    3.10
  23   3  -4   55.99    3.20
  23   3  -3   37.60    2.30
  23   3  -3   37.10    2.30
  23   3  -3   39.20    2.20
  23   3  -2    0.70    0.40
  23   3  -2    1.00    0.30
  23   3  -2    1.00    0.40
  23   3  -1   17.90    1.20
  23   3  -1   17.50    1.20
  23   3  -1   18.20    1.20
  23   3   0   14.90    1.10
  23   3   0   14.90    1.10
  23   3   0   15.00    1.10
  23   3   1   16.70    1.20
  23   3   1   17.00    1.10
  23   3   1   18.80    1.30
  23   3   2    4.10    0.50
  23   3   2    4.90    0.60
  23   3   2    5.40    0.70
  23   3   3    1.60    0.30
  23   3   3    1.10    0.40
  23   3   3    1.50    0.60
  23   3   4   66.19    3.70
  23   3   4   61.49    3.50
  23   3   4   64.89    3.80
  23   3   5    2.50    0.80
  23   3   5    2.10    0.60
  23   3   6   -0.50    0.80
  23   3   6    0.90    0.60
  24   4  -6    1.40    0.50
  24   4  -5    2.30    0.60
  24   4  -4   33.10    2.10
  24   4  -4   32.80    1.90
  24   4  -4   29.00    2.10
  24   4  -3   45.60    3.00
  24   4  -3   56.09    3.00
  24   4  -3   51.19    2.80
  24   4  -2   26.20    1.70
  24   4  -2   26.90    1.60
  24   4  -2   25.60    1.70
  24   4  -1   19.00    1.40
  24   4  -1   24.20    1.50
  24   4  -1   21.60    1.50
  24   4   0   77.49    4.10
  24   4   0   70.39    4.10
  24   4   0   76.89    4.10
  24   4   1   24.70    1.70
  24   4   1   23.30    1.60
  24   4   1   24.60    1.60
  24   4   2    3.20    0.70
  24   4   2    2.80    0.50
  24   4   2    3.30    0.60
  24   4   3    4.70    0.90
  24   4   3    3.90    0.50
  24   4   4    4.00    0.90
  24   4   4    2.80    0.70
  24   4   5    0.10    0.80
  24   4   5    0.50    0.60
  24   4   6    3.10    0.80
  24   4   6    3.40    1.10
  25   5  -5    0.10    0.60
  25   5  -5    0.00    0.50
  25   5  -4    2.60    0.70
  25   5  -4    2.60    0.60
  25   5  -3   33.50    2.20
  25   5  -3   31.00    2.10
  25   5  -2    1.40    0.60
  25   5  -2    0.20    0.30
  25   5  -2    0.60    0.40
  25   5  -1   12.70    1.10
  25   5  -1   10.20    1.10
  25   5  -1   12.30    1.00
  25   5   0   22.90    1.60
  25   5   0   25.20    1.70
  25   5   0   24.60    1.70
  25   5   1   15.30    1.30
  25   5   1   16.10    1.40
  25   5   1   15.60    1.20
  25   5   2    0.50    0.40
  25   5   2    0.30    0.50
  25   5   2   -0.90    0.50
  25   5   3    3.80    0.60
  25   5   3    3.20    0.70
  25   5   3    2.50    0.80
  25   5   4   17.10    1.50
  25   5   4   17.10    1.70
  25   5   5    7.90    1.30
  25   5   5    7.30    1.10
  26   6  -4    1.10    0.70
  26   6  -4    1.40    0.60
  26   6  -3    1.50    0.70
  26   6  -3    0.60    0.50
  26   6  -2   68.59    3.90
  26   6  -2   65.99    3.90
  26   6  -1    1.40    0.50
  26   6  -1    2.80    0.70
  26   6  -1    1.00    0.50
  26   6   0    4.10    0.70
  26   6   0    2.40    0.60
  26   6   0    3.00    0.70
  26   6   1    3.90    0.70
  26   6   1    4.30    0.70
  26   6   1    2.70    0.70
  26   6   2   12.20    1.30
  26   6   2   11.50    1.20
  26   6   2   12.40    1.20
  26   6   3    1.80    0.70
  26   6   3   -0.10    0.80
  26   6   3    1.10    0.50
  26   6   4    1.00    0.70
  26   6   4    0.40    0.90
  27   7  -2    1.00    0.70
  27   7  -2    0.30    0.60
  27   7  -1    3.60    0.80
  27   7  -1    4.40    0.80
  27   7   0    2.20    0.70
  27   7   0    1.90    0.70
  27   7   0    2.90    0.70
  27   7   1    3.20    0.80
  27   7   1    2.70    0.80
  27   7   1    2.50    0.70
  27   7   2    0.10    0.80
  27   7   2   -0.90    0.60
  27   7   2   -0.50    0.60
  14  -8  -2    1.90    0.90
  14  -8  -2    2.10    3.10
 -14   8   2    0.90    0.80
 -14   8   2    0.60    0.80
  14  -8  -1    7.20    1.10
  14  -8  -1    2.50    3.10
 -14   8   1    4.50    0.90
 -14   8   1    5.10    1.00
  14  -8   0    3.80    3.10
  14  -8   1    6.50    3.30
  14  -8   2    1.40    3.00
 -14   8  -2    0.50    0.60
  15  -7  -4    0.50    3.00
  15  -7  -4   -0.70    0.90
 -15   7   4    1.40    1.00
 -15   7   4    0.10    0.90
  15  -7  -3    4.80    3.20
  15  -7  -3    5.60    1.10
 -15   7   3    6.50    1.30
 -15   7   3    6.10    1.30
  15  -7  -2    5.70    1.00
  15  -7  -2    4.20    2.70
 -15   7   2    4.30    0.90
 -15   7   2    5.20    1.10
  15  -7  -1    0.10    2.30
  15  -7  -1    0.10    0.60
 -15   7   1    0.30    0.60
 -15   7   1   -0.30    0.50
  15  -7   0    1.80    2.40
  15  -7   0    0.50    0.50
 -15   7   0   -0.60    0.50
 -15   7   0   -0.20    0.40
  15  -7   1    3.00    2.70
 -15   7  -1    0.80    0.50
  15  -7   2   10.50    2.90
 -15   7  -2    5.00    0.80
  15  -7   3    5.10    2.90
 -15   7  -3    1.50    0.60
  15  -7   4    2.20    2.70
 -15   7  -4    0.00    0.50
  16  -6  -5    4.20    3.10
  16  -6  -5    2.30    1.00
 -16   6   5    2.10    1.20
 -16   6   5    2.60    1.30
  16  -6  -4    0.00    0.70
  16  -6  -4    0.60    2.70
 -16   6   4   -0.70    0.80
 -16   6   4   -0.20    0.90
  16  -6  -3    3.20    2.60
  16  -6  -3    3.80    0.90
 -16   6   3    2.40    0.90
 -16   6   3    4.50    1.10
  16  -6  -2   -0.50    2.00
  16  -6  -2    0.30    0.60
 -16   6   2    1.60    0.80
 -16   6   2    0.50    0.70
  16  -6  -1   37.90    2.50
  16  -6  -1   34.30    4.10
 -16   6   1   40.00    2.60
 -16   6   1   40.70    2.60
  16  -6   0    0.50    0.50
  16  -6   0    0.10    2.00
 -16   6   0    0.90    0.40
 -16   6   0    1.00    0.60
  16  -6   1   -0.20    0.40
  16  -6   1    0.30    2.00
 -16   6  -1    0.20    0.30
 -16   6  -1   -0.30    0.40
  16  -6   2    2.00    2.10
 -16   6  -2    1.30    0.50
  16  -6   3   22.30    3.50
 -16   6  -3   24.70    1.70
  16  -6   4    3.00    2.30
 -16   6  -4    0.80    0.50
  16  -6   5    3.40    2.70
  17  -5  -6   10.90    3.80
  17  -5  -6    8.20    1.40
 -17   5   6    9.60    1.70
 -17   5   6    9.70    2.10
  17  -5  -5    8.70    1.20
  17  -5  -5    9.40    3.40
 -17   5   5    8.70    1.80
 -17   5   5    7.70    1.60
  17  -5  -4   -2.60    2.30
  17  -5  -4    0.00    0.60
 -17   5   4    1.00    1.10
 -17   5   4   -0.20    0.80
  17  -5  -3    1.10    2.00
  17  -5  -3    0.00    0.50
 -17   5   3   -0.20    0.80
 -17   5   3    0.30    0.70
  17  -5  -2    9.50    1.00
  17  -5  -2    6.80    2.30
 -17   5   2    7.30    1.10
 -17   5   2    8.20    1.20
  17  -5  -1    5.50    1.90
  17  -5  -1    4.20    0.70
 -17   5   1    6.10    0.90
 -17   5   1    5.80    0.90
  17  -5   0    0.70    0.40
  17  -5   0    1.30    1.70
 -17   5   0   -0.10    0.40
 -17   5   0    0.80    0.40
  17  -5   1    1.00    1.70
  17  -5   1    1.20    0.40
 -17   5  -1    1.00    0.30
 -17   5  -1    1.60    0.50
  17  -5   2   -0.10    0.20
  17  -5   2    0.30    1.70
 -17   5  -2   -0.10    0.20
 -17   5  -2    0.40    0.40
  17  -5   3    8.10    2.20
 -17   5  -3    5.10    0.60
  17  -5   4   -0.50    1.90
 -17   5  -4    0.50    0.40
  17  -5   5    1.20    2.10
  18  -4  -6    3.90    3.20
  18  -4  -6    0.80    0.80
 -18   4   6    0.10    1.30
  18  -4  -5   22.10    1.90
  18  -4  -5   25.30    3.90
 -18   4   5   20.00    2.60
  18  -4  -4    0.40    0.60
  18  -4  -4    1.20    2.40
 -18   4   4    2.00    1.20
  18  -4  -3    8.90    2.40
  18  -4  -3    5.00    0.80
 -18   4   3    3.10    1.20
  18  -4  -2    9.50    0.90
  18  -4  -2    7.60    2.00
 -18   4   2    9.70    1.50
  18  -4  -1   56.39    3.20
  18  -4  -1   49.50    4.20
 -18   4   1   54.79    3.40
 -18   4   1   60.59    3.60
  18  -4   0    4.40    0.50
  18  -4   0    4.20    1.60
 -18   4   0    3.30    0.60
 -18   4   0    4.50    0.70
  18  -4   1    7.10    1.70
  18  -4   1    5.00    0.50
 -18   4  -1    4.80    0.60
 -18   4  -1    4.20    0.40
 -18   4  -1    5.50    0.50
  18  -4   2    4.00    1.70
  18  -4   2    5.00    0.50
 -18   4  -2    4.80    0.60
  18  -4   3   76.99    5.50
  18  -4   3   82.79    4.30
 -18   4  -3   82.49    4.40
  18  -4   4    3.50    1.80
  18  -4   4    2.60    0.30
 -18   4  -4    2.70    0.40
  18  -4   5   -0.90    1.70
  18  -4   6   -0.50    1.90
  19  -3  -7    1.20    0.90
 -19   3   7    0.00    1.30
  19  -3  -6    9.30    1.20
  19  -3  -6   11.90    3.30
 -19   3   6    4.40    1.60
  19  -3  -5   71.19    5.70
  19  -3  -5   67.29    3.90
 -19   3   5   56.39    4.70
  19  -3  -4   25.90    1.80
  19  -3  -4   28.90    3.50
 -19   3   4   19.80    2.60
  19  -3  -3    6.30    1.70
  19  -3  -3    6.10    0.80
 -19   3   3    6.20    1.40
  19  -3  -2   12.90    2.10
  19  -3  -2   12.40    1.00
 -19   3   2    7.30    1.30
  19  -3  -1  155.08    8.90
  19  -3  -1  153.68    8.10
  19  -3   0   37.50    2.00
  19  -3   0   36.60    2.90
 -19   3   0   26.00    2.20
 -19   3   0   28.90    2.10
 -19   3   0   35.80    1.90
  19  -3   1    1.10    0.30
  19  -3   1    1.30    1.10
 -19   3  -1    0.90    0.20
 -19   3  -1    1.50    0.40
 -19   3  -1    0.60    0.40
  19  -3   2    6.60    0.60
  19  -3   2    7.30    1.50
 -19   3  -2    8.00    0.70
  19  -3   3   16.70    1.10
  19  -3   3   18.10    2.20
 -19   3  -3   17.10    1.00
  19  -3   4   10.50    1.90
  19  -3   4   11.10    0.80
 -19   3  -4    9.70    0.70
  19  -3   5   -0.50    1.40
  19  -3   5    0.40    0.30
  19  -3   6    1.50    1.80
  20  -2  -7    1.10    0.80
 -20   2   7   -1.30    1.10
  20  -2  -6    0.40    0.60
 -20   2   6    0.90    1.10
  20  -2  -5    9.60    2.50
  20  -2  -5    7.40    1.00
  20  -2  -4   42.60    4.10
  20  -2  -4   44.80    2.70
  20  -2  -4   46.90    2.80
  20  -2  -3    6.10    0.70
  20  -2  -3    8.50    1.70
  20  -2  -3    6.60    0.70
  20  -2  -2   13.70    1.00
  20  -2  -2   14.10    1.00
  20  -2  -2   11.70    1.80
  20  -2  -1   62.89    4.20
  20  -2  -1   65.39    3.50
  20  -2  -1   64.89    3.50
  20  -2   0   22.60    1.30
  20  -2   0   21.90    2.10
  20  -2   0   21.30    1.30
 -20   2   0   22.40    1.30
  20  -2   1   15.30    1.80
  20  -2   1   17.80    1.00
  20  -2   1   16.00    1.00
 -20   2  -1   16.30    0.90
  20  -2   2   -0.40    0.80
  20  -2   2    0.70    0.10
  20  -2   2    0.40    0.20
 -20   2  -2    0.30    0.20
 -20   2  -2    0.70    0.10
  20  -2   3   24.40    2.40
  20  -2   3   24.70    1.50
 -20   2  -3   24.80    1.40
  20  -2   4   14.00    1.90
  20  -2   4   12.90    1.00
  20  -2   5    5.80    1.70
  20  -2   5    4.40    0.60
  20  -2   6    0.30    1.60
  20  -2   6    0.50    0.40
  20  -2   7    6.10    2.30
  21  -1  -7    0.00    0.70
 -21   1   7    0.30    1.10
  21  -1  -6    0.30    0.40
  21  -1  -6    0.90    0.60
  21  -1  -5  189.58   10.10
  21  -1  -5  190.58   10.10
  21  -1  -4   12.70    1.10
  21  -1  -4   14.40    1.20
  21  -1  -3   10.80    1.70
  21  -1  -3   12.80    1.00
  21  -1  -3   15.00    1.10
  21  -1  -2    6.10    1.30
  21  -1  -2    4.40    0.50
  21  -1  -2    4.90    0.50
  21  -1  -1  493.85   26.30
  21  -1  -1  505.45   26.30
  21  -1  -1  530.95   26.70
  21  -1   0   62.19    3.90
  21  -1   0   63.29    3.30
  21  -1   0   60.29    3.40
 -21   1   0   62.69    3.30
  21  -1   1   12.70    1.40
  21  -1   1   12.60    0.70
  21  -1   1   11.80    0.90
 -21   1  -1   11.40    0.70
  21  -1   2    1.10    0.80
  21  -1   2    1.80    0.40
  21  -1   2    1.90    0.20
 -21   1  -2    2.00    0.30
 -21   1  -2    1.80    0.20
  21  -1   3   12.60    1.60
  21  -1   3   13.10    0.70
  21  -1   3   12.10    1.00
 -21   1  -3   10.80    0.80
  21  -1   4    1.40    0.40
  21  -1   4    2.20    1.20
  21  -1   4    1.50    0.20
  21  -1   5    0.10    1.30
  21  -1   5   -0.10    0.40
  21  -1   6    0.60    0.50
  21  -1   6    1.10    1.50
  21  -1   7    0.50    0.60
  21  -1   7    2.20    1.90
  22   0  -7   -0.30    0.40
  22   0  -7   -0.50    0.60
  22   0  -6    2.50    0.70
  22   0  -6    4.20    0.70
  22   0  -5    0.10    0.40
  22   0  -5   -0.20    0.50
  22   0  -4  672.33   33.30
  22   0  -4  615.94   33.20
  22   0  -3    0.00    0.30
  22   0  -3   -0.40    0.20
  22   0  -2   10.70    1.30
  22   0  -2   10.70    0.80
  22   0  -2    9.40    0.70
 -22   0   2    9.50    1.10
  22   0  -1   -0.50    0.20
  22   0  -1    0.10    0.20
  22   0  -1   -1.40    0.70
  22   0   0  678.23   36.00
  22   0   0  669.73   35.80
  22   0   0  719.93   35.80
 -22   0   0  713.53   35.80
  22   0   1    0.70    0.80
  22   0   1    0.10    0.20
  22   0   1   -0.30    0.30
 -22   0  -1   -0.20    0.20
 -22   0  -1   -0.30    0.20
  22   0   2    9.90    0.70
  22   0   2   10.60    0.80
 -22   0  -2    9.40    0.70
 -22   0  -2    9.70    0.60
  22   0   3   -0.10    0.20
  22   0   3    0.50    0.30
 -22   0  -3    0.10    0.30
  22   0   4    1.70    0.30
  22   0   4    0.70    0.40
  22   0   5   -0.10    0.50
  22   0   5    0.20    0.30
  22   0   6    2.40    0.70
  22   0   7    0.00    0.70
  23   1  -7    2.20    0.70
  23   1  -7    2.10    0.60
  23   1  -6    0.90    0.50
  23   1  -6   -0.10    0.40
  23   1  -5   10.40    1.00
  23   1  -5   10.10    1.00
  23   1  -4   28.00    1.80
  23   1  -4   29.40    1.90
  23   1  -3   15.60    1.10
  23   1  -3   16.30    1.10
  23   1  -2    2.50    0.40
  23   1  -2    1.60    0.30
  23   1  -1   54.39    3.40
  23   1  -1   58.09    3.10
  23   1  -1   57.19    3.10
  23   1   0   12.90    0.90
  23   1   0   14.00    1.00
  23   1   1    2.20    0.40
  23   1   1    3.50    0.40
 -23  -1  -1    3.60    0.30
  23   1   2    0.80    0.30
  23   1   2    0.80    0.30
 -23  -1  -2    1.20    0.20
  23   1   3    5.70    0.70
  23   1   3    6.60    0.60
  23   1   4   20.80    1.40
  23   1   4   22.30    1.60
  23   1   5    0.20    0.30
  23   1   5    0.30    0.60
  23   1   6   -1.20    0.60
  23   1   6    0.30    0.40
  23   1   7    1.50    0.80
  24   2  -6   -0.10    0.40
  24   2  -6    1.50    0.50
  24   2  -5    0.50    0.40
  24   2  -5    1.00    0.40
  24   2  -4  168.28    9.00
  24   2  -4  173.38    9.10
  24   2  -3  115.69    6.20
  24   2  -3  117.09    6.20
  24   2  -2   22.20    1.40
  24   2  -2   19.00    1.40
  24   2  -2   21.70    1.30
  24   2  -1   18.20    1.10
  24   2  -1   17.30    1.10
  24   2  -1   15.50    1.20
  24   2   0  244.68   12.70
  24   2   0  245.18   12.70
  24   2   0  244.78   12.70
  24   2   1   53.89    3.00
  24   2   1   55.59    3.10
  24   2   1   53.79    3.00
  24   2   2    1.60    0.40
  24   2   2    2.50    0.40
  24   2   2    2.20    0.50
 -24  -2  -2    2.60    0.30
  24   2   3    4.10    0.50
  24   2   3    3.60    0.70
  24   2   3    3.80    0.40
 -24  -2  -3    3.70    0.40
  24   2   4    4.20    0.80
  24   2   4    4.30    0.60
  24   2   5    0.30    0.40
  24   2   5   -0.50    0.60
  24   2   6    0.80    0.80
  24   2   6    0.60    0.50
  25   3  -6    2.00    0.50
  25   3  -5    2.90    0.50
  25   3  -5    2.70    0.60
  25   3  -4   17.40    1.30
  25   3  -4   18.70    1.40
  25   3  -3   40.30    2.40
  25   3  -3   39.50    2.30
  25   3  -3   39.90    2.40
  25   3  -2   -0.10    0.30
  25   3  -2   -0.20    0.40
  25   3  -2   -0.40    0.30
  25   3  -1    0.50    0.30
  25   3  -1    0.30    0.40
  25   3  -1    0.20    0.40
  25   3   0   98.19    5.20
  25   3   0   91.69    5.10
  25   3   0   96.79    5.10
  25   3   1   13.60    1.00
  25   3   1   14.60    1.10
  25   3   1   14.10    1.00
  25   3   2    0.90    0.30
  25   3   2    0.90    0.50
  25   3   2    1.00    0.40
  25   3   3    2.40    0.50
  25   3   3    1.80    0.40
  25   3   3    3.40    0.70
  25   3   4   24.40    1.70
  25   3   4   23.90    1.90
  25   3   5    2.50    0.60
  25   3   5    3.30    0.90
  25   3   6    0.80    0.90
  25   3   6    0.00    0.60
  26   4  -5   -0.40    0.40
  26   4  -4    3.50    0.50
  26   4  -4    3.60    0.60
  26   4  -4    3.50    0.80
  26   4  -3    4.90    0.80
  26   4  -3    5.40    0.70
  26   4  -3    6.70    0.60
  26   4  -2  124.79    6.50
  26   4  -2  121.09    6.40
  26   4  -2  118.19    6.60
  26   4  -1   11.80    0.90
  26   4  -1   10.50    0.90
  26   4  -1   10.90    1.00
  26   4   0   19.20    1.30
  26   4   0   17.50    1.30
  26   4   0   17.10    1.30
  26   4   1    3.40    0.60
  26   4   1    2.70    0.50
  26   4   1    4.20    0.60
  26   4   2   17.50    1.50
  26   4   2   17.00    1.20
  26   4   2   16.00    1.30
  26   4   3    0.50    0.40
  26   4   3    0.40    0.50
  26   4   3    0.30    0.60
  26   4   4    1.60    0.80
  26   4   4    2.70    0.60
  26   4   5    2.20    0.70
  26   4   5    2.20    0.90
  27   5  -5    5.00    0.90
  27   5  -5    4.30    0.80
  27   5  -4    4.20    0.70
  27   5  -4    3.10    0.80
  27   5  -3   52.99    3.10
  27   5  -3   50.79    3.20
  27   5  -2    0.70    0.50
  27   5  -2    0.70    0.40
  27   5  -2    0.40    0.50
  27   5  -1   19.80    1.40
  27   5  -1   19.90    1.50
  27   5  -1   19.20    1.40
  27   5   0   14.50    1.20
  27   5   0   14.50    1.20
  27   5   0   12.30    1.20
  27   5   1   26.50    1.80
  27   5   1   24.80    1.70
  27   5   1   23.40    1.80
  27   5   2    1.10    0.50
  27   5   2    1.20    0.70
  27   5   2    0.90    0.50
  27   5   3    1.70    0.80
  27   5   3    2.10    0.50
  27   5   3    1.30    0.60
  27   5   4    0.90    0.80
  27   5   4    1.70    0.70
  28   6  -3    6.80    0.90
  28   6  -3    5.70    1.00
  28   6  -2   42.10    2.80
  28   6  -2   44.10    2.70
  28   6  -1    2.70    0.70
  28   6  -1    1.50    0.50
  28   6  -1    2.30    0.70
  28   6   0    1.50    0.60
  28   6   0    1.50    0.60
  28   6   0    1.10    0.60
  28   6   1    3.00    0.70
  28   6   1    0.80    0.60
  28   6   1    0.70    0.50
  28   6   2    6.00    0.80
  28   6   2    6.70    1.00
  28   6   2    7.30    0.90
  28   6   3    0.20    0.50
  28   6   3   -0.40    0.60
  28   6   3   -0.50    0.80
  29   7  -1   19.20    1.60
  29   7  -1   19.00    1.70
  29   7   0    4.10    0.90
  29   7   0    3.50    0.70
  29   7   0    2.30    0.70
  29   7   1    1.70    0.80
  29   7   1    2.10    0.70
  29   7   1    3.00    0.80
  16  -8  -2    1.70    0.90
  16  -8  -2    1.80    3.00
 -16   8   2    0.90    1.00
 -16   8   2    0.10    0.70
  16  -8  -1    8.90    1.30
  16  -8  -1   12.20    3.70
 -16   8   1   10.70    1.20
 -16   8   1   11.30    1.40
  16  -8   0   -0.70    2.60
 -16   8   0    1.90    0.70
  16  -8   1    0.80    2.90
 -16   8  -1    0.30    0.60
  16  -8   2    3.20    3.30
 -16   8  -2    0.90    0.60
  17  -7  -4    1.90    3.20
  17  -7  -4    1.80    0.90
 -17   7   4   -0.70    1.00
 -17   7   4    1.30    1.10
  17  -7  -3    1.10    2.90
  17  -7  -3    1.00    0.80
 -17   7   3   -0.60    0.70
 -17   7   3    1.80    0.90
  17  -7  -2    0.40    0.70
  17  -7  -2   -1.20    2.20
 -17   7   2   -0.40    0.70
 -17   7   2   -1.60    0.60
  17  -7  -1    0.10    0.60
  17  -7  -1   -2.00    2.20
 -17   7   1    0.00    0.70
 -17   7   1   -0.60    0.50
  17  -7   0    0.80    2.30
  17  -7   0    0.20    0.50
 -17   7   0    0.20    0.50
 -17   7   0   -0.50    0.40
  17  -7   1    2.30    2.50
 -17   7  -1    1.10    0.60
  17  -7   2    5.60    2.90
  17  -7   3   -1.20    2.50
 -17   7  -3    1.90    0.60
  18  -6  -5   14.60    4.30
  18  -6  -5    8.50    1.40
 -18   6   5   11.60    2.00
 -18   6   5   13.60    1.90
  18  -6  -4    0.60    0.70
  18  -6  -4    1.10    2.60
 -18   6   4    1.60    1.10
 -18   6   4    0.40    0.90
  18  -6  -3   -1.00    2.30
  18  -6  -3   -0.20    0.60
 -18   6   3    0.70    0.90
 -18   6   3   -0.70    0.80
  18  -6  -2    2.60    0.70
  18  -6  -2    2.00    2.20
 -18   6   2    3.80    0.90
 -18   6   2    3.70    0.90
  18  -6  -1   41.00    2.50
  18  -6  -1   35.70    4.30
 -18   6   1   40.20    2.70
 -18   6   1   37.60    2.60
  18  -6   0    3.40    0.60
  18  -6   0    2.80    2.20
 -18   6   0    3.50    0.60
 -18   6   0    2.70    0.70
  18  -6   1   -0.30    1.80
  18  -6   1    0.90    0.40
 -18   6  -1    0.20    0.30
 -18   6  -1   -0.30    0.40
  18  -6   2    7.80    2.40
 -18   6  -2    4.50    0.70
  18  -6   3   46.40    4.80
 -18   6  -3   37.80    2.40
  18  -6   4   -0.30    2.30
 -18   6  -4    0.70    0.50
  18  -6   5    2.60    2.60
  19  -5  -5    1.00    0.80
  19  -5  -5    3.10    3.00
 -19   5   5    2.00    1.30
 -19   5   5    2.40    1.10
  19  -5  -4    3.30    2.60
  19  -5  -4    3.60    0.80
 -19   5   4    3.70    1.30
 -19   5   4    5.40    1.30
  19  -5  -3   -0.60    2.10
  19  -5  -3   -0.40    0.50
 -19   5   3    1.00    0.90
 -19   5   3   -0.40    0.70
  19  -5  -2    0.10    0.50
  19  -5  -2    1.40    1.90
 -19   5   2    0.40    0.80
 -19   5   2    1.40    0.70
  19  -5  -1   20.70    3.10
  19  -5  -1   21.60    1.60
 -19   5   1   23.00    1.80
 -19   5   1   26.20    1.90
  19  -5   0    8.10    2.20
  19  -5   0    8.10    0.80
 -19   5   0    6.70    0.80
 -19   5   0    7.90    1.00
  19  -5   1    1.00    1.80
  19  -5   1    1.90    0.40
 -19   5  -1    1.10    0.30
 -19   5  -1    1.40    0.50
  19  -5   2    0.70    1.80
  19  -5   2    1.60    0.40
 -19   5  -2    1.00    0.40
  19  -5   3    2.10    1.90
  19  -5   3    1.00    0.50
 -19   5  -3    1.40    0.40
  19  -5   4    1.20    2.10
 -19   5  -4    0.40    0.40
  19  -5   5    0.90    2.00
  20  -4  -6    5.30    3.20
  20  -4  -6    0.20    0.80
 -20   4   6    0.20    1.30
  20  -4  -5    5.80    1.00
  20  -4  -5    7.30    2.80
 -20   4   5    2.90    1.40
  20  -4  -4    5.80    2.60
  20  -4  -4    5.90    0.90
 -20   4   4    6.70    1.50
  20  -4  -3    0.70    1.90
  20  -4  -3    0.80    0.50
 -20   4   3    2.10    1.10
  20  -4  -2    0.70    1.60
  20  -4  -2    0.40    0.40
 -20   4   2    1.10    0.80
  20  -4  -1   36.10    2.20
  20  -4  -1   35.20    3.50
 -20   4   1   34.40    2.60
 -20   4   1   38.90    2.50
  20  -4   0    0.00    0.30
  20  -4   0   -0.10    1.30
 -20   4   0    0.50    0.50
 -20   4   0    0.90    0.50
  20  -4   1    3.50    0.40
  20  -4   1    2.50    1.50
 -20   4  -1    3.00    0.30
 -20   4  -1    2.90    0.40
 -20   4  -1    2.80    0.50
  20  -4   2    3.10    0.40
  20  -4   2    1.70    1.60
 -20   4  -2    2.20    0.40
  20  -4   3   20.50    1.30
  20  -4   3   28.90    3.10
 -20   4  -3   20.00    1.30
  20  -4   4    3.50    0.40
  20  -4   4    3.90    1.90
 -20   4  -4    3.50    0.40
  20  -4   5   -2.60    1.80
  20  -4   6   -1.80    2.00
  21  -3  -6    0.60    0.70
  21  -3  -6    2.60    2.60
 -21   3   6    0.90    1.30
  21  -3  -5   18.60    3.10
  21  -3  -5   17.30    1.60
 -21   3   5   16.80    2.50
  21  -3  -4   28.80    1.90
  21  -3  -4   31.50    3.70
 -21   3   4   17.90    2.50
  21  -3  -3    4.10    1.80
  21  -3  -3    3.30    0.60
 -21   3   3    2.10    1.10
  21  -3  -2    6.40    0.70
  21  -3  -2    4.80    1.60
  21  -3  -1   21.30    1.40
  21  -3  -1   22.50    2.50
  21  -3   0   56.99    3.10
  21  -3   0   52.99    4.00
 -21   3   0   58.59    3.10
  21  -3   1   -1.40    1.00
  21  -3   1    0.10    0.20
 -21   3  -1    0.50    0.40
 -21   3  -1    0.20    0.40
 -21   3  -1    0.00    0.20
  21  -3   2    2.90    1.30
  21  -3   2    2.40    0.40
 -21   3  -2    3.30    0.50
  21  -3   3    0.50    0.30
  21  -3   3   -0.20    1.20
 -21   3  -3    0.40    0.20
  21  -3   4    2.70    1.40
  21  -3   4    2.30    0.40
 -21   3  -4    2.00    0.30
  21  -3   5    2.20    1.60
  21  -3   5    1.70    0.40
  21  -3   6   -0.40    1.70
  22  -2  -7    5.50    1.10
 -22   2   7    3.30    1.60
  22  -2  -6    1.90    0.70
  22  -2  -6   -0.50    3.10
 -22   2   6   -0.90    1.10
  22  -2  -5    2.50    0.70
  22  -2  -5    3.70    2.20
  22  -2  -4  346.87   19.20
  22  -2  -4  351.96   18.30
  22  -2  -4  352.66   18.30
  22  -2  -3  106.29    6.20
  22  -2  -3   99.89    5.40
  22  -2  -3   94.59    5.40
  22  -2  -2    3.60    0.50
  22  -2  -2    5.40    1.50
  22  -2  -2    4.50    0.50
  22  -2  -1    1.20    1.10
  22  -2  -1    2.10    0.30
  22  -2  -1    2.20    0.40
  22  -2   0  265.67   13.60
  22  -2   0  261.47   13.70
  22  -2   0  255.97   14.20
 -22   2   0  269.07   13.60
  22  -2   1   16.20    1.10
  22  -2   1   16.80    1.00
  22  -2   1   17.10    1.90
 -22   2  -1   16.00    0.90
  22  -2   2    2.00    0.40
  22  -2   2    2.00    0.20
  22  -2   2    1.80    1.00
 -22   2  -2    1.40    0.20
 -22   2  -2    1.50    0.30
  22  -2   3    2.80    0.40
  22  -2   3    2.90    1.20
 -22   2  -3    2.90    0.30
  22  -2   4    2.30    0.40
  22  -2   4    1.60    1.30
  22  -2   5    5.00    0.60
  22  -2   5    5.30    1.70
  22  -2   6   -0.10    0.40
  22  -2   6   -1.30    1.60
  23  -1  -7    2.60    0.90
 -23   1   7    4.00    1.50
  23  -1  -6    1.00    0.60
  23  -1  -6    0.10    0.50
  23  -1  -5   12.30    1.10
  23  -1  -5   14.20    1.30
  23  -1  -4   28.90    1.80
  23  -1  -4   25.10    1.80
  23  -1  -3   17.20    1.20
  23  -1  -3   15.90    2.00
  23  -1  -3   17.40    1.20
  23  -1  -2    2.10    0.40
  23  -1  -2    3.30    1.20
  23  -1  -2    1.80    0.40
  23  -1  -1   54.59    3.10
  23  -1  -1   55.79    3.00
  23  -1  -1   56.69    3.60
  23  -1   0   13.70    0.90
  23  -1   0   11.30    0.80
  23  -1   0   14.10    1.60
  23  -1   1    3.10    1.00
  23  -1   1    2.90    0.40
  23  -1   1    3.40    0.30
 -23   1  -1    4.00    0.40
  23  -1   2    0.90    0.20
  23  -1   2    0.40    0.80
  23  -1   2    0.30    0.30
 -23   1  -2    0.60    0.20
  23  -1   3    8.20    1.40
  23  -1   3    6.90    0.50
  23  -1   3    6.50    0.70
 -23   1  -3    6.40    0.60
  23  -1   4   22.20    2.50
  23  -1   4   21.80    1.40
  23  -1   4   19.40    1.20
  23  -1   5   -0.40    0.40
  23  -1   5   -0.30    1.30
  23  -1   6   -0.70    0.50
  23  -1   6   -0.50    1.50
  23  -1   7    0.90    0.70
  23  -1   7    2.40    2.00
  24   0  -7    0.30    0.60
  24   0  -7   -0.90    0.40
  24   0  -6    8.50    1.10
  24   0  -6   10.20    1.00
  24   0  -5   -0.60    0.40
  24   0  -5    0.20    0.40
  24   0  -4  350.86   18.20
  24   0  -4  345.67   18.10
  24   0  -3   -0.30    0.30
  24   0  -3    0.00    0.30
  24   0  -2  156.78    8.50
  24   0  -2  159.48    8.80
  24   0  -2  167.08    8.50
  24   0  -1   -0.20    0.70
  24   0  -1   -0.20    0.20
  24   0  -1    0.10    0.20
  24   0   0  420.96   22.20
  24   0   0  406.86   21.90
  24   0   0  443.36   21.90
  24   0   1    0.20    0.70
  24   0   1   -0.20    0.30
  24   0   1   -0.20    0.20
 -24   0  -1    0.30    0.20
  24   0   2   14.40    1.10
  24   0   2   18.20    1.90
  24   0   2   15.20    0.90
 -24   0  -2   14.00    0.80
 -24   0  -2   13.80    1.00
  24   0   3    0.00    0.20
  24   0   3    0.40    0.40
  24   0   4    3.70    0.60
  24   0   4    4.60    0.50
  24   0   5    0.30    0.50
  24   0   5   -0.10    0.30
  24   0   6    1.20    0.70
  24   0   7   -0.50    0.70
  24   0   7   -0.20    1.80
  25   1  -7    0.00    0.50
  25   1  -7    0.00    0.60
  25   1  -6    0.30    0.40
  25   1  -6    0.60    0.50
  25   1  -5   23.00    1.60
  25   1  -5   21.80    1.60
  25   1  -4    9.80    0.90
  25   1  -4    8.10    0.90
  25   1  -3    4.00    0.50
  25   1  -3    4.20    0.50
  25   1  -2   -0.20    0.20
  25   1  -2    0.20    0.20
  25   1  -1   88.09    5.10
  25   1  -1   90.19    4.80
  25   1  -1   91.09    4.80
  25   1   0   56.19    3.00
  25   1   0   56.89    3.00
  25   1   0   48.80    3.40
  25   1   1    7.50    0.60
  25   1   1    6.90    0.70
 -25  -1  -1    7.80    0.60
  25   1   2    1.90    0.40
  25   1   2    2.10    0.30
 -25  -1  -2    1.70    0.20
  25   1   3    4.90    0.50
  25   1   3    4.40    0.60
  25   1   4    5.30    0.80
  25   1   4    5.60    0.60
  25   1   5    0.00    0.30
  25   1   5   -0.30    0.50
  25   1   6   -1.20    0.60
  26   2  -6    1.30    0.50
  26   2  -6    1.20    0.50
  26   2  -5    1.80    0.50
  26   2  -5    1.20    0.50
  26   2  -4    5.40    0.70
  26   2  -4    3.80    0.60
  26   2  -3   10.10    0.90
  26   2  -3   10.40    0.90
  26   2  -2   21.40    1.30
  26   2  -2   19.40    1.30
  26   2  -1   24.20    1.50
  26   2  -1   23.50    1.50
  26   2  -1   24.20    1.50
  26   2  -1   23.80    1.90
  26   2   0   43.60    2.50
  26   2   0   45.50    2.50
  26   2   0   43.40    2.50
  26   2   1    0.50    0.30
  26   2   1    1.00    0.30
  26   2   1    1.60    0.40
  26   2   2   -0.10    0.40
  26   2   2   -0.20    0.30
  26   2   2    0.60    0.30
 -26  -2  -2   -0.10    0.20
  26   2   3    0.70    0.50
  26   2   3    0.30    0.40
  26   2   3    0.80    0.30
  26   2   4    1.00    0.60
  26   2   4    3.10    0.50
  26   2   5    0.30    0.70
  26   2   5    0.20    0.40
  26   2   6    0.60    0.80
  26   2   6    1.70    0.60
  27   3  -6    1.70    0.60
  27   3  -5    1.70    0.50
  27   3  -5    1.20    0.50
  27   3  -4    8.80    0.80
  27   3  -4   10.10    1.00
  27   3  -3  114.59    6.10
  27   3  -3  110.19    5.90
  27   3  -3  107.49    6.00
  27   3  -2    2.60    0.40
  27   3  -2    2.50    0.50
  27   3  -2    3.90    0.60
  27   3  -1   14.20    1.10
  27   3  -1   14.90    1.10
  27   3  -1   12.90    1.10
  27   3   0   33.90    2.10
  27   3   0   34.60    2.10
  27   3   0   34.90    2.10
  27   3   1   45.10    2.60
  27   3   1   45.10    2.60
  27   3   1   43.30    2.50
  27   3   2    2.80    0.40
  27   3   2    1.60    0.40
  27   3   2    2.30    0.60
  27   3   3   -0.20    0.40
  27   3   3    0.50    0.30
  27   3   3    0.10    0.50
  27   3   4    0.50    0.50
  27   3   4    1.80    0.70
  27   3   5    2.10    0.60
  27   3   5    2.40    0.80
  27   3   6    0.40    0.60
  27   3   6    2.00    0.90
  28   4  -5    1.70    0.60
  28   4  -4    3.30    0.80
  28   4  -4    4.40    0.60
  28   4  -4    4.10    0.70
  28   4  -3   36.70    2.20
  28   4  -3   37.80    2.40
  28   4  -3   38.00    2.30
  28   4  -2   80.59    4.70
  28   4  -2   86.19    4.50
  28   4  -2   82.69    4.60
  28   4  -1   44.90    2.60
  28   4  -1   43.20    2.60
  28   4  -1   44.20    2.60
  28   4   0    6.90    0.80
  28   4   0    7.90    0.80
  28   4   0    6.50    0.70
  28   4   1    1.20    0.50
  28   4   1    0.60    0.40
  28   4   1    1.10    0.50
  28   4   2   13.10    1.00
  28   4   2   11.60    1.10
  28   4   2   13.10    1.20
  28   4   3    5.30    0.80
  28   4   3    5.50    0.90
  28   4   3    6.40    0.70
  28   4   4    0.20    0.50
  28   4   4    1.20    0.70
  28   4   5   12.20    1.50
  28   4   5   10.40    1.20
  29   5  -4    3.40    0.90
  29   5  -4    2.00    0.60
  29   5  -3   14.60    1.40
  29   5  -3   13.30    1.30
  29   5  -2    1.60    0.40
  29   5  -2    1.30    0.50
  29   5  -2    2.20    0.70
  29   5  -1   72.19    4.20
  29   5  -1   73.39    4.10
  29   5  -1   72.99    4.00
  29   5   0   13.80    1.20
  29   5   0   13.40    1.20
  29   5   0   11.40    1.10
  29   5   1   19.40    1.50
  29   5   1   20.50    1.60
  29   5   1   22.40    1.60
  29   5   2    0.70    0.50
  29   5   2    0.40    0.40
  29   5   2   -0.60    0.50
  29   5   3    7.80    1.00
  29   5   3    6.50    1.10
  29   5   3    7.80    0.80
  29   5   4    0.30    0.60
  29   5   4    1.50    0.90
  30   6  -3    2.10    0.70
  30   6  -3    0.90    0.70
  30   6  -2   13.50    1.30
  30   6  -2   14.50    1.40
  30   6  -1    0.50    0.50
  30   6  -1    1.10    0.50
  30   6  -1    1.30    0.70
  30   6   0    6.80    0.90
  30   6   0    6.20    0.80
  30   6   0    3.70    0.80
  30   6   1    2.10    0.70
  30   6   1    2.90    0.70
  30   6   1    1.70    0.60
  30   6   2    1.20    0.70
  30   6   2    1.80    0.70
  30   6   2    2.00    0.70
  30   6   3   -0.20    0.60
  30   6   3    0.60    0.80
  18  -8  -1   10.20    3.50
  18  -8  -1   10.70    1.30
 -18   8   1    9.80    1.20
 -18   8   1   11.80    1.40
  18  -8   0   -0.60    2.90
 -18   8   0   -0.70    0.60
  18  -8   1    2.10    3.00
 -18   8  -1   -0.40    0.50
  19  -7  -3    0.40    0.80
  19  -7  -3   -2.20    2.50
 -19   7   3    0.00    0.80
 -19   7   3    0.70    0.90
  19  -7  -2    5.40    1.00
  19  -7  -2    4.10    2.80
 -19   7   2    5.80    1.10
 -19   7   2    5.60    1.20
  19  -7  -1    2.40    2.50
  19  -7  -1    2.50    0.70
 -19   7   1    3.10    0.80
 -19   7   1    3.60    0.90
  19  -7   0    1.50    0.60
  19  -7   0    2.20    2.60
 -19   7   0    1.80    0.60
 -19   7   0    2.90    0.70
  19  -7   1    2.90    2.50
 -19   7  -1    0.60    0.50
  19  -7   2    0.20    2.50
 -19   7  -2    1.10    0.50
  19  -7   3   -0.40    2.50
 -19   7  -3    0.20    0.50
  20  -6  -5    1.30    0.90
  20  -6  -5    3.20    3.30
 -20   6   5    3.80    1.40
 -20   6   5    2.60    1.30
  20  -6  -4    0.60    2.70
  20  -6  -4    3.40    0.90
 -20   6   4    6.20    1.50
 -20   6   4    4.10    1.30
  20  -6  -3    1.50    0.70
  20  -6  -3    2.70    2.50
 -20   6   3    1.50    0.80
 -20   6   3    0.00    0.80
  20  -6  -2    1.90    2.30
  20  -6  -2    3.50    0.80
 -20   6   2    4.20    1.10
 -20   6   2    3.30    1.00
  20  -6  -1   18.40    1.50
  20  -6  -1   17.80    3.20
 -20   6   1   17.10    1.50
 -20   6   1   14.70    1.60
  20  -6   0    0.10    2.00
  20  -6   0   -0.50    0.40
 -20   6   0    0.20    0.50
 -20   6   0   -0.20    0.40
  20  -6   1    0.50    0.40
  20  -6   1   -0.20    2.00
 -20   6  -1   -0.80    0.40
  20  -6   2    1.50    2.20
 -20   6  -2    1.00    0.50
  20  -6   3   20.70    3.40
 -20   6  -3   10.10    1.00
  20  -6   4    2.90    2.60
 -20   6  -4    2.60    0.60
  21  -5  -5    3.10    2.70
  21  -5  -5    0.70    0.70
 -21   5   5    1.10    1.00
 -21   5   5    0.20    1.20
  21  -5  -4    1.20    2.50
  21  -5  -4    0.90    0.70
 -21   5   4    1.10    1.10
 -21   5   4    1.80    1.00
  21  -5  -3    4.60    2.30
  21  -5  -3    4.70    0.80
 -21   5   3    4.70    1.20
 -21   5   3    3.90    1.10
  21  -5  -2    1.70    2.20
  21  -5  -2   -0.60    0.40
 -21   5   2    1.40    0.80
 -21   5   2    1.20    0.90
  21  -5  -1    7.00    2.20
  21  -5  -1    6.70    0.90
 -21   5   1   10.30    1.20
 -21   5   1    8.10    1.10
  21  -5   0   18.10    1.40
  21  -5   0   22.90    3.00
 -21   5   0   19.30    1.50
 -21   5   0   21.10    1.60
  21  -5   1    1.40    0.40
  21  -5   1   -0.20    1.70
 -21   5  -1    1.00    0.30
 -21   5  -1    2.40    0.50
  21  -5   2    1.00    1.80
  21  -5   2    0.70    0.30
 -21   5  -2    0.20    0.40
  21  -5   3    0.40    1.90
 -21   5  -3    1.30    0.40
  21  -5   4    9.50    2.60
 -21   5  -4    8.70    0.80
  21  -5   5    5.80    2.50
  22  -4  -6    3.70    3.00
  22  -4  -6   -0.30    0.70
 -22   4   6    1.80    1.40
  22  -4  -5    3.30    0.80
  22  -4  -5    1.50    2.50
 -22   4   5    1.00    1.30
  22  -4  -4   65.79    4.00
  22  -4  -4   72.89    5.80
 -22   4   4   63.69    4.80
  22  -4  -3   32.80    3.70
  22  -4  -3   34.30    2.20
 -22   4   3   24.30    2.80
  22  -4  -2    2.10    1.80
  22  -4  -2    3.30    0.60
 -22   4   2    1.90    0.90
  22  -4  -1    0.10    0.40
  22  -4  -1    1.60    1.60
 -22   4   1    0.90    0.70
 -22   4   1    0.90    0.60
  22  -4   0   27.10    1.80
  22  -4   0   30.00    3.10
 -22   4   0   29.30    2.00
 -22   4   0   27.90    2.00
  22  -4   1    5.50    1.70
  22  -4   1    5.50    0.60
 -22   4  -1    5.40    0.50
 -22   4  -1    5.10    0.70
 -22   4  -1    6.00    0.60
  22  -4   2    0.20    1.40
  22  -4   2    1.10    0.30
 -22   4  -2    1.10    0.40
  22  -4   3    1.80    1.70
  22  -4   3    2.00    0.40
 -22   4  -3    2.50    0.40
  22  -4   4    3.60    1.90
  22  -4   4    4.60    0.50
 -22   4  -4    4.70    0.60
  22  -4   5    1.90    2.00
  22  -4   6    1.20    2.20
  23  -3  -6    0.40    0.70
  23  -3  -6    4.50    2.90
 -23   3   6    0.30    1.10
  23  -3  -5    4.80    0.90
  23  -3  -5    5.00    2.50
 -23   3   5    2.80    1.40
  23  -3  -4   54.69    3.40
  23  -3  -4   65.39    5.00
  23  -3  -3   38.50    2.40
  23  -3  -3   35.60    3.60
  23  -3  -2    0.80    1.50
  23  -3  -2    2.10    0.50
  23  -3  -2    1.00    0.30
  23  -3  -1   17.10    2.30
  23  -3  -1   17.20    1.10
  23  -3  -1   16.70    1.20
  23  -3   0   13.80    0.90
  23  -3   0   12.40    1.90
  23  -3   0   14.00    1.00
  23  -3   1   16.60    1.10
  23  -3   1   18.40    2.20
 -23   3  -1   16.50    0.90
 -23   3  -1   17.80    1.30
 -23   3  -1   12.00    1.20
  23  -3   2    3.90    1.40
  23  -3   2    4.20    0.50
 -23   3  -2    5.00    0.60
  23  -3   3    0.70    1.30
  23  -3   3    2.10    0.40
 -23   3  -3    2.40    0.30
  23  -3   4   59.99    3.30
  23  -3   4   61.99    4.60
  23  -3   5    1.00    1.60
  23  -3   5    1.70    0.40
  23  -3   6    2.90    2.00
  24  -2  -6    1.00    0.60
 -24   2   6    1.00    1.30
  24  -2  -5    0.50    2.10
  24  -2  -5    1.20    0.60
  24  -2  -5    1.20    0.50
  24  -2  -4  180.08   10.10
  24  -2  -4  176.38    9.20
  24  -2  -4  160.48    9.10
  24  -2  -3  110.29    6.30
  24  -2  -3  122.19    7.10
  24  -2  -3  120.09    6.30
  24  -2  -2   15.70    2.10
  24  -2  -2   20.40    1.30
  24  -2  -2   20.30    1.40
  24  -2  -1   18.60    2.10
  24  -2  -1   14.90    1.10
  24  -2  -1   17.70    1.10
  24  -2   0  237.48   12.30
  24  -2   0  231.58   12.80
  24  -2   0  236.38   12.20
  24  -2   1   53.69    2.90
  24  -2   1   52.29    2.80
  24  -2   1   52.49    3.60
 -24   2  -1   52.59    2.80
  24  -2   2    2.30    0.20
  24  -2   2    2.30    0.40
  24  -2   2    2.10    1.10
 -24   2  -2    1.80    0.40
 -24   2  -2    2.70    0.30
  24  -2   3    5.10    1.40
  24  -2   3    3.60    0.50
 -24   2  -3    4.00    0.40
  24  -2   4    3.60    1.40
  24  -2   4    3.30    0.50
  24  -2   5    0.80    1.40
  24  -2   5   -0.20    0.40
  24  -2   6   -0.20    0.40
  24  -2   6   -0.40    1.70
  25  -1  -7    2.60    0.80
  25  -1  -6   -0.50    0.40
  25  -1  -6    0.00    0.50
  25  -1  -5   22.80    1.70
  25  -1  -5   22.70    1.60
  25  -1  -4   10.10    1.00
  25  -1  -4    9.70    1.00
  25  -1  -3    4.40    1.40
  25  -1  -3    3.80    0.60
  25  -1  -3    5.20    0.60
  25  -1  -2    0.00    0.20
  25  -1  -2    1.10    1.00
  25  -1  -2    0.40    0.30
  25  -1  -1   82.59    5.20
  25  -1  -1   88.29    4.60
  25  -1  -1   87.09    4.60
  25  -1   0   54.69    3.00
  25  -1   0   53.99    2.90
  25  -1   0   51.19    3.50
  25  -1   1    7.70    0.70
  25  -1   1    7.70    0.60
  25  -1   1    8.10    1.40
 -25   1  -1    6.60    0.50
  25  -1   2    1.40    0.40
  25  -1   2    1.30    0.20
  25  -1   2    1.30    1.00
 -25   1  -2    1.40    0.30
  25  -1   3    3.50    0.50
  25  -1   3    3.50    1.20
  25  -1   3    4.10    0.40
 -25   1  -3    3.70    0.40
  25  -1   4    4.80    0.70
  25  -1   4    5.70    0.50
  25  -1   4    6.80    1.50
  25  -1   5   -0.70    0.40
  25  -1   5    1.40    1.40
  25  -1   6   -0.20    0.50
  25  -1   6    1.40    1.60
  26   0  -7    0.30    0.50
  26   0  -7    0.50    0.70
  26   0  -6    4.20    0.70
  26   0  -6    2.80    0.70
  26   0  -5    0.40    0.40
  26   0  -5    0.00    0.40
  26   0  -4    5.80    0.70
  26   0  -4    5.70    0.70
  26   0  -3    0.00    0.30
  26   0  -3    0.00    0.30
  26   0  -2   70.99    3.90
  26   0  -2   73.39    4.40
  26   0  -2   71.39    3.90
  26   0  -1   -0.30    0.20
  26   0  -1   -0.20    0.20
  26   0  -1    0.50    0.80
  26   0   0   72.19    3.80
  26   0   0   68.29    3.80
  26   0   0   68.09    4.20
  26   0   1    0.30    0.20
  26   0   1    0.40    0.80
  26   0   1    0.30    0.30
 -26   0  -1    0.00    0.20
  26   0   2    9.70    0.90
  26   0   2   10.60    1.50
  26   0   2    9.50    0.70
 -26   0  -2    9.70    0.60
  26   0   3    0.10    0.20
  26   0   3    0.00    0.30
  26   0   4    2.20    0.40
  26   0   4    1.50    0.50
  26   0   5   -0.30    0.30
  26   0   5    0.60    0.50
  26   0   6   -0.10    0.60
  27   1  -6    1.60    0.50
  27   1  -6    1.20    0.60
  27   1  -5    0.20    0.40
  27   1  -5    0.30    0.50
  27   1  -4    2.60    0.50
  27   1  -4    3.50    0.60
  27   1  -3  150.58    7.80
  27   1  -3  141.99    7.80
  27   1  -2    0.90    0.30
  27   1  -2    0.50    0.30
  27   1  -1    0.70    0.30
  27   1  -1    0.80    0.30
  27   1  -1    0.40    0.70
  27   1   0   14.20    1.00
  27   1   0   14.20    1.00
  27   1   0   13.30    1.60
  27   1   1   65.49    3.60
  27   1   1   67.59    3.70
  27   1   2    1.90    0.40
  27   1   2    1.70    0.50
 -27  -1  -2    2.20    0.30
  27   1   3    1.00    0.30
  27   1   3    1.50    0.50
  27   1   4    0.40    0.30
  27   1   4    0.50    0.50
  27   1   5    4.70    0.80
  27   1   5    3.90    0.60
  27   1   6    0.10    0.60
  28   2  -6    1.80    0.60
  28   2  -6    1.10    0.60
  28   2  -5    5.60    0.80
  28   2  -5    5.60    0.70
  28   2  -4   28.30    1.90
  28   2  -4   30.70    1.90
  28   2  -3   46.20    2.70
  28   2  -3   46.50    2.70
  28   2  -2   33.00    2.00
  28   2  -2   33.60    2.00
  28   2  -1   66.29    4.20
  28   2  -1   72.39    3.90
  28   2  -1   72.29    3.90
  28   2   0   29.90    1.80
  28   2   0   28.20    1.80
  28   2   0   28.80    1.80
  28   2   1    1.30    0.40
  28   2   1    1.80    0.40
  28   2   1    1.30    0.40
  28   2   2    9.40    0.70
  28   2   2    9.30    0.90
  28   2   2    8.20    0.80
  28   2   3    5.90    0.80
  28   2   3    5.90    0.70
  28   2   4    0.00    0.60
  28   2   4    0.50    0.40
  28   2   5    6.50    0.80
  28   2   5    7.90    1.10
  28   2   6   -0.10    0.50
  28   2   6   -0.50    0.70
  29   3  -6    0.50    0.50
  29   3  -5    5.80    0.70
  29   3  -5    4.20    0.70
  29   3  -4    4.20    0.60
  29   3  -4    5.70    0.80
  29   3  -3   57.19    3.40
  29   3  -3   61.89    3.30
  29   3  -2    8.40    0.90
  29   3  -2    8.20    0.80
  29   3  -2    7.60    0.90
  29   3  -1   61.79    3.50
  29   3  -1   59.69    3.40
  29   3  -1   63.89    3.50
  29   3   0   25.50    1.80
  29   3   0   30.00    1.80
  29   3   0   30.00    1.80
  29   3   1   60.99    3.50
  29   3   1   62.29    3.40
  29   3   1   61.09    3.40
  29   3   2    0.00    0.40
  29   3   2    0.50    0.30
  29   3   2    0.10    0.40
  29   3   3    8.30    0.80
  29   3   3    8.50    0.90
  29   3   3   10.00    1.10
  29   3   4    4.60    0.90
  29   3   4    4.30    0.70
  29   3   5   10.10    1.00
  29   3   5    8.70    1.20
  30   4  -5    0.10    0.50
  30   4  -4    1.60    0.60
  30   4  -4    1.20    0.50
  30   4  -3    3.20    0.50
  30   4  -3    3.90    0.70
  30   4  -3    3.60    0.80
  30   4  -2   11.30    1.00
  30   4  -2   11.70    1.10
  30   4  -2   11.50    1.20
  30   4  -1   10.60    1.10
  30   4  -1   11.10    1.00
  30   4  -1    9.40    0.90
  30   4   0   30.70    1.90
  30   4   0   29.20    1.90
  30   4   0   29.30    1.90
  30   4   1    3.30    0.70
  30   4   1    3.60    0.60
  30   4   1    2.70    0.60
  30   4   2    2.00    0.50
  30   4   2    1.50    0.50
  30   4   2    0.90    0.60
  30   4   3    2.20    0.70
  30   4   3    2.30    0.60
  30   4   4    5.50    0.90
  30   4   4    7.60    1.10
  30   4   5    8.00    1.10
  30   4   5    9.00    1.30
  31   5  -4    0.80    0.60
  31   5  -4    0.10    0.70
  31   5  -3    4.20    0.80
  31   5  -3    5.70    0.90
  31   5  -2    0.00    0.40
  31   5  -2    0.20    0.60
  31   5  -2   -0.10    0.50
  31   5  -1   53.89    3.20
  31   5  -1   53.19    3.10
  31   5  -1   53.09    3.20
  31   5   0    6.40    0.80
  31   5   0    6.70    0.80
  31   5   0    6.60    0.90
  31   5   1   10.40    1.10
  31   5   1   11.20    1.10
  31   5   1   10.50    1.10
  31   5   2   -0.90    0.50
  31   5   2   -0.10    0.60
  31   5   2    0.50    0.50
  31   5   3    5.40    1.10
  31   5   3    3.70    0.80
  31   5   4    0.90    0.70
  31   5   4    0.90    0.80
  32   6  -3   -0.50    0.50
  32   6  -3    0.00    0.70
  32   6  -2    2.10    0.70
  32   6  -2    1.00    0.60
  32   6  -1    0.80    0.60
  32   6  -1    1.40    0.50
  32   6  -1    0.80    0.60
  32   6   0    2.20    0.70
  32   6   0    3.30    0.70
  32   6   0    2.60    0.70
  32   6   1    0.20    0.60
  32   6   1    0.20    0.60
  32   6   1    1.30    0.60
  32   6   2    1.50    0.80
  32   6   2    0.70    0.70
  32   6   2    0.90    0.60
  20  -8  -1    5.50    1.00
  20  -8  -1    5.80    3.30
 -20   8   1    4.20    1.10
  20  -8   0    2.00    2.80
 -20   8   0    1.60    0.80
  21  -7  -3    2.50    0.90
  21  -7  -3    4.90    3.00
 -21   7   3    0.80    0.90
 -21   7   3    1.30    1.00
  21  -7  -2    0.00    0.60
  21  -7  -2    1.80    2.60
 -21   7   2    0.30    0.70
 -21   7   2   -1.60    0.60
  21  -7  -1    1.80    2.40
  21  -7  -1    1.90    0.70
 -21   7   1    1.00    0.60
 -21   7   1    2.90    0.90
  21  -7   0    6.70    0.90
  21  -7   0    7.10    2.90
 -21   7   0    8.70    1.10
  21  -7   1    2.10    2.60
 -21   7  -1    0.60    0.50
  21  -7   2    2.40    2.70
 -21   7  -2    0.10    0.40
  21  -7   3    1.60    2.90
 -21   7  -3    0.80    0.50
  22  -6  -4    7.60    1.20
  22  -6  -4    9.60    3.50
 -22   6   4    5.10    1.50
 -22   6   4    9.60    1.70
  22  -6  -3    1.20    0.60
  22  -6  -3    0.50    2.50
 -22   6   3    1.20    1.00
 -22   6   3    3.10    1.10
  22  -6  -2    3.90    2.30
  22  -6  -2    2.50    0.70
 -22   6   2    1.90    0.90
 -22   6   2    2.20    0.90
  22  -6  -1    1.00    0.50
  22  -6  -1   -0.70    1.90
 -22   6   1   -0.20    0.60
 -22   6   1    1.30    0.70
  22  -6   0    2.70    0.60
  22  -6   0    6.00    2.30
 -22   6   0    2.40    0.60
 -22   6   0    3.60    0.70
  22  -6   1    0.70    2.00
  22  -6   1    0.60    0.40
 -22   6  -1    0.40    0.50
  22  -6   2    0.20    2.20
 -22   6  -2    0.60    0.40
  22  -6   3   -0.10    2.30
 -22   6  -3    0.40    0.40
  22  -6   4    4.40    2.70
  23  -5  -5    1.90    0.80
  23  -5  -5    0.20    2.60
 -23   5   5    2.30    1.40
  23  -5  -4    1.40    0.70
  23  -5  -4    4.40    2.60
 -23   5   4    3.30    1.10
 -23   5   4    2.50    1.40
  23  -5  -3   31.40    4.10
  23  -5  -3   26.70    2.00
 -23   5   3   26.50    2.40
 -23   5   3   26.00    2.70
  23  -5  -2    1.80    0.60
  23  -5  -2    0.30    1.90
 -23   5   2    3.30    1.00
 -23   5   2    2.20    0.90
  23  -5  -1   10.80    1.10
  23  -5  -1   11.30    2.40
 -23   5   1   13.00    1.40
 -23   5   1   11.70    1.40
  23  -5   0    7.90    2.20
  23  -5   0    8.40    0.80
 -23   5   0    8.60    1.00
 -23   5   0    8.00    1.10
  23  -5   1    7.40    2.20
  23  -5   1    6.50    0.70
 -23   5  -1    8.40    0.70
 -23   5  -1    7.10    0.90
  23  -5   2    0.00    1.90
  23  -5   2    1.40    0.40
 -23   5  -2    1.80    0.50
  23  -5   3    2.80    2.00
 -23   5  -3    2.50    0.50
  23  -5   4   29.40    3.80
  23  -5   5    6.60    2.70
  24  -4  -6    2.20    0.80
  24  -4  -6    1.50    3.00
 -24   4   6    2.30    1.60
  24  -4  -5    1.00    2.40
  24  -4  -5    1.70    0.70
 -24   4   5    1.30    1.40
  24  -4  -4   35.70    2.30
  24  -4  -4   38.80    4.30
 -24   4   4   24.80    3.00
  24  -4  -3   54.99    4.60
  24  -4  -3   49.70    3.00
 -24   4   3   44.80    3.80
  24  -4  -2   23.70    1.70
  24  -4  -2   22.10    3.00
 -24   4   2   20.80    2.30
  24  -4  -1   20.60    2.80
  24  -4  -1   21.70    1.50
 -24   4   1   18.70    2.00
 -24   4   1   21.30    1.80
  24  -4   0   79.69    4.20
  24  -4   0   74.89    5.40
 -24   4   0   80.09    4.50
 -24   4   0   70.69    4.50
  24  -4   1   19.90    2.60
  24  -4   1   20.70    1.40
 -24   4  -1   22.60    1.50
 -24   4  -1   20.80    1.40
  24  -4   2    3.20    0.40
  24  -4   2    0.40    1.60
 -24   4  -2    2.80    0.50
  24  -4   3    3.80    0.50
  24  -4   3    4.90    1.90
 -24   4  -3    4.60    0.50
  24  -4   4    1.60    0.40
  24  -4   4    3.60    1.90
  24  -4   5    0.40    1.90
  24  -4   6    3.30    2.30
  25  -3  -6    2.90    3.10
  25  -3  -6    1.70    0.70
 -25   3   6    1.10    1.50
  25  -3  -5    3.30    0.70
  25  -3  -5    3.40    2.40
 -25   3   5    4.20    1.60
  25  -3  -4   18.60    2.80
  25  -3  -4   16.50    1.40
 -25   3   4   13.60    2.20
  25  -3  -3   39.10    2.50
  25  -3  -3   40.80    3.80
  25  -3  -2   -0.10    0.30
  25  -3  -2   -0.30    0.30
  25  -3  -2   -0.30    1.40
  25  -3  -1    0.30    0.30
  25  -3  -1    0.60    0.40
  25  -3  -1    1.30    1.40
  25  -3   0   87.89    5.70
  25  -3   0   92.79    4.90
  25  -3   0   87.99    4.80
  25  -3   1   12.70    2.00
  25  -3   1   13.40    1.00
 -25   3  -1   13.60    0.80
 -25   3  -1   11.90    1.10
  25  -3   2    1.00    0.30
  25  -3   2    0.20    1.20
 -25   3  -2    0.70    0.30
  25  -3   3    2.10    0.40
  25  -3   3    1.40    1.40
 -25   3  -3    1.90    0.30
  25  -3   4   19.60    2.60
  25  -3   4   21.20    1.40
  25  -3   5    3.00    1.80
  25  -3   5    3.30    0.50
  25  -3   6    1.10    2.00
  26  -2  -6    1.80    0.70
 -26   2   6   -0.10    1.10
  26  -2  -5    2.20    2.00
  26  -2  -5    1.30    0.60
  26  -2  -5    1.60    0.50
  26  -2  -4    3.50    0.60
  26  -2  -4    1.80    1.70
  26  -2  -4    5.20    0.80
  26  -2  -3    9.40    0.90
  26  -2  -3   10.30    1.00
  26  -2  -3   12.70    2.00
  26  -2  -2   20.10    2.30
  26  -2  -2   17.50    1.20
  26  -2  -2   18.10    1.30
  26  -2  -1   23.70    1.40
  26  -2  -1   22.20    1.50
  26  -2  -1   25.70    2.50
  26  -2   0   42.30    2.30
  26  -2   0   39.90    3.20
  26  -2   0   43.10    2.40
  26  -2   1    0.80    0.20
  26  -2   1    0.30    0.30
  26  -2   1    0.70    1.00
 -26   2  -1    0.80    0.20
  26  -2   2    0.00    0.30
  26  -2   2    0.10    1.00
  26  -2   2    0.30    0.10
 -26   2  -2    0.20    0.30
 -26   2  -2   -0.30    0.10
  26  -2   3    0.40    0.30
  26  -2   3    0.00    1.10
 -26   2  -3    0.50    0.20
  26  -2   4    1.70    0.40
  26  -2   4    3.30    1.50
  26  -2   5    2.50    1.60
  26  -2   5    0.20    0.40
  26  -2   6    1.20    0.50
  26  -2   6   -0.80    1.70
  27  -1  -6    0.80    0.60
  27  -1  -6    1.10    0.50
  27  -1  -5   -0.30    0.40
  27  -1  -5    0.10    0.50
  27  -1  -4    3.40    0.60
  27  -1  -4    2.80    0.60
  27  -1  -3  153.98    8.20
  27  -1  -3  161.78    8.90
  27  -1  -3  150.08    8.30
  27  -1  -2    1.80    1.10
  27  -1  -2    1.20    0.40
  27  -1  -2    0.70    0.30
  27  -1  -1    1.10    0.30
  27  -1  -1    0.50    1.00
  27  -1  -1    1.30    0.40
  27  -1   0   14.20    0.90
  27  -1   0   12.50    1.70
  27  -1   0   14.70    1.00
  27  -1   1   62.19    4.10
  27  -1   1   68.29    3.60
  27  -1   1   63.79    3.50
  27  -1   2    2.30    0.40
  27  -1   2    1.60    0.30
  27  -1   2    2.90    1.10
 -27   1  -2    1.90    0.30
 -27   1  -2    2.10    0.30
  27  -1   3   -0.50    1.00
  27  -1   3    1.10    0.40
  27  -1   3    1.10    0.20
 -27   1  -3    0.10    0.40
  27  -1   4    0.30    1.20
  27  -1   4    0.50    0.20
  27  -1   4   -0.20    0.40
  27  -1   5    5.00    0.70
  27  -1   5    4.20    1.70
  27  -1   6   -1.00    1.60
  27  -1   6    0.20    0.50
  28   0  -6    1.20    0.60
  28   0  -6    0.10    0.40
  28   0  -5   -0.50    0.40
  28   0  -5    0.30    0.50
  28   0  -4   49.20    2.90
  28   0  -4   47.00    2.80
  28   0  -3    0.00    0.30
  28   0  -3    0.50    0.30
  28   0  -2    6.10    0.70
  28   0  -2    7.20    1.30
  28   0  -2    7.80    0.70
  28   0  -1   -0.30    0.20
  28   0  -1    0.20    0.80
  28   0  -1   -0.10    0.20
  28   0   0   49.50    2.80
  28   0   0   49.20    3.40
  28   0   0   52.29    2.80
  28   0   1   -0.10    0.80
  28   0   1   -0.10    0.20
  28   0   1    0.20    0.30
  28   0   2   12.10    1.00
  28   0   2    9.00    0.70
  28   0   2   11.20    1.60
 -28   0  -2    9.30    0.60
  28   0   3   -0.70    0.90
  28   0   3    0.20    0.20
  28   0   3   -0.20    0.40
  28   0   4   -0.40    0.40
  28   0   4   -0.90    1.20
  28   0   4    0.20    0.30
  28   0   5    0.30    0.50
  28   0   5   -0.40    1.30
  28   0   6   -0.30    1.70
  28   0   6    0.10    0.60
  29   1  -6    1.00    0.60
  29   1  -6    0.00    0.50
  29   1  -5    0.90    0.50
  29   1  -5    1.90    0.50
  29   1  -4    1.10    0.40
  29   1  -4    0.70    0.40
  29   1  -3  197.38   10.80
  29   1  -3  211.58   10.80
  29   1  -2    3.00    0.50
  29   1  -2    3.00    0.50
  29   1  -1    5.80    0.60
  29   1  -1    6.70    1.10
  29   1  -1    6.50    0.60
  29   1   0   11.00    1.40
  29   1   0   10.70    0.90
  29   1   0   10.40    0.80
  29   1   1  171.48    9.10
  29   1   1  175.38    9.10
  29   1   2    0.80    0.40
  29   1   2    0.20    0.30
 -29  -1  -2   -0.20    0.20
  29   1   3    8.30    0.70
  29   1   3    7.30    0.80
  29   1   4    1.70    0.60
  29   1   4    1.40    0.40
  29   1   5   29.40    2.00
  29   1   5   24.90    1.70
  29   1   6    0.00    0.70
  30   2  -6    1.60    0.60
  30   2  -6    1.40    0.60
  30   2  -5    3.20    0.60
  30   2  -5    2.10    0.60
  30   2  -4    2.00    0.50
  30   2  -4    3.20    0.60
  30   2  -3   10.40    1.00
  30   2  -3   11.90    1.00
  30   2  -2   18.70    1.30
  30   2  -2   16.20    1.20
  30   2  -1   25.70    1.60
  30   2  -1   25.30    1.60
  30   2  -1   23.80    2.10
  30   2   0   57.99    3.30
  30   2   0   61.59    3.30
  30   2   1    5.20    0.70
  30   2   1    5.50    0.60
  30   2   2    4.40    0.70
  30   2   2    3.20    0.50
  30   2   3    2.40    0.60
  30   2   3    1.40    0.40
  30   2   4    9.60    1.10
  30   2   4   10.80    1.00
  30   2   5    5.50    0.90
  30   2   5    4.90    0.70
  30   2   6   -0.10    0.70
  31   3  -5    2.30    0.60
  31   3  -5    1.20    0.50
  31   3  -4   20.10    1.50
  31   3  -4   19.80    1.40
  31   3  -3   17.90    1.30
  31   3  -3   20.10    1.40
  31   3  -2    1.50    0.60
  31   3  -2    1.30    0.50
  31   3  -2    1.20    0.40
  31   3  -1   46.00    2.70
  31   3  -1   45.40    2.70
  31   3  -1   48.60    2.80
  31   3   0   77.19    4.30
  31   3   0   78.79    4.30
  31   3   0   78.29    4.30
  31   3   1   51.69    3.00
  31   3   1   51.79    3.00
  31   3   1   52.49    3.10
  31   3   2    1.20    0.50
  31   3   2    1.30    0.40
  31   3   2    1.40    0.50
  31   3   3    7.80    0.80
  31   3   3    7.80    0.80
  31   3   3    6.00    0.90
  31   3   4    2.50    0.60
  31   3   4    2.70    0.80
  31   3   5    9.30    1.30
  31   3   5    9.90    1.00
  32   4  -5    0.80    0.60
  32   4  -4    4.80    0.80
  32   4  -3   10.90    0.90
  32   4  -3    8.30    0.90
  32   4  -3    9.50    1.10
  32   4  -2    4.20    0.70
  32   4  -2    4.10    0.60
  32   4  -2    4.30    0.80
  32   4  -1   14.40    1.20
  32   4  -1   13.90    1.20
  32   4  -1   13.50    1.30
  32   4   0   25.00    1.70
  32   4   0   23.40    1.70
  32   4   0   23.10    1.70
  32   4   1    9.60    1.00
  32   4   1    8.90    0.90
  32   4   1    9.00    0.90
  32   4   2    4.90    0.70
  32   4   2    4.20    0.80
  32   4   2    4.90    0.70
  32   4   3    3.60    0.70
  32   4   3    3.70    0.80
  32   4   4    0.80    0.60
  32   4   4    0.80    0.80
  33   5  -4   -0.10    0.70
  33   5  -4    0.00    0.50
  33   5  -3    0.40    0.60
  33   5  -3    0.20    0.50
  33   5  -2   12.30    1.20
  33   5  -2   11.80    1.30
  33   5  -2   12.80    1.10
  33   5  -1    2.10    0.50
  33   5  -1    2.20    0.70
  33   5  -1    2.60    0.60
  33   5   0    6.20    0.80
  33   5   0    4.60    0.70
  33   5   0    4.90    0.80
  33   5   1    0.70    0.60
  33   5   1    0.20    0.60
  33   5   1    0.90    0.60
  33   5   2    0.50    0.60
  33   5   2    0.60    0.50
  33   5   2    0.00    0.50
  33   5   3    0.20    0.60
  33   5   3   -1.20    0.60
  34   6  -2   13.50    1.30
  34   6  -2   14.60    1.50
  34   6  -1   -0.80    0.50
  34   6  -1    0.50    0.70
  34   6  -1    0.10    0.50
  34   6   0    0.50    0.60
  34   6   0    1.20    0.60
  34   6   0    0.90    0.60
  34   6   1    1.50    0.70
  34   6   1    1.30    0.70
  34   6   1    1.00    0.60
  34   6   2    3.80    0.90
  34   6   2    5.30    0.90
  34   6   2    5.30    0.90
  23  -7  -3    5.60    3.10
  23  -7  -3    5.90    1.10
 -23   7   3    7.10    1.40
 -23   7   3    6.20    1.40
  23  -7  -2    3.50    0.90
  23  -7  -2    3.70    2.80
 -23   7   2    2.40    1.00
 -23   7   2    3.60    1.00
  23  -7  -1    0.10    2.30
  23  -7  -1    0.30    0.60
 -23   7   1    1.00    0.70
 -23   7   1   -0.10    0.60
  23  -7   0   17.30    1.60
  23  -7   0   21.50    3.70
 -23   7   0   18.80    1.70
  23  -7   1    5.30    2.80
 -23   7  -1    3.20    0.70
  23  -7   2   -1.90    2.50
 -23   7  -2    0.60    0.50
  23  -7   3   -0.60    2.70
 -23   7  -3    1.40    0.60
  24  -6  -4    3.20    3.10
  24  -6  -4    1.90    0.80
 -24   6   4    3.10    1.40
 -24   6   4   -0.20    0.90
  24  -6  -3   -0.30    2.30
  24  -6  -3   -0.30    0.60
 -24   6   3    0.20    0.90
 -24   6   3    0.90    0.90
  24  -6  -2   19.90    3.40
  24  -6  -2   23.00    1.80
 -24   6   2   16.50    1.90
 -24   6   2   20.50    2.10
  24  -6  -1    9.60    2.60
  24  -6  -1    7.30    1.00
 -24   6   1   10.40    1.30
 -24   6   1    8.40    1.10
  24  -6   0   12.30    1.10
  24  -6   0   12.60    2.80
 -24   6   0   12.30    1.30
 -24   6   0   10.00    1.10
  24  -6   1    1.30    0.50
  24  -6   1   -0.40    2.10
 -24   6  -1    0.40    0.50
  24  -6   2    5.70    2.60
 -24   6  -2    5.10    0.70
  24  -6   3    1.10    2.50
 -24   6  -3    1.00    0.50
  24  -6   4    2.10    2.60
  25  -5  -5    0.30    0.70
  25  -5  -5    2.30    3.00
 -25   5   5    0.20    1.40
  25  -5  -4    1.20    0.70
  25  -5  -4    2.70    2.60
 -25   5   4    0.90    1.30
  25  -5  -3   33.30    4.10
  25  -5  -3   34.10    2.30
 -25   5   3   31.70    3.00
 -25   5   3   29.80    2.70
  25  -5  -2    0.50    0.50
  25  -5  -2    1.50    2.00
 -25   5   2   -0.10    0.80
 -25   5   2    1.90    0.80
  25  -5  -1    9.80    2.40
  25  -5  -1    8.60    1.00
 -25   5   1   11.30    1.40
 -25   5   1    7.40    1.20
  25  -5   0   20.60    1.50
  25  -5   0   20.00    3.00
 -25   5   0   21.70    1.70
 -25   5   0   22.10    1.70
  25  -5   1   14.10    1.10
  25  -5   1   13.20    2.50
 -25   5  -1   13.10    1.20
 -25   5  -1   14.40    1.10
  25  -5   2   -0.30    0.30
  25  -5   2   -0.20    1.80
 -25   5  -2    0.10    0.40
  25  -5   3    4.50    2.10
 -25   5  -3    3.70    0.60
  25  -5   4   14.20    2.90
  25  -5   5    7.90    2.80
  26  -4  -5    3.10    2.80
  26  -4  -5    0.40    0.60
 -26   4   5    0.60    1.20
  26  -4  -4    4.20    2.30
  26  -4  -4    4.50    0.90
 -26   4   4    4.50    1.50
  26  -4  -3    6.30    0.90
  26  -4  -3    6.70    2.30
 -26   4   3    2.30    1.20
  26  -4  -2  115.79    6.00
  26  -4  -2  113.79    7.20
 -26   4   2   96.59    6.60
  26  -4  -1    9.20    2.20
  26  -4  -1   10.30    1.00
 -26   4   1    7.50    1.30
  26  -4   0   16.00    2.50
  26  -4   0   16.80    1.20
 -26   4   0   17.20    1.50
 -26   4   0   13.50    1.50
  26  -4   1    2.80    1.60
  26  -4   1    3.30    0.50
 -26   4  -1    3.40    0.60
 -26   4  -1    2.70    0.60
  26  -4   2   13.30    2.40
  26  -4   2   16.80    1.10
 -26   4  -2   16.10    1.20
  26  -4   3    0.20    0.30
  26  -4   3   -0.70    1.60
 -26   4  -3    0.20    0.30
  26  -4   4    2.00    0.40
  26  -4   4    1.80    1.90
  26  -4   5    0.90    2.00
  27  -3  -6    2.40    0.80
 -27   3   6   -0.50    1.40
  27  -3  -5    1.80    0.70
  27  -3  -5    2.30    2.40
 -27   3   5    0.90    1.30
  27  -3  -4    6.90    0.90
  27  -3  -4    8.60    2.30
  27  -3  -3  104.09    5.80
  27  -3  -3  105.59    5.80
  27  -3  -3  107.79    6.90
  27  -3  -2    2.60    0.50
  27  -3  -2    3.00    0.50
  27  -3  -2    2.80    1.60
  27  -3  -1   13.80    1.10
  27  -3  -1   13.30    2.30
  27  -3  -1   14.50    1.00
  27  -3   0   32.60    3.10
  27  -3   0   33.10    1.90
  27  -3   0   35.80    2.10
  27  -3   1   41.90    2.30
  27  -3   1   44.80    3.60
  27  -3   1   43.90    2.50
 -27   3  -1   42.40    2.60
 -27   3  -1   43.20    2.30
  27  -3   2    2.00    1.40
  27  -3   2    2.20    0.40
 -27   3  -2    2.50    0.40
 -27   3  -2    1.70    0.40
  27  -3   3    0.60    1.30
  27  -3   3    0.50    0.30
 -27   3  -3    0.00    0.30
  27  -3   4    2.00    1.60
  27  -3   4    1.10    0.40
  27  -3   5    2.90    0.50
  27  -3   5    3.70    1.80
  27  -3   6    0.00    1.90
  28  -2  -6    1.00    0.70
  28  -2  -5    5.40    2.40
  28  -2  -5    6.80    1.00
  28  -2  -5    5.60    0.80
  28  -2  -4   27.80    1.90
  28  -2  -4   26.80    1.80
  28  -2  -4   27.80    3.10
  28  -2  -3   40.80    2.50
  28  -2  -3   42.00    3.60
  28  -2  -3   42.90    2.60
  28  -2  -2   31.20    1.90
  28  -2  -2   30.30    2.00
  28  -2  -2   34.70    3.10
  28  -2  -1   70.09    3.80
  28  -2  -1   70.39    3.70
  28  -2  -1   64.89    4.60
  28  -2   0   30.30    1.70
  28  -2   0   24.30    2.70
  28  -2   0   29.30    1.80
  28  -2   1    0.80    1.10
  28  -2   1    1.90    0.40
  28  -2   1    2.00    0.30
 -28   2  -1    1.30    0.30
  28  -2   2    8.10    0.70
  28  -2   2    8.30    1.60
  28  -2   2    7.90    0.50
 -28   2  -2    7.10    0.60
 -28   2  -2    8.70    0.80
  28  -2   3    6.70    0.70
  28  -2   3    6.70    1.70
  28  -2   3    6.30    0.40
 -28   2  -3    6.20    0.50
  28  -2   4    0.80    1.30
  28  -2   4    0.20    0.40
  28  -2   5    9.10    2.10
  28  -2   5    7.90    0.80
  28  -2   6   -0.40    0.50
  28  -2   6    0.40    1.80
  29  -1  -6    0.40    0.50
  29  -1  -6    0.90    0.60
  29  -1  -5    2.60    0.70
  29  -1  -5    1.50    0.50
  29  -1  -4    0.90    0.50
  29  -1  -4    1.60    0.50
  29  -1  -3  188.08   10.20
  29  -1  -3  200.18   10.90
  29  -1  -3  193.78   10.30
  29  -1  -2    2.30    0.50
  29  -1  -2    2.70    0.40
  29  -1  -2    1.80    1.30
  29  -1  -1    6.20    0.70
  29  -1  -1    7.50    0.60
  29  -1  -1    6.00    1.40
  29  -1   0   10.20    0.80
  29  -1   0   10.20    0.90
  29  -1   0    9.80    1.60
  29  -1   1  173.78    8.90
  29  -1   1  161.68    9.50
  29  -1   1  173.98    9.00
  29  -1   2   -0.10    0.20
  29  -1   2    0.50    0.90
  29  -1   2    0.30    0.30
 -29   1  -2    0.40    0.20
 -29   1  -2    0.10    0.20
  29  -1   3    9.00    1.60
  29  -1   3    8.60    0.60
  29  -1   3    8.90    0.90
  29  -1   4    0.90    1.30
  29  -1   4    0.80    0.50
  29  -1   5   25.20    1.80
  29  -1   5   26.80    3.10
  29  -1   6    2.60    1.80
  29  -1   6   -0.40    0.50
  30   0  -6    7.80    1.00
  30   0  -6    5.90    0.90
  30   0  -5   -0.10    0.40
  30   0  -5    0.30    0.50
  30   0  -4    3.90    0.60
  30   0  -4    5.30    0.70
  30   0  -3   -0.20    0.30
  30   0  -3    0.20    0.40
  30   0  -2   68.99    3.80
  30   0  -2   69.99    3.80
  30   0  -2   66.49    4.30
  30   0  -1    0.10    0.30
  30   0  -1    0.30    0.30
  30   0  -1   -0.80    0.80
  30   0   0   75.69    4.20
  30   0   0   81.59    4.20
  30   0   0   72.99    4.70
  30   0   1    0.00    0.30
  30   0   1   -0.20    0.20
  30   0   1   -0.20    0.90
  30   0   2   11.90    0.80
  30   0   2   12.40    1.80
  30   0   2   11.20    1.00
 -30   0  -2   10.10    0.70
  30   0   3    0.10    1.10
  30   0   3    0.10    0.40
  30   0   3   -0.50    0.20
  30   0   4   12.20    1.20
  30   0   4   13.30    2.20
  30   0   4   12.80    0.90
  30   0   5   -0.80    0.50
  30   0   5   -1.40    1.40
  30   0   6   -0.40    1.70
  30   0   6   -0.20    0.60
  31   1  -6    0.20    0.60
  31   1  -6    1.00    0.50
  31   1  -5    2.20    0.60
  31   1  -5    2.00    0.50
  31   1  -4    8.00    0.90
  31   1  -4    6.50    0.80
  31   1  -3   36.80    2.20
  31   1  -3   34.20    2.20
  31   1  -2    1.10    0.40
  31   1  -2    1.00    0.90
  31   1  -2    1.80    0.40
  31   1  -1    6.50    0.70
  31   1  -1    7.70    1.30
  31   1  -1    6.50    0.70
  31   1   0   33.70    1.90
  31   1   0   32.10    2.00
  31   1   0   29.10    2.50
  31   1   1  127.89    7.50
  31   1   1  134.39    6.90
  31   1   1  127.49    6.90
  31   1   2    1.10    0.40
  31   1   2    0.60    0.30
  31   1   3    2.90    0.50
  31   1   3    2.30    0.60
  31   1   4    0.40    0.50
  31   1   4    0.80    0.40
  31   1   5   18.30    1.70
  31   1   5   19.00    1.30
  31   1   6    1.20    0.70
  32   2  -6    0.60    0.50
  32   2  -6    1.30    0.70
  32   2  -5    0.80    0.50
  32   2  -5    2.40    0.60
  32   2  -4   16.90    1.30
  32   2  -4   16.30    1.30
  32   2  -3   20.10    1.40
  32   2  -3   19.10    1.40
  32   2  -2    0.40    0.40
  32   2  -2    0.70    0.40
  32   2  -1   28.10    1.70
  32   2  -1   24.90    1.60
  32   2  -1   22.90    2.20
  32   2   0   99.79    5.30
  32   2   0   96.69    5.30
  32   2   1   24.50    1.60
  32   2   1   25.90    1.70
  32   2   2    9.80    1.00
  32   2   2    7.90    0.80
  32   2   3    5.30    0.70
  32   2   3    5.30    0.80
  32   2   4    3.80    0.60
  32   2   4    3.10    0.80
  32   2   5    1.40    0.70
  32   2   5    0.20    0.50
  33   3  -5    0.20    0.60
  33   3  -5    0.60    0.50
  33   3  -4   12.50    1.20
  33   3  -4   12.00    1.10
  33   3  -3    2.70    0.50
  33   3  -3    1.30    0.50
  33   3  -2   25.10    1.60
  33   3  -2   24.90    1.70
  33   3  -1    2.70    0.60
  33   3  -1    2.90    0.60
  33   3  -1    2.10    0.50
  33   3   0   89.49    4.90
  33   3   0   87.29    4.90
  33   3   0   88.19    4.90
  33   3   1    6.10    0.70
  33   3   1    6.80    0.80
  33   3   1    5.10    0.70
  33   3   2    0.00    0.40
  33   3   2   -0.10    0.50
  33   3   2   -0.10    0.40
  33   3   3    0.10    0.50
  33   3   3    0.30    0.60
  33   3   4    4.10    0.70
  33   3   4    3.90    0.90
  33   3   5    1.10    0.60
  33   3   5    1.10    0.80
  34   4  -4    1.50    0.60
  34   4  -3    0.10    0.50
  34   4  -3    0.00    0.40
  34   4  -3   -0.20    0.60
  34   4  -2   42.90    2.60
  34   4  -2   40.20    2.50
  34   4  -2   39.30    2.40
  34   4  -1    0.60    0.40
  34   4  -1    0.90    0.50
  34   4  -1   -0.30    0.50
  34   4   0    6.60    0.90
  34   4   0    5.90    0.80
  34   4   0    7.20    0.80
  34   4   1    0.80    0.50
  34   4   1   -0.20    0.50
  34   4   1    0.60    0.50
  34   4   2   30.90    2.30
  34   4   2   34.30    2.20
  34   4   2   34.90    2.10
  34   4   3   -0.40    0.60
  34   4   3    0.00    0.50
  34   4   4    0.40    0.60
  34   4   4    0.40    0.80
  35   5  -3   -0.20    0.60
  35   5  -3    0.70    0.60
  35   5  -2   10.60    1.00
  35   5  -2   10.20    1.10
  35   5  -2   11.80    1.30
  35   5  -1    6.50    0.80
  35   5  -1    1.80    0.70
  35   5  -1    2.90    0.60
  35   5   0   -0.10    0.40
  35   5   0   -0.30    0.40
  35   5   0    0.00    0.60
  35   5   1    0.40    0.50
  35   5   1    0.50    0.50
  35   5   1    0.30    0.50
  35   5   2    1.20    0.60
  35   5   2    1.20    0.70
  35   5   2    0.70    0.60
  35   5   3    0.30    0.70
  35   5   3    1.50    0.70
  36   6  -1    0.10    0.60
  36   6  -1    0.90    0.50
  36   6  -1    0.50    0.70
  36   6   0   -0.10    0.50
  36   6   0   -0.30    0.60
  36   6   0    0.30    0.60
  36   6   1    0.80    0.60
  36   6   1    0.80    0.70
  36   6   1    0.10    0.60
  25  -7  -2   -1.60    2.40
  25  -7  -2    0.90    0.70
 -25   7   2   -0.90    0.70
 -25   7   2    0.10    0.70
  25  -7  -1    5.70    2.70
  25  -7  -1    3.90    0.90
 -25   7   1    3.00    0.90
 -25   7   1    2.90    0.90
  25  -7   0    2.50    0.70
  25  -7   0    4.70    2.60
 -25   7   0    2.40    0.80
  25  -7   1    6.80    2.90
 -25   7  -1    4.50    0.80
  25  -7   2    3.20    2.80
  26  -6  -4    0.70    2.80
  26  -6  -4    2.30    0.80
 -26   6   4    2.30    1.20
 -26   6   4    0.90    1.10
  26  -6  -3   -0.20    0.60
  26  -6  -3    2.20    2.50
 -26   6   3    0.20    1.00
 -26   6   3   -0.90    0.90
  26  -6  -2   62.29    5.80
  26  -6  -2   67.69    4.10
 -26   6   2   72.29    4.50
 -26   6   2   72.39    4.50
  26  -6  -1    1.40    0.60
  26  -6  -1    1.60    2.00
 -26   6   1    1.70    0.70
 -26   6   1    1.10    0.80
  26  -6   0    4.60    2.20
  26  -6   0    3.30    0.70
 -26   6   0    1.70    0.60
 -26   6   0    3.10    0.80
  26  -6   1    3.20    0.60
  26  -6   1    3.80    2.00
 -26   6  -1    3.40    0.70
  26  -6   2   10.90    2.90
 -26   6  -2   10.70    1.10
  26  -6   3    1.10    2.40
 -26   6  -3    0.80    0.50
  26  -6   4    0.80    2.70
  27  -5  -5    4.20    1.00
  27  -5  -5    5.90    3.10
 -27   5   5    3.40    1.60
  27  -5  -4    4.70    2.70
  27  -5  -4    3.10    0.80
 -27   5   4    3.40    1.50
  27  -5  -3   52.19    3.30
  27  -5  -3   49.30    5.00
 -27   5   3   55.49    4.10
 -27   5   3   54.79    3.80
  27  -5  -2    0.30    0.50
  27  -5  -2    1.90    1.90
 -27   5   2   -0.20    0.80
 -27   5   2    1.30    0.80
  27  -5  -1   17.80    1.50
  27  -5  -1   16.60    3.00
 -27   5   1   17.80    1.80
 -27   5   1   19.80    1.90
  27  -5   0    9.60    2.50
  27  -5   0   11.10    1.10
 -27   5   0   11.70    1.30
 -27   5   0   14.10    1.30
  27  -5   1   19.90    3.10
  27  -5   1   21.50    1.50
 -27   5  -1   23.10    1.70
  27  -5   2    1.10    0.40
  27  -5   2    2.60    1.90
 -27   5  -2    0.50    0.40
  27  -5   3    2.40    2.10
 -27   5  -3    1.30    0.40
  27  -5   4    1.90    2.20
  28  -4  -5    0.40    2.60
  28  -4  -5    0.50    0.70
 -28   4   5    2.10    1.40
  28  -4  -4    2.90    2.20
  28  -4  -4    3.70    0.80
 -28   4   4    1.90    1.40
  28  -4  -3   34.60    3.90
  28  -4  -3   34.40    2.20
 -28   4   3   25.00    3.00
  28  -4  -2   80.49    4.30
  28  -4  -2   81.79    5.60
 -28   4   2   57.59    4.80
  28  -4  -1   36.50    3.80
  28  -4  -1   39.70    2.30
 -28   4   1   32.30    2.80
  28  -4   0    2.70    1.80
  28  -4   0    5.30    0.70
 -28   4   0    6.50    1.10
 -28   4   0    6.00    0.90
  28  -4   1    2.10    1.60
  28  -4   1    0.20    0.30
 -28   4  -1    1.50    0.60
 -28   4  -1    0.70    0.50
  28  -4   2   12.40    1.00
  28  -4   2    9.70    2.20
 -28   4  -2    9.70    1.00
  28  -4   3    5.90    0.60
  28  -4   3    6.80    2.10
 -28   4  -3    5.70    0.60
  28  -4   4    0.00    1.80
  28  -4   4    0.20    0.40
  28  -4   5    8.40    2.60
  29  -3  -6    0.60    0.70
 -29   3   6    0.00    1.20
  29  -3  -5    7.60    2.70
  29  -3  -5    4.30    0.90
 -29   3   5    3.50    1.50
  29  -3  -4    3.60    0.70
  29  -3  -4    5.70    2.20
  29  -3  -3   58.89    3.50
  29  -3  -3   59.59    3.40
  29  -3  -3   59.99    4.70
  29  -3  -2    6.80    0.70
  29  -3  -2    5.60    0.70
  29  -3  -2    8.90    2.00
  29  -3  -1   58.69    3.30
  29  -3  -1   58.99    3.20
  29  -3  -1   54.79    4.40
  29  -3   0   27.60    1.80
  29  -3   0   27.30    3.00
  29  -3   0   28.90    1.70
  29  -3   1   57.59    3.20
  29  -3   1   55.89    3.10
  29  -3   1   52.69    4.20
 -29   3  -1   61.09    3.40
  29  -3   2    0.20    0.30
  29  -3   2   -0.90    1.30
 -29   3  -2    0.00    0.30
 -29   3  -2    0.40    0.50
  29  -3   3    6.30    1.80
  29  -3   3    8.60    0.80
 -29   3  -3    8.70    0.70
  29  -3   4    2.80    1.60
  29  -3   4    2.90    0.50
  29  -3   5   10.00    1.00
  29  -3   5   10.50    2.50
  30  -2  -6    1.40    0.70
  30  -2  -5    1.90    0.60
  30  -2  -5    2.60    2.20
  30  -2  -5    2.50    0.70
  30  -2  -4    2.20    0.50
  30  -2  -4    1.70    0.60
  30  -2  -4    2.50    1.80
  30  -2  -3   11.00    2.10
  30  -2  -3   11.20    1.00
  30  -2  -3    9.20    1.00
  30  -2  -2   16.50    1.30
  30  -2  -2   17.10    2.30
  30  -2  -2   16.60    1.20
  30  -2  -1   25.70    1.60
  30  -2  -1   26.50    1.70
  30  -2  -1   23.50    2.70
  30  -2   0   62.39    3.30
  30  -2   0   55.59    4.20
  30  -2   0   60.19    3.40
  30  -2   1    5.20    1.50
  30  -2   1    5.40    0.50
  30  -2   1    6.20    0.70
  30  -2   2    3.10    0.50
  30  -2   2    3.00    1.30
  30  -2   2    3.20    0.30
 -30   2  -2    3.40    0.50
  30  -2   3    2.40    0.50
  30  -2   3    2.20    1.40
  30  -2   4    9.40    0.90
  30  -2   4   10.90    2.10
  30  -2   5    5.30    0.70
  30  -2   5    4.30    1.80
  30  -2   6    0.90    0.70
  30  -2   6   -1.00    1.80
  31  -1  -6    0.50    0.50
  31  -1  -6   -0.70    0.50
  31  -1  -5    1.50    0.60
  31  -1  -5    1.90    0.60
  31  -1  -4    8.80    0.90
  31  -1  -4    8.40    1.00
  31  -1  -3   35.20    2.10
  31  -1  -3   32.40    3.10
  31  -1  -3   32.80    2.10
  31  -1  -2    1.80    0.40
  31  -1  -2    0.80    1.20
  31  -1  -2    1.60    0.40
  31  -1  -1    6.70    0.60
  31  -1  -1    4.90    0.60
  31  -1  -1    8.10    1.60
  31  -1   0   31.80    2.00
  31  -1   0   28.60    2.80
  31  -1   0   34.30    1.90
  31  -1   1  127.19    6.60
  31  -1   1  119.39    7.30
  31  -1   1  126.89    6.70
  31  -1   2    1.00    0.40
  31  -1   2    0.60    0.30
  31  -1   2   -0.10    1.00
  31  -1   3    2.20    0.30
  31  -1   3    2.10    0.50
  31  -1   3    3.60    1.30
  31  -1   4   -0.80    1.20
  31  -1   4    0.80    0.50
  31  -1   5   20.30    1.60
  31  -1   5   21.30    3.00
  31  -1   6   -0.30    0.50
  31  -1   6   -1.00    1.90
  32   0  -6    3.60    0.70
  32   0  -6    2.80    0.80
  32   0  -5    0.00    0.40
  32   0  -5   -0.10    0.50
  32   0  -4   29.10    2.00
  32   0  -4   31.00    2.00
  32   0  -3    0.10    0.40
  32   0  -3    0.20    0.40
  32   0  -2    3.90    0.60
  32   0  -2    2.20    1.10
  32   0  -2    3.30    0.50
  32   0  -1    0.00    0.30
  32   0  -1   -0.50    0.90
  32   0  -1   -0.10    0.30
  32   0   0  142.09    7.80
  32   0   0  151.58    7.70
  32   0   0  144.79    8.30
  32   0   1   -0.10    0.30
  32   0   1   -0.30    0.90
  32   0   1    0.50    0.30
  32   0   2   14.30    2.00
  32   0   2   14.20    1.00
  32   0   2   13.70    1.20
  32   0   3   -0.70    0.40
  32   0   3   -0.10    0.20
  32   0   3   -0.10    1.10
  32   0   4    5.20    0.80
  32   0   4    7.50    1.90
  32   0   4    4.90    0.50
  32   0   5    0.20    0.60
  32   0   5    1.70    1.60
  32   0   6    5.10    2.30
  32   0   6    5.80    1.00
  33   1  -6    2.60    0.70
  33   1  -6    1.40    0.60
  33   1  -5   -0.30    0.40
  33   1  -5    0.00    0.50
  33   1  -4    5.50    0.80
  33   1  -4    4.80    0.70
  33   1  -3   28.60    1.90
  33   1  -3   28.70    1.90
  33   1  -2    9.90    0.90
  33   1  -2    7.70    0.80
  33   1  -2    8.70    1.40
  33   1  -1    0.60    0.90
  33   1  -1    0.20    0.40
  33   1  -1    0.40    0.40
  33   1   0   38.90    2.20
  33   1   0   35.60    2.90
  33   1   0   36.20    2.20
  33   1   1   88.29    4.70
  33   1   1   78.89    5.30
  33   1   1   85.89    4.60
  33   1   2   -0.40    0.30
  33   1   2   -2.20    1.20
  33   1   2    0.00    0.40
  33   1   3    1.80    0.40
  33   1   3    1.40    0.60
  33   1   4    1.90    0.40
  33   1   4    1.80    0.60
  33   1   5    4.80    0.90
  34   2  -5    0.70    0.50
  34   2  -5    0.10    0.40
  34   2  -4    0.50    0.50
  34   2  -4    1.60    0.50
  34   2  -3   -0.10    0.40
  34   2  -3    1.00    0.40
  34   2  -2   26.40    1.70
  34   2  -2   25.80    1.70
  34   2  -1    2.10    1.00
  34   2  -1    1.80    0.50
  34   2  -1    2.60    0.50
  34   2   0   40.00    2.40
  34   2   0   40.60    3.10
  34   2   0   40.10    2.40
  34   2   1    8.50    0.80
  34   2   1    6.90    0.90
  34   2   2   48.40    2.80
  34   2   2   49.70    3.00
  34   2   3    0.30    0.40
  34   2   3    1.10    0.60
  34   2   4    8.30    1.00
  34   2   4    7.50    0.80
  34   2   5   -0.10    0.50
  34   2   5   -0.10    0.70
  35   3  -5    0.70    0.50
  35   3  -4    0.50    0.50
  35   3  -4    0.30    0.50
  35   3  -3    8.10    0.90
  35   3  -3    9.00    1.00
  35   3  -2    9.60    1.00
  35   3  -2    9.70    0.90
  35   3  -1    6.30    1.30
  35   3  -1    8.40    0.80
  35   3  -1    5.70    0.70
  35   3   0    2.00    0.60
  35   3   0    2.40    0.60
  35   3   0    2.20    0.50
  35   3   1   62.89    3.70
  35   3   1   68.39    3.70
  35   3   1   66.49    3.80
  35   3   2    4.30    0.70
  35   3   2    4.80    0.60
  35   3   2    3.60    0.70
  35   3   3    1.80    0.70
  35   3   3    1.40    0.50
  35   3   4   -0.40    0.50
  35   3   4   -0.40    0.60
  35   3   5    2.70    0.70
  35   3   5    5.40    1.00
  36   4  -4    0.60    0.50
  36   4  -3    0.90    0.40
  36   4  -3    1.40    0.60
  36   4  -2    3.10    0.80
  36   4  -2    2.70    0.60
  36   4  -2    1.60    0.50
  36   4  -1    6.70    0.90
  36   4  -1    6.30    0.80
  36   4  -1    6.50    0.80
  36   4   0   -0.30    0.40
  36   4   0    0.10    0.50
  36   4   0   -0.50    0.40
  36   4   1    0.60    0.50
  36   4   1    1.10    0.60
  36   4   1    1.50    0.60
  36   4   2   17.20    1.30
  36   4   2   15.60    1.40
  36   4   2   16.80    1.50
  36   4   3    1.00    0.70
  36   4   3    0.40    0.60
  36   4   4    0.00    0.80
  36   4   4   -0.10    0.60
  37   5  -3    0.20    0.70
  37   5  -3   -0.20    0.60
  37   5  -2    4.20    0.90
  37   5  -2    4.30    0.70
  37   5  -2    5.50    0.90
  37   5  -1   -0.60    0.40
  37   5  -1   -0.40    0.50
  37   5  -1    0.10    0.60
  37   5   0   -0.10    0.60
  37   5   0    0.20    0.50
  37   5   0   -0.10    0.50
  37   5   1   -0.10    0.50
  37   5   1    0.60    0.50
  37   5   1    0.00    0.60
  37   5   2    3.90    0.90
  37   5   2    5.40    0.90
  37   5   2    4.00    0.80
  27  -7  -2    0.20    0.70
  27  -7  -2   -0.50    2.50
 -27   7   2    0.80    0.90
 -27   7   2    0.10    0.90
  27  -7  -1    3.10    0.80
  27  -7  -1    4.20    2.70
 -27   7   1    4.30    1.00
  27  -7   0    4.80    2.60
  27  -7   0    2.40    0.70
 -27   7   0    2.60    0.80
  27  -7   1    2.70    2.60
 -27   7  -1    3.50    0.80
  27  -7   2    0.30    2.60
 -27   7  -2   -0.20    0.50
  28  -6  -3    8.10    1.10
  28  -6  -3    8.30    3.00
 -28   6   3    4.00    1.30
 -28   6   3    5.90    1.40
  28  -6  -2   42.30    2.80
  28  -6  -2   39.60    4.60
 -28   6   2   43.90    3.20
 -28   6   2   39.30    3.10
  28  -6  -1    1.30    0.60
  28  -6  -1    1.50    2.00
 -28   6   1    1.10    0.70
 -28   6   1    2.80    0.90
  28  -6   0    1.20    0.50
  28  -6   0    3.20    2.20
 -28   6   0    0.40    0.60
  28  -6   1    3.50    2.20
  28  -6   1    1.10    0.50
 -28   6  -1    1.30    0.60
  28  -6   2    3.90    2.40
 -28   6  -2    4.70    0.80
  28  -6   3   -0.40    2.20
 -28   6  -3    0.00    0.50
  29  -5  -4    4.00    0.90
  29  -5  -4    0.40    2.50
 -29   5   4    0.80    1.30
  29  -5  -3   14.90    1.50
  29  -5  -3   14.10    3.00
 -29   5   3   15.60    2.20
  29  -5  -2    0.70    1.80
  29  -5  -2    1.90    0.60
 -29   5   2    1.90    1.10
 -29   5   2    1.60    0.90
  29  -5  -1   75.19    4.20
  29  -5  -1   66.29    5.60
 -29   5   1   68.09    4.50
 -29   5   1   77.39    4.60
  29  -5   0    9.80    2.40
  29  -5   0   10.60    1.00
 -29   5   0   11.80    1.20
 -29   5   0    8.80    1.20
  29  -5   1   20.40    3.10
  29  -5   1   20.10    1.50
 -29   5  -1   18.10    1.60
  29  -5   2    0.40    0.40
  29  -5   2    0.50    1.80
 -29   5  -2   -0.80    0.40
  29  -5   3    6.40    2.30
 -29   5  -3    6.60    0.80
  29  -5   4    2.00    2.40
  30  -4  -5   -0.30    0.60
  30  -4  -5    2.90    2.80
 -30   4   5    0.30    1.30
  30  -4  -4    1.90    2.10
  30  -4  -4    0.50    0.60
 -30   4   4    0.10    1.20
  30  -4  -3    3.00    0.70
  30  -4  -3    4.70    2.10
 -30   4   3    2.90    1.20
  30  -4  -2   15.20    2.60
  30  -4  -2    9.70    1.10
 -30   4   2    9.60    1.60
  30  -4  -1    9.00    1.00
  30  -4  -1    9.60    2.30
 -30   4   1    7.40    1.30
  30  -4   0   27.30    1.70
  30  -4   0   21.60    3.00
 -30   4   0   19.10    2.00
 -30   4   0   27.20    2.00
  30  -4   1    1.20    1.50
  30  -4   1    3.20    0.50
 -30   4  -1    2.90    0.70
 -30   4  -1    3.00    0.70
  30  -4   2    0.80    0.40
  30  -4   2   -0.30    1.50
 -30   4  -2    0.80    0.40
  30  -4   3    1.70    0.40
  30  -4   3    1.80    1.70
  30  -4   4    4.70    2.10
  30  -4   5   10.40    2.70
  31  -3  -5    1.90    0.70
  31  -3  -5    3.50    2.30
 -31   3   5    1.10    1.20
  31  -3  -4   18.90    1.40
  31  -3  -4   17.70    1.60
  31  -3  -4   19.10    3.00
  31  -3  -3   18.20    1.50
  31  -3  -3   19.70    1.40
  31  -3  -3   14.60    2.60
  31  -3  -2    2.20    0.50
  31  -3  -2    2.10    0.50
  31  -3  -2    2.70    1.60
  31  -3  -1   39.90    3.80
  31  -3  -1   44.60    2.60
  31  -3  -1   44.80    2.50
  31  -3   0   63.99    5.00
  31  -3   0   68.89    3.90
  31  -3   0   70.99    3.70
  31  -3   1   49.99    2.70
  31  -3   1   45.30    4.00
  31  -3   1   46.70    2.60
 -31   3  -1   45.00    2.90
  31  -3   2    0.40    1.30
  31  -3   2    0.90    0.40
 -31   3  -2    0.10    0.40
  31  -3   3    6.10    1.90
  31  -3   3    8.00    0.80
  31  -3   4    5.40    1.90
  31  -3   4    3.20    0.50
  31  -3   5   10.10    2.30
  31  -3   5   10.60    1.20
  32  -2  -6    1.20    0.60
  32  -2  -6    1.40    0.80
  32  -2  -5    1.90    0.70
  32  -2  -5    2.00    0.60
  32  -2  -4   17.20    1.50
  32  -2  -4   19.90    2.70
  32  -2  -4   17.00    1.40
  32  -2  -3   19.00    1.30
  32  -2  -3   18.00    2.50
  32  -2  -3   17.30    1.40
  32  -2  -2    0.80    0.40
  32  -2  -2    0.60    1.30
  32  -2  -2    1.10    0.40
  32  -2  -1   27.20    1.60
  32  -2  -1   26.60    1.70
  32  -2  -1   23.20    2.80
  32  -2   0   93.89    5.00
  32  -2   0   88.89    5.90
  32  -2   0   89.29    4.90
  32  -2   1   25.10    1.60
  32  -2   1   25.00    2.70
  32  -2   1   24.00    1.40
  32  -2   2    8.30    1.80
  32  -2   2    8.60    0.80
  32  -2   2    8.70    0.60
 -32   2  -2    8.50    0.90
  32  -2   3    6.30    1.70
  32  -2   3    5.50    0.70
  32  -2   4    2.30    1.60
  32  -2   4    5.20    0.70
  32  -2   5    0.60    0.50
  32  -2   5    1.80    1.80
  33  -1  -6    1.70    0.70
  33  -1  -6    1.60    0.60
  33  -1  -5    0.90    0.50
  33  -1  -5    0.20    0.50
  33  -1  -4    5.40    0.80
  33  -1  -4    5.60    0.80
  33  -1  -3   25.90    1.70
  33  -1  -3   28.70    1.80
  33  -1  -3   23.70    2.90
  33  -1  -2    8.00    0.90
  33  -1  -2    8.80    0.80
  33  -1  -2   10.10    1.70
  33  -1  -1    0.40    0.40
  33  -1  -1   -0.20    1.10
  33  -1  -1    0.60    0.30
  33  -1   0   38.70    2.20
  33  -1   0   41.30    2.30
  33  -1   0   32.60    3.10
  33  -1   1   85.49    4.60
  33  -1   1   83.89    4.50
  33  -1   1   79.19    5.30
  33  -1   2    0.80    0.40
  33  -1   2    0.50    0.30
  33  -1   2    0.10    1.10
  33  -1   3    1.80    1.20
  33  -1   3    1.70    0.30
  33  -1   3    2.00    0.50
  33  -1   4    1.10    1.30
  33  -1   4    1.90    0.60
  33  -1   5    4.30    0.80
  33  -1   5    5.70    2.00
  34   0  -6    2.80    0.80
  34   0  -6    2.00    0.60
  34   0  -5    0.20    0.50
  34   0  -5   -0.10    0.40
  34   0  -4    3.50    0.60
  34   0  -4    2.50    0.60
  34   0  -3   -0.60    0.30
  34   0  -3   -0.30    0.40
  34   0  -2   33.70    2.00
  34   0  -2   32.20    2.80
  34   0  -2   34.30    2.10
  34   0  -1   -0.30    0.30
  34   0  -1   -1.10    0.90
  34   0  -1   -0.10    0.30
  34   0   0   65.29    4.60
  34   0   0   77.89    3.90
  34   0   0   68.59    3.90
  34   0   1   -0.40    1.10
  34   0   1   -0.10    0.40
  34   0   1    0.50    0.30
  34   0   2   71.79    5.10
  34   0   2   82.69    4.30
  34   0   2   82.79    4.50
  34   0   3    0.30    0.30
  34   0   3   -0.30    0.40
  34   0   3    1.00    1.20
  34   0   4   17.20    1.50
  34   0   4   18.00    2.70
  34   0   5    0.10    1.50
  34   0   5   -1.30    0.50
  35   1  -5    3.60    0.70
  35   1  -5    2.50    0.70
  35   1  -4    0.30    0.40
  35   1  -4    0.10    0.40
  35   1  -3   65.99    3.70
  35   1  -3   62.09    3.60
  35   1  -2    2.90    0.50
  35   1  -2    2.30    1.00
  35   1  -2    1.80    0.50
  35   1  -1   12.30    1.00
  35   1  -1   13.50    1.10
  35   1  -1   10.70    1.60
  35   1   0    1.10    0.40
  35   1   0    3.10    0.60
  35   1   0    1.10    1.10
  35   1   1  377.96   18.90
  35   1   1  340.07   19.40
  35   1   1  369.96   18.90
  35   1   2    1.80    0.40
  35   1   2   -2.30    1.10
  35   1   2    2.20    0.60
  35   1   3    0.20    0.30
  35   1   3    0.70    0.50
  35   1   4    0.00    0.40
  35   1   4    0.60    0.60
  35   1   5   23.50    2.00
  36   2  -5    1.30    0.60
  36   2  -5    1.70    0.60
  36   2  -4    1.90    0.50
  36   2  -4    1.90    0.60
  36   2  -3    1.90    0.50
  36   2  -3    1.20    0.50
  36   2  -2   52.69    3.10
  36   2  -2   54.49    3.10
  36   2  -1   13.70    1.10
  36   2  -1    9.80    1.00
  36   2  -1   13.80    1.70
  36   2   0   -0.20    0.40
  36   2   0    0.80    0.40
  36   2   0    1.70    1.10
  36   2   1    0.90    0.50
  36   2   1    0.30    0.40
  36   2   2  128.49    6.80
  36   2   2  119.89    6.60
  36   2   3    6.20    0.90
  36   2   3    4.40    0.70
  36   2   4   -0.20    0.60
  36   2   4    0.20    0.40
  36   2   5    0.50    0.60
  36   2   5   -0.30    0.70
  37   3  -4    0.60    0.50
  37   3  -4    0.20    0.40
  37   3  -3    1.40    0.50
  37   3  -3    1.80    0.50
  37   3  -2   11.40    1.10
  37   3  -2    8.30    0.90
  37   3  -1   -0.20    0.90
  37   3  -1    1.50    0.50
  37   3  -1    0.10    0.40
  37   3   0    2.50    0.50
  37   3   0    1.50    0.50
  37   3   1    5.80    0.80
  37   3   1    4.70    0.70
  37   3   2   19.30    1.70
  37   3   2   21.00    1.50
  37   3   3    4.00    0.90
  37   3   3    4.60    0.70
  37   3   4    0.50    0.70
  37   3   4    0.20    0.50
  38   4  -4    0.40    0.50
  38   4  -3    0.70    0.50
  38   4  -3    0.90    0.60
  38   4  -2    1.20    0.50
  38   4  -2    0.70    0.50
  38   4  -1    5.30    0.90
  38   4  -1    4.70    0.80
  38   4  -1    5.10    0.70
  38   4   0    1.20    0.60
  38   4   0    0.40    0.50
  38   4   0    1.40    0.50
  38   4   1    0.20    0.50
  38   4   1    0.20    0.50
  38   4   1   -0.80    0.50
  38   4   2    6.50    1.00
  38   4   2    6.70    1.10
  38   4   2    4.60    0.80
  38   4   3    3.30    0.80
  38   4   3    4.90    1.00
  39   5  -2    0.80    0.60
  39   5  -2    0.10    0.50
  39   5  -2    0.60    0.70
  39   5  -1    0.80    0.60
  39   5  -1    1.20    0.70
  39   5  -1    0.40    0.50
  39   5   0    0.20    0.60
  39   5   0    0.70    0.60
  39   5   0   -0.30    0.50
  39   5   1    1.00    0.60
  39   5   1   -0.10    0.60
  39   5   1    0.00    0.60
  39   5   2    2.10    0.70
  39   5   2    2.70    0.80
  29  -7  -1   15.50    3.50
  29  -7  -1   17.10    1.60
 -29   7   1   13.20    1.70
  29  -7   0    4.30    0.80
  29  -7   0    2.90    2.50
 -29   7   0    3.30    0.90
  29  -7   1    1.00    2.60
 -29   7  -1    2.70    0.70
  30  -6  -3    0.50    2.40
  30  -6  -3    0.30    0.70
 -30   6   3    2.00    1.10
 -30   6   3    1.30    1.10
  30  -6  -2   12.60    2.90
  30  -6  -2   10.90    1.30
 -30   6   2   14.10    1.80
 -30   6   2   12.50    1.80
  30  -6  -1    2.10    2.30
  30  -6  -1    0.80    0.60
 -30   6   1    2.40    0.90
 -30   6   1    0.30    0.70
  30  -6   0    1.70    2.30
  30  -6   0    5.00    0.80
 -30   6   0    5.30    1.00
  30  -6   1    7.30    2.50
  30  -6   1    3.20    0.60
 -30   6  -1    2.20    0.70
  30  -6   2    1.20    2.20
 -30   6  -2    1.60    0.60
  30  -6   3    0.20    2.40
  31  -5  -4    0.80    0.70
  31  -5  -4    2.20    2.60
 -31   5   4   -0.10    1.20
  31  -5  -3    4.30    0.80
  31  -5  -3    4.90    2.50
 -31   5   3    4.20    1.40
  31  -5  -2    0.10    0.50
  31  -5  -2   -0.10    1.80
 -31   5   2    0.50    0.80
 -31   5   2    0.50    1.00
  31  -5  -1   52.59    4.70
  31  -5  -1   50.49    3.10
 -31   5   1   51.79    3.60
 -31   5   1   52.29    3.50
  31  -5   0    5.60    2.20
  31  -5   0    6.10    0.80
 -31   5   0    5.70    1.00
 -31   5   0    4.80    0.90
  31  -5   1    8.30    2.30
  31  -5   1    9.40    1.00
 -31   5  -1   11.80    1.20
  31  -5   2    0.10    1.90
  31  -5   2    0.90    0.40
 -31   5  -2   -0.20    0.40
  31  -5   3    3.10    2.30
  31  -5   4    0.80    2.40
  32  -4  -5    0.10    0.70
  32  -4  -5    1.40    2.70
 -32   4   5   -0.30    1.20
  32  -4  -4    5.20    2.50
  32  -4  -4    5.30    1.00
 -32   4   4    4.30    1.50
  32  -4  -3    9.80    1.10
  32  -4  -3   10.30    2.40
 -32   4   3    6.10    1.60
  32  -4  -2    3.50    2.00
  32  -4  -2    3.40    0.70
 -32   4   2    3.30    1.20
  32  -4  -1   11.90    2.50
  32  -4  -1   12.90    1.10
 -32   4   1    6.60    1.30
  32  -4   0   20.30    2.90
  32  -4   0   22.50    1.50
 -32   4   0   14.10    1.70
 -32   4   0   21.30    1.80
  32  -4   1    7.90    0.80
  32  -4   1    5.50    2.10
 -32   4  -1    8.80    1.00
  32  -4   2    4.80    0.60
  32  -4   2    5.30    1.90
 -32   4  -2    3.50    0.60
  32  -4   3    2.30    1.80
  32  -4   3    3.70    0.60
  32  -4   4    0.90    1.90
  33  -3  -5    0.50    0.60
  33  -3  -5    1.20    2.50
 -33   3   5    0.10    1.40
  33  -3  -4   13.70    1.30
  33  -3  -4   10.20    1.10
  33  -3  -4   10.80    2.50
  33  -3  -3    1.00    0.50
  33  -3  -3    1.90    1.60
  33  -3  -3    2.10    0.50
  33  -3  -2   22.00    1.50
  33  -3  -2   23.90    1.60
  33  -3  -2   19.10    2.80
  33  -3  -1    1.70    0.50
  33  -3  -1    1.30    1.50
  33  -3  -1    3.10    0.50
  33  -3   0   80.89    4.40
  33  -3   0   80.39    4.20
  33  -3   0   70.59    5.40
  33  -3   1    3.50    1.60
  33  -3   1    6.20    0.60
  33  -3   1    5.40    0.70
 -33   3  -1    6.20    0.90
  33  -3   2    0.30    0.40
  33  -3   2   -0.50    1.40
 -33   3  -2   -0.20    0.40
  33  -3   3    1.10    1.50
  33  -3   3    0.30    0.40
  33  -3   4    4.50    0.60
  33  -3   4    5.30    1.90
  33  -3   5    1.00    1.80
  34  -2  -5   -0.30    0.40
  34  -2  -5   -0.20    0.50
  34  -2  -4    0.80    0.50
  34  -2  -4    1.40    1.80
  34  -2  -4    2.60    0.60
  34  -2  -3    0.10    0.40
  34  -2  -3    0.10    0.40
  34  -2  -3    0.40    1.50
  34  -2  -2   21.90    2.90
  34  -2  -2   26.90    1.80
  34  -2  -2   27.20    1.70
  34  -2  -1    2.60    0.50
  34  -2  -1    3.30    0.60
  34  -2  -1    0.90    1.40
  34  -2   0   38.30    2.20
  34  -2   0   34.70    3.50
  34  -2   0   40.00    2.30
  34  -2   1    4.60    0.50
  34  -2   1    7.50    1.90
  34  -2   1    7.00    0.70
  34  -2   2   48.00    2.60
  34  -2   2   48.50    3.90
  34  -2   2   51.39    2.80
 -34   2  -2   45.20    2.80
  34  -2   3   -0.10    1.30
  34  -2   3    0.90    0.40
  34  -2   4    6.50    2.10
  34  -2   4   10.00    1.00
  34  -2   5   -0.10    0.50
  34  -2   5    2.50    1.80
  35  -1  -5    2.60    0.70
  35  -1  -5    2.20    0.70
  35  -1  -4    0.10    0.40
  35  -1  -4    0.50    0.50
  35  -1  -3   62.29    3.50
  35  -1  -3   55.99    4.50
  35  -1  -3   66.19    3.60
  35  -1  -2    3.30    0.60
  35  -1  -2    3.50    0.50
  35  -1  -2    3.30    1.40
  35  -1  -1   10.60    1.80
  35  -1  -1   13.50    1.00
  35  -1  -1   11.50    1.10
  35  -1   0    0.20    1.30
  35  -1   0    2.30    0.50
  35  -1   0    3.00    0.50
  35  -1   1  346.57   19.50
  35  -1   1  367.96   18.70
  35  -1   1  368.96   18.80
  35  -1   2    1.50    0.50
  35  -1   2    2.40    1.30
  35  -1   2    1.50    0.30
  35  -1   3    0.80    1.30
  35  -1   3   -0.30    0.40
  35  -1   3    0.30    0.30
  35  -1   4    1.30    1.40
  35  -1   4   -0.80    0.40
  35  -1   5   23.80    1.80
  35  -1   5   20.90    3.00
  36   0  -5    0.10    0.50
  36   0  -5    0.10    0.50
  36   0  -4    3.10    0.60
  36   0  -4    2.70    0.70
  36   0  -3   -0.20    1.20
  36   0  -3   -0.20    0.40
  36   0  -3   -0.10    0.40
  36   0  -2  110.79    5.90
  36   0  -2  115.49    6.00
  36   0  -2  100.99    6.50
  36   0  -1   -0.30    1.00
  36   0  -1   -0.20    0.30
  36   0  -1    0.00    0.30
  36   0   0    1.30    1.30
  36   0   0    1.10    0.40
  36   0   0    0.50    0.50
  36   0   1    0.20    0.30
  36   0   1    0.30    0.50
  36   0   1   -1.30    1.20
  36   0   2  257.47   13.30
  36   0   2  267.17   13.40
  36   0   2  236.98   14.00
  36   0   3   -0.10    0.30
  36   0   3    1.60    1.20
  36   0   3   -0.10    0.40
  36   0   4    1.50    0.60
  36   0   4    2.40    1.60
  36   0   5    1.50    0.70
  36   0   5   -1.10    1.60
  37   1  -5    0.40    0.50
  37   1  -5    0.90    0.60
  37   1  -4   -0.20    0.40
  37   1  -4    1.00    0.50
  37   1  -3    4.10    0.70
  37   1  -3    2.70    0.60
  37   1  -2    2.30    1.20
  37   1  -2    3.50    0.60
  37   1  -2    3.00    0.60
  37   1  -1    4.80    0.70
  37   1  -1    4.20    1.30
  37   1  -1    4.00    0.60
  37   1   0   -0.20    1.00
  37   1   0    0.20    0.40
  37   1   0    0.60    0.40
  37   1   1   47.90    2.60
  37   1   1   41.30    3.40
  37   1   1   42.80    2.70
  37   1   2    5.80    1.70
  37   1   2    7.10    0.70
  37   1   2    6.90    0.80
  37   1   3   12.20    2.30
  37   1   3   14.60    1.10
  37   1   3   14.90    1.40
  37   1   4    0.30    1.40
  37   1   4    0.20    0.40
  37   1   4    0.70    0.60
  37   1   5    0.30    0.70
  37   1   5    2.90    1.80
  38   2  -5    4.30    0.80
  38   2  -5    6.00    0.80
  38   2  -4    0.40    0.50
  38   2  -4    0.60    0.50
  38   2  -3    1.50    0.50
  38   2  -3    2.10    0.50
  38   2  -2   17.30    1.30
  38   2  -2   17.40    1.30
  38   2  -1   10.40    1.60
  38   2  -1    8.50    0.90
  38   2  -1    9.10    0.90
  38   2   0    8.70    0.90
  38   2   0    7.80    1.50
  38   2   0    8.60    0.90
  38   2   1    0.50    0.40
  38   2   1    2.20    1.30
  38   2   1   -0.10    0.50
  38   2   2   36.10    2.40
  38   2   2   39.20    2.30
  38   2   3   14.10    1.30
  38   2   3   11.20    1.10
  38   2   4   -0.40    0.60
  38   2   4    0.30    0.50
  39   3  -4   -0.20    0.40
  39   3  -4    0.40    0.50
  39   3  -3    1.40    0.50
  39   3  -3    0.90    0.50
  39   3  -2    3.20    0.60
  39   3  -2    2.20    0.60
  39   3  -1    0.40    1.00
  39   3  -1    0.30    0.40
  39   3  -1   -0.60    0.40
  39   3   0    1.40    1.20
  39   3   0    0.90    0.50
  39   3   0    0.60    0.50
  39   3   1    1.90    0.60
  39   3   1    3.10    0.70
  39   3   2   14.10    1.30
  39   3   2   16.90    1.50
  39   3   3    3.00    0.80
  39   3   3    3.50    0.70
  39   3   4   -0.30    0.70
  39   3   4    1.40    0.60
  40   4  -3   -0.90    0.50
  40   4  -3   -0.20    0.50
  40   4  -2    0.40    0.50
  40   4  -2    0.90    0.50
  40   4  -1   16.90    1.30
  40   4  -1   14.00    1.90
  40   4  -1   15.70    1.40
  40   4   0    0.30    0.60
  40   4   0    0.40    0.50
  40   4   0    1.20    0.60
  40   4   1    0.90    0.60
  40   4   1    0.50    0.60
  40   4   1    0.50    0.50
  40   4   2    0.90    0.60
  40   4   2    0.80    0.70
  40   4   3    5.60    0.90
  40   4   3    5.70    1.00
  41   5  -1    2.80    0.70
  41   5  -1    5.00    0.90
  41   5  -1    3.50    0.70
  41   5   0    0.00    0.50
  41   5   0    1.50    0.70
  41   5   0   -0.70    0.50
  41   5   1   -0.80    0.60
  41   5   1    0.30    0.60
  41   5   1   -0.40    0.60
  32  -6  -3    0.40    0.60
  32  -6  -3    0.40    2.50
 -32   6   3    1.10    1.10
 -32   6   3    0.60    1.00
  32  -6  -2    3.40    2.50
  32  -6  -2    0.60    0.60
 -32   6   2    0.20    0.90
 -32   6   2    1.00    1.00
  32  -6  -1    1.00    0.60
  32  -6  -1    5.20    2.30
 -32   6   1    0.00    0.70
 -32   6   1    0.90    0.80
  32  -6   0    3.10    0.70
  32  -6   0    5.00    2.30
 -32   6   0    2.60    0.80
  32  -6   1    0.80    0.50
  32  -6   1    3.20    2.30
 -32   6  -1    1.00    0.60
  32  -6   2    1.60    2.20
 -32   6  -2    0.90    0.60
  33  -5  -4    2.10    0.70
  33  -5  -4   -1.20    2.50
 -33   5   4   -1.50    1.10
  33  -5  -3    0.00    2.10
  33  -5  -3    1.80    0.70
 -33   5   3    2.40    1.30
  33  -5  -2   10.40    2.70
  33  -5  -2   13.30    1.40
 -33   5   2   11.60    1.90
 -33   5   2   14.20    1.80
  33  -5  -1    3.90    2.00
  33  -5  -1    2.10    0.60
 -33   5   1    2.60    0.90
 -33   5   1    1.70    0.90
  33  -5   0    4.20    2.10
  33  -5   0    4.70    0.80
 -33   5   0    4.40    0.90
  33  -5   1   -0.70    1.90
  33  -5   1    0.70    0.50
 -33   5  -1    1.00    0.60
  33  -5   2    0.60    0.40
  33  -5   2   -1.70    1.70
 -33   5  -2    0.50    0.50
  33  -5   3   -0.20    2.00
  34  -4  -4    1.40    0.70
  34  -4  -4    2.40    2.40
 -34   4   4    1.70    1.30
  34  -4  -3    0.70    0.50
  34  -4  -3    1.60    1.90
 -34   4   3    0.50    1.00
  34  -4  -2   40.80    2.60
  34  -4  -2   35.90    4.00
  34  -4  -1    0.80    0.50
  34  -4  -1    2.10    1.70
 -34   4   1    1.20    0.90
  34  -4   0    4.30    0.70
  34  -4   0    3.80    1.80
 -34   4   0    6.10    1.00
 -34   4   0    2.70    0.90
  34  -4   1   -2.20    1.50
  34  -4   1    0.00    0.40
 -34   4  -1    0.00    0.50
  34  -4   2   26.20    3.40
  34  -4   2   30.80    1.90
 -34   4  -2   31.60    2.00
  34  -4   3   -0.80    1.60
  34  -4   3    0.20    0.40
  34  -4   4    1.30    2.00
  35  -3  -5    0.40    0.60
  35  -3  -5    1.60    2.40
  35  -3  -4    1.10    0.50
  35  -3  -4    2.20    2.10
  35  -3  -4    1.20    0.60
  35  -3  -3    4.80    2.00
  35  -3  -3    7.50    1.00
  35  -3  -3    8.00    0.90
  35  -3  -2    8.80    0.90
  35  -3  -2   10.00    1.00
  35  -3  -2    8.40    2.00
  35  -3  -1    7.20    0.70
  35  -3  -1    5.80    1.90
  35  -3  -1    7.60    0.90
  35  -3   0    3.30    0.60
  35  -3   0    3.30    0.50
  35  -3   0    3.60    1.60
  35  -3   1   52.59    4.50
  35  -3   1   59.09    3.20
  35  -3   1   56.39    3.00
 -35   3  -1   50.89    3.30
  35  -3   2    5.50    0.70
  35  -3   2    4.40    1.80
 -35   3  -2    3.90    0.70
  35  -3   3    0.80    0.40
  35  -3   3    0.40    1.60
  35  -3   4   -0.10    0.40
  35  -3   4   -1.60    1.60
  35  -3   5    6.70    2.30
  36  -2  -5    1.90    0.70
  36  -2  -5    1.20    0.60
  36  -2  -4    2.40    1.90
  36  -2  -4    2.20    0.60
  36  -2  -4    2.80    0.60
  36  -2  -3    2.10    0.60
  36  -2  -3    1.30    0.50
  36  -2  -3    1.20    1.60
  36  -2  -2   51.99    3.00
  36  -2  -2   49.80    2.90
  36  -2  -2   45.70    4.00
  36  -2  -1   14.20    1.20
  36  -2  -1    9.90    2.00
  36  -2  -1   12.20    1.00
  36  -2   0    0.20    0.40
  36  -2   0    0.70    1.50
  36  -2   0    0.60    0.30
  36  -2   1   -0.70    1.40
  36  -2   1    0.40    0.30
  36  -2   1    1.20    0.50
  36  -2   2  104.79    7.10
  36  -2   2  115.59    6.00
  36  -2   2  120.99    6.20
 -36   2  -2  112.79    6.20
  36  -2   3    5.20    1.70
  36  -2   3    4.60    0.70
  36  -2   4    0.70    1.60
  36  -2   4    0.50    0.50
  36  -2   5    0.20    0.50
  36  -2   5   -1.00    1.70
  37  -1  -5    1.20    0.60
  37  -1  -5    1.20    0.50
  37  -1  -4    0.40    0.40
  37  -1  -4    1.20    0.60
  37  -1  -3    2.50    1.50
  37  -1  -3    3.40    0.60
  37  -1  -3    4.10    0.70
  37  -1  -2    2.00    0.50
  37  -1  -2    2.30    1.40
  37  -1  -2    3.10    0.60
  37  -1  -1    4.90    1.60
  37  -1  -1    3.40    0.60
  37  -1  -1    4.70    0.60
  37  -1   0    0.00    0.30
  37  -1   0    0.10    0.40
  37  -1   0    0.70    1.20
  37  -1   1   44.10    2.50
  37  -1   1   43.70    3.70
  37  -1   1   44.60    2.70
  37  -1   2    6.50    1.70
  37  -1   2    6.80    0.60
  37  -1   2    5.80    0.70
  37  -1   3   12.70    2.20
  37  -1   3   15.10    1.30
  37  -1   4    2.60    1.60
  37  -1   4    0.50    0.50
  37  -1   5    1.00    0.60
  37  -1   5    1.70    1.70
  38   0  -5   -1.00    0.40
  38   0  -5   -0.10    0.50
  38   0  -4    1.00    0.50
  38   0  -4    2.40    0.60
  38   0  -3   -0.10    0.40
  38   0  -3   -0.10    0.40
  38   0  -3    0.00    1.30
  38   0  -2   35.90    2.20
  38   0  -2   32.80    3.10
  38   0  -2   38.30    2.30
  38   0  -1   -0.50    0.30
  38   0  -1   -0.10    0.40
  38   0  -1    0.00    1.10
  38   0   0   11.60    1.10
  38   0   0   15.70    1.10
  38   0   0   13.70    2.00
  38   0   1   -0.60    0.30
  38   0   1   -0.20    1.20
  38   0   1    0.00    0.40
  38   0   2   75.39    4.10
  38   0   2   78.19    4.20
  38   0   2   67.49    5.00
  38   0   3   -0.90    1.10
  38   0   3   -0.10    0.30
  38   0   3   -0.10    0.50
  38   0   4    2.40    0.70
  38   0   4    1.60    1.50
  38   0   5   -0.30    1.50
  38   0   5   -0.70    0.60
  39   1  -5    0.50    0.50
  39   1  -5    0.10    0.50
  39   1  -4    0.00    0.50
  39   1  -4    0.30    0.40
  39   1  -3    0.70    0.50
  39   1  -3    0.80    0.40
  39   1  -2    0.20    0.40
  39   1  -2   -0.30    1.00
  39   1  -2    1.40    0.50
  39   1  -1    4.30    0.60
  39   1  -1    3.70    1.30
  39   1  -1    1.50    0.50
  39   1   0    0.60    1.10
  39   1   0    0.90    0.40
  39   1   0    0.50    0.40
  39   1   1    6.00    0.80
  39   1   1    7.20    0.80
  39   1   1    7.10    1.60
  39   1   2    5.10    0.60
  39   1   2    2.70    1.50
  39   1   2    4.70    0.80
  39   1   3   14.50    1.30
  39   1   3   13.20    2.40
  39   1   3   14.40    1.10
  39   1   4    0.60    0.60
  39   1   4    0.20    1.50
  40   2  -4    0.00    0.50
  40   2  -4    0.10    0.50
  40   2  -3    0.20    0.50
  40   2  -3    0.20    0.40
  40   2  -2    1.90    0.50
  40   2  -2    2.60    0.60
  40   2  -2    1.20    1.10
  40   2  -1   12.60    1.80
  40   2  -1   12.40    1.10
  40   2  -1   11.30    1.10
  40   2   0    2.70    1.20
  40   2   0    2.10    0.50
  40   2   0    0.50    0.50
  40   2   1    3.30    0.70
  40   2   1    3.20    0.60
  40   2   1    3.00    1.40
  40   2   2   21.70    2.70
  40   2   2   19.30    1.60
  40   2   2   17.60    1.40
  40   2   3    9.00    0.90
  40   2   3    8.10    1.10
  40   2   4    0.50    0.70
  40   2   4    0.30    0.50
  41   3  -4   -0.30    0.50
  41   3  -4    0.80    0.50
  41   3  -3    1.10    0.50
  41   3  -3    1.80    0.60
  41   3  -2    1.00    0.50
  41   3  -2    2.00    0.60
  41   3  -1    9.80    1.00
  41   3  -1    8.80    1.00
  41   3  -1    6.30    1.50
  41   3   0    9.60    1.00
  41   3   0   11.00    1.90
  41   3   0   12.20    1.10
  41   3   1    0.30    0.50
  41   3   1   -0.20    0.50
  41   3   2    4.10    0.70
  41   3   2    3.20    0.80
  41   3   3   30.10    2.10
  41   3   3   30.60    2.30
  42   4  -2    0.00    0.50
  42   4  -2    1.00    0.50
  42   4  -1   21.50    1.70
  42   4  -1   22.60    1.70
  42   4   0    9.40    1.00
  42   4   0   11.40    1.10
  42   4   1    0.50    0.60
  42   4   1    0.10    0.60
  42   4   2   -1.20    0.60
  42   4   2    1.00    0.60
  34  -6  -2   15.80    3.40
  34  -6  -2   12.80    1.40
 -34   6   2   13.20    1.90
 -34   6   2   13.70    1.80
  34  -6  -1    0.60    0.60
  34  -6  -1    0.40    1.90
 -34   6   1    0.70    0.80
  34  -6   0    0.90    0.60
  34  -6   0    0.90    2.00
 -34   6   0    0.50    0.70
  34  -6   1    1.70    0.60
  34  -6   1    3.40    2.40
 -34   6  -1    1.20    0.60
  34  -6   2    7.50    2.80
 -34   6  -2    5.20    0.80
  35  -5  -3    4.90    2.50
  35  -5  -3    0.60    0.60
 -35   5   3   -0.70    1.10
  35  -5  -2   11.60    2.80
  35  -5  -2   11.60    1.30
 -35   5   2   10.10    1.80
 -35   5   2   11.50    1.70
  35  -5  -1    4.40    0.80
  35  -5  -1    3.80    2.10
 -35   5   1    5.60    1.10
 -35   5   1    1.70    1.00
  35  -5   0    0.40    0.50
  35  -5   0    0.20    1.90
 -35   5   0    0.10    0.60
  35  -5   1    1.80    2.10
  35  -5   1    0.60    0.50
 -35   5  -1   -0.50    0.50
  35  -5   2    0.00    1.80
  35  -5   2    2.20    0.50
 -35   5  -2    0.60    0.50
  35  -5   3    0.40    2.10
  36  -4  -4    0.80    0.60
  36  -4  -4    2.90    2.30
 -36   4   4    0.60    1.30
  36  -4  -3   -0.30    0.40
  36  -4  -3    0.20    2.00
 -36   4   3    0.50    1.10
  36  -4  -2    2.70    0.70
  36  -4  -2    2.90    1.90
 -36   4   2    0.40    1.00
  36  -4  -1    5.50    2.10
  36  -4  -1    7.20    0.90
 -36   4   1    3.20    1.10
  36  -4   0   -0.50    1.60
  36  -4   0   -0.10    0.40
 -36   4   0    0.30    0.70
 -36   4   0    1.20    0.70
  36  -4   1    0.50    0.40
  36  -4   1    0.00    1.70
 -36   4  -1    1.00    0.60
  36  -4   2   10.00    2.40
  36  -4   2   15.10    1.20
 -36   4  -2   13.60    1.20
  36  -4   3    2.30    0.50
  36  -4   3    0.30    1.80
  36  -4   4   -0.30    1.90
  37  -3  -4    0.20    0.40
  37  -3  -4    1.60    0.60
  37  -3  -4    2.30    2.10
  37  -3  -3    2.00    0.60
  37  -3  -3    0.90    0.50
  37  -3  -3    0.00    1.70
  37  -3  -2    6.60    0.90
  37  -3  -2    9.10    2.30
  37  -3  -2    9.70    0.90
  37  -3  -1    0.50    0.40
  37  -3  -1    0.50    0.40
  37  -3  -1    0.10    1.50
  37  -3   0    0.90    0.50
  37  -3   0    2.00    0.40
  37  -3   0    1.70    1.60
  37  -3   1    0.60    1.60
  37  -3   1    4.10    0.70
  37  -3   1    3.80    0.50
 -37   3  -1    4.00    0.80
  37  -3   2   15.70    2.70
  37  -3   2   21.00    1.50
 -37   3  -2   19.30    1.50
  37  -3   3    7.00    2.00
  37  -3   3    6.00    0.80
  37  -3   4    0.20    0.50
  37  -3   4    0.50    1.80
  38  -2  -5    5.30    1.00
  38  -2  -5    5.00    0.80
  38  -2  -4    1.70    0.60
  38  -2  -4    0.70    1.70
  38  -2  -4    1.30    0.50
  38  -2  -3    1.40    0.50
  38  -2  -3    3.00    0.70
  38  -2  -3    1.90    1.60
  38  -2  -2   12.70    2.20
  38  -2  -2   18.50    1.30
  38  -2  -2   15.30    1.40
  38  -2  -1    9.10    1.90
  38  -2  -1    9.80    0.80
  38  -2  -1    8.10    0.90
  38  -2   0   10.80    1.00
  38  -2   0    7.30    1.80
  38  -2   0    8.00    0.80
  38  -2   1    0.90    0.50
  38  -2   1    0.80    0.30
  38  -2   1    1.30    1.50
  38  -2   2   35.80    2.20
  38  -2   2   33.10    3.50
  38  -2   3   14.40    1.20
  38  -2   3   12.90    2.30
  38  -2   4    1.60    1.70
  38  -2   4    1.00    0.60
  39  -1  -5    0.30    0.60
  39  -1  -5    0.60    0.50
  39  -1  -4    0.00    0.40
  39  -1  -4    0.40    0.50
  39  -1  -3    1.20    1.40
  39  -1  -3    0.60    0.50
  39  -1  -3    1.00    0.40
  39  -1  -2    0.80    0.40
  39  -1  -2    2.00    1.50
  39  -1  -2    0.50    0.50
  39  -1  -1    2.90    0.60
  39  -1  -1    3.60    0.50
  39  -1  -1    2.60    1.40
  39  -1   0    2.00    1.30
  39  -1   0    1.10    0.40
  39  -1   0    1.20    0.50
  39  -1   1    6.10    0.70
  39  -1   1    7.00    0.80
  39  -1   1    8.00    1.90
  39  -1   2    4.30    0.70
  39  -1   2    5.00    0.50
  39  -1   2    4.10    1.60
  39  -1   3   15.10    1.30
  39  -1   3   13.10    2.30
  39  -1   4    0.30    0.60
  39  -1   4   -1.70    1.30
  40   0  -5   -0.40    0.40
  40   0  -5    0.60    0.60
  40   0  -4    0.20    0.50
  40   0  -4    0.40    0.50
  40   0  -3    0.30    0.40
  40   0  -3   -0.40    0.40
  40   0  -2   10.00    1.00
  40   0  -2   11.50    1.00
  40   0  -2    8.90    1.80
  40   0  -1   -0.20    0.30
  40   0  -1    0.00    0.40
  40   0  -1   -0.10    1.10
  40   0   0    2.00    0.50
  40   0   0    3.50    0.50
  40   0   0    2.90    1.30
  40   0   1   -0.70    1.10
  40   0   1   -0.70    0.40
  40   0   1    0.50    0.40
  40   0   2   43.80    2.60
  40   0   2   42.90    2.50
  40   0   2   36.70    3.50
  40   0   3    0.20    0.30
  40   0   3    0.90    1.40
  40   0   3    0.00    0.50
  40   0   4    1.10    0.60
  40   0   4   -0.10    1.40
  41   1  -4    0.30    0.50
  41   1  -4    0.70    0.50
  41   1  -3    1.30    0.50
  41   1  -3    0.70    0.50
  41   1  -2    0.40    0.40
  41   1  -2   -1.00    1.00
  41   1  -2    0.20    0.40
  41   1  -1   24.40    1.60
  41   1  -1   25.10    1.70
  41   1  -1   20.00    2.50
  41   1   0    5.70    1.50
  41   1   0    6.30    0.80
  41   1   0    6.50    0.70
  41   1   1    1.90    0.50
  41   1   1    2.00    0.60
  41   1   1    2.20    1.40
  41   1   2    1.10    0.50
  41   1   2   -0.20    1.30
  41   1   2    1.30    0.60
  41   1   3   52.59    3.20
  41   1   3   55.19    3.00
  41   1   3   47.30    4.20
  41   1   4    0.00    0.60
  41   1   4   -0.20    1.50
  42   2  -4    1.80    0.60
  42   2  -4    1.30    0.60
  42   2  -3   -0.20    0.40
  42   2  -3    0.10    0.50
  42   2  -2    0.50    0.50
  42   2  -2    0.10    0.50
  42   2  -1   19.60    2.30
  42   2  -1   23.10    1.60
  42   2  -1   22.40    1.60
  42   2   0    2.80    1.30
  42   2   0    3.00    0.60
  42   2   0    2.60    0.60
  42   2   1   -0.20    0.40
  42   2   1    0.90    1.20
  42   2   1   -0.60    0.40
  42   2   2    3.80    0.80
  42   2   2    4.80    0.70
  42   2   2    3.20    1.60
  42   2   3   12.80    1.40
  42   2   3   15.60    2.60
  42   2   3   15.50    1.30
  42   2   4    4.00    0.70
  42   2   4    3.80    0.90
  43   3  -3    0.20    0.50
  43   3  -3    0.10    0.50
  43   3  -2    0.20    0.40
  43   3  -2    0.80    0.50
  43   3  -1   -0.60    1.10
  43   3  -1    0.10    0.40
  43   3  -1    1.30    0.50
  43   3   0   -0.60    1.10
  43   3   0   -0.10    0.50
  43   3   0    0.40    0.50
  43   3   1    1.60    1.30
  43   3   1    1.90    0.60
  43   3   1    1.60    0.60
  43   3   2    0.30    0.60
  43   3   2    0.10    0.50
  43   3   3    2.90    1.00
  43   3   3    4.00    0.70
  44   4  -1   -0.70    0.50
  44   4  -1    1.20    0.60
  44   4   0    5.40    1.70
  44   4   0    3.60    0.80
  44   4   0    3.30    0.70
  44   4   1    0.10    0.60
  44   4   1    1.50    0.60
  36  -6  -1   -1.00    0.50
  36  -6  -1    1.30    2.20
 -36   6   1    0.60    0.80
  36  -6   0    1.50    2.20
  36  -6   0    1.30    0.60
 -36   6   0   -0.20    0.60
  36  -6   1    0.60    2.20
  36  -6   1    1.10    0.60
 -36   6  -1    0.50    0.70
  37  -5  -3    0.40    2.30
  37  -5  -3    0.00    0.60
 -37   5   3   -0.60    1.00
  37  -5  -2    3.00    0.80
  37  -5  -2    3.30    2.40
 -37   5   2    1.80    1.30
 -37   5   2    3.00    1.00
  37  -5  -1    2.50    2.00
  37  -5  -1    0.60    0.60
 -37   5   1    1.00    0.80
 -37   5   1    0.30    0.90
  37  -5   0    0.70    2.00
  37  -5   0    2.10    0.60
 -37   5   0    0.70    0.70
  37  -5   1    0.50    0.50
  37  -5   1    1.20    1.90
 -37   5  -1    0.30    0.60
  37  -5   2    4.80    2.30
  37  -5   2    3.90    0.70
  38  -4  -4   -1.10    2.20
  38  -4  -4   -0.20    0.60
 -38   4   4    0.20    1.20
  38  -4  -3    2.00    0.70
  38  -4  -3    2.00    1.90
 -38   4   3    0.70    1.20
  38  -4  -2    3.00    1.90
  38  -4  -2    1.40    0.60
 -38   4   2    0.10    1.10
  38  -4  -1    4.90    0.80
  38  -4  -1    1.40    1.80
 -38   4   1    1.80    1.00
  38  -4   0    2.70    1.90
  38  -4   0    1.20    0.50
 -38   4   0    1.50    1.40
 -38   4   0    1.40    0.70
  38  -4   1    0.20    0.40
  38  -4   1   -0.40    1.60
 -38   4  -1    0.30    0.60
  38  -4   2    6.10    0.80
  38  -4   2    4.40    2.00
  38  -4   3    4.20    0.70
  38  -4   3    5.30    2.20
  39  -3  -4    4.60    2.30
  39  -3  -4    1.30    0.70
  39  -3  -4    0.10    0.50
  39  -3  -3    0.60    0.50
  39  -3  -3    0.50    0.40
  39  -3  -3    2.00    1.90
  39  -3  -2    3.10    0.70
  39  -3  -2    0.80    1.70
  39  -3  -2    3.50    0.60
  39  -3  -1   -0.10    1.50
  39  -3  -1    0.40    0.50
  39  -3  -1    0.40    0.40
  39  -3   0    0.80    0.50
  39  -3   0   -0.60    1.50
  39  -3   0    1.00    0.40
  39  -3   1    1.80    1.70
  39  -3   1    1.60    0.50
 -39   3  -1    2.60    0.70
  39  -3   2   13.00    1.20
  39  -3   2   10.70    2.40
  39  -3   3    3.10    0.60
  39  -3   3    2.20    1.80
  39  -3   4    1.00    0.50
  39  -3   4    2.20    1.90
  40  -2  -4   -0.80    0.40
  40  -2  -4    0.30    0.60
  40  -2  -4    1.30    1.90
  40  -2  -3    0.30    0.50
  40  -2  -3   -0.10    0.40
  40  -2  -3    2.50    1.70
  40  -2  -2    1.20    1.40
  40  -2  -2    1.80    0.60
  40  -2  -2    2.40    0.50
  40  -2  -1   11.20    1.10
  40  -2  -1   10.20    0.90
  40  -2  -1    7.10    1.90
  40  -2   0    3.30    0.60
  40  -2   0    1.30    0.40
  40  -2   0    1.70    1.50
  40  -2   1    3.10    0.50
  40  -2   1    2.60    1.60
  40  -2   1    2.20    0.60
  40  -2   2   19.20    1.50
  40  -2   2   17.00    2.80
  40  -2   3    9.80    2.30
  40  -2   3    9.40    1.00
  40  -2   4   -0.40    0.50
  40  -2   4   -0.20    1.50
  41  -1  -4   -0.10    0.50
  41  -1  -4    0.90    0.50
  41  -1  -3    0.40    0.50
  41  -1  -3    0.80    0.40
  41  -1  -3    0.60    1.50
  41  -1  -2   -0.10    0.40
  41  -1  -2   -0.60    0.40
  41  -1  -2    1.90    1.40
  41  -1  -1   21.90    2.80
  41  -1  -1   23.80    1.70
  41  -1  -1   24.40    1.60
  41  -1   0    4.40    1.60
  41  -1   0    5.90    0.70
  41  -1   0    5.30    0.70
  41  -1   1    2.50    0.50
  41  -1   1    1.80    1.50
  41  -1   1    2.30    0.60
  41  -1   2    1.40    0.40
  41  -1   2    1.20    0.50
  41  -1   2   -0.60    1.40
  41  -1   3   46.80    4.30
  41  -1   3   57.49    3.30
  41  -1   4    0.70    1.70
  41  -1   4    0.40    0.60
  42   0  -4    2.10    0.60
  42   0  -4    1.60    0.50
  42   0  -3    0.30    0.50
  42   0  -3    0.40    0.40
  42   0  -2    2.60    0.60
  42   0  -2    2.70    1.50
  42   0  -2    3.30    0.70
  42   0  -1    0.30    1.10
  42   0  -1   -0.20    0.40
  42   0  -1    0.10    0.40
  42   0   0   -0.70    0.40
  42   0   0    0.00    0.40
  42   0   0   -1.00    1.10
  42   0   1    0.10    0.30
  42   0   1    1.60    1.30
  42   0   1   -0.50    0.40
  42   0   2   10.70    1.00
  42   0   2   12.60    1.20
  42   0   2    9.00    2.00
  42   0   3   -0.30    0.50
  42   0   3    1.00    1.40
  42   0   4   -0.50    1.50
  42   0   4    0.60    0.60
  43   1  -4    3.30    0.70
  43   1  -4    3.20    0.70
  43   1  -3    0.40    0.50
  43   1  -3    0.50    0.50
  43   1  -2    0.30    1.10
  43   1  -2   -0.10    0.40
  43   1  -2    0.50    0.50
  43   1  -1    0.90    0.40
  43   1  -1   -0.20    0.40
  43   1  -1    1.80    1.30
  43   1   0    0.60    1.20
  43   1   0    0.30    0.40
  43   1   0    0.70    0.40
  43   1   1    7.00    0.80
  43   1   1    4.80    1.60
  43   1   1    7.70    0.90
  43   1   2   -0.20    0.50
  43   1   2   -0.40    0.40
  43   1   2    0.80    1.40
  43   1   3    4.20    0.80
  43   1   3    2.40    1.60
  43   1   3    3.80    0.60
  43   1   4   -0.60    0.60
  43   1   4   -0.30    1.60
  44   2  -3    0.50    0.50
  44   2  -3    0.80    0.50
  44   2  -2    0.50    0.50
  44   2  -2    0.50    0.50
  44   2  -1    0.40    0.50
  44   2  -1   -0.50    0.40
  44   2  -1   -1.10    1.10
  44   2   0    0.80    0.50
  44   2   0    1.00    1.20
  44   2   0    0.90    0.50
  44   2   1    1.60    0.60
  44   2   1    0.50    0.50
  44   2   1    1.70    1.30
  44   2   2    3.40    1.70
  44   2   2    3.00    0.60
  44   2   2    1.50    0.70
  44   2   3    0.00    0.50
  44   2   3    0.20    0.60
  44   2   3   -0.50    1.60
  45   3  -2   -0.20    0.50
  45   3  -2    0.90    0.50
  45   3  -1    1.20    1.30
  45   3  -1    2.00    0.60
  45   3  -1    2.50    0.70
  45   3   0    8.60    1.80
  45   3   0    8.40    1.00
  45   3   0   10.50    1.10
  45   3   1    5.90    0.90
  45   3   1    4.80    1.70
  45   3   1    4.90    0.80
  45   3   2    5.10    1.90
  45   3   2    3.80    0.70
  45   3   2    5.30    0.90
  39  -5  -2    0.60    0.60
  39  -5  -2    1.50    2.20
 -39   5   2    0.60    1.10
 -39   5   2    1.40    0.90
  39  -5  -1    1.90    2.00
  39  -5  -1    0.90    0.60
 -39   5   1    0.70    0.80
  39  -5   0    1.30    0.60
  39  -5   0    2.30    2.10
 -39   5   0    0.40    0.70
  39  -5   1    0.40    0.50
  39  -5   1   -0.20    1.90
 -39   5  -1   -0.10    0.60
  39  -5   2    3.30    0.70
  39  -5   2    0.70    2.00
  40  -4  -3    1.00    2.00
  40  -4  -3    0.60    0.60
 -40   4   3    1.30    1.30
  40  -4  -2    1.20    0.60
  40  -4  -2    0.60    1.90
 -40   4   2    5.10    1.40
  40  -4  -1   14.70    2.90
  40  -4  -1   16.70    1.50
 -40   4   1    8.30    1.60
  40  -4   0    0.60    1.70
  40  -4   0    0.90    0.50
 -40   4   0    1.80    0.70
  40  -4   1    0.90    0.50
  40  -4   1   -0.40    1.60
 -40   4  -1    0.00    0.60
  40  -4   2    1.70    0.60
  40  -4   2    0.60    1.90
  40  -4   3    5.20    2.20
  40  -4   3    5.50    0.80
  41  -3  -4    0.90    0.60
  41  -3  -4    0.20    0.50
  41  -3  -4    4.40    2.40
  41  -3  -3    1.20    1.80
  41  -3  -3    0.50    0.50
  41  -3  -3    1.40    0.60
  41  -3  -2    0.90    1.80
  41  -3  -2    1.40    0.60
  41  -3  -2    1.20    0.50
  41  -3  -1   10.40    2.30
  41  -3  -1   10.00    1.00
  41  -3  -1   11.60    1.20
  41  -3   0   11.40    0.90
  41  -3   0   10.10    1.10
  41  -3   0    9.80    2.30
  41  -3   1    1.90    1.70
  41  -3   1    0.00    0.40
 -41   3  -1    0.70    0.50
  41  -3   2    0.70    1.70
  41  -3   2    2.40    0.60
  41  -3   3   22.60    3.40
  41  -3   3   27.70    1.90
  42  -2  -4    2.40    0.70
  42  -2  -4    1.80    0.60
  42  -2  -3    0.40    0.50
  42  -2  -3   -1.60    1.50
  42  -2  -3    0.00    0.40
  42  -2  -2    1.30    1.50
  42  -2  -2    1.90    0.60
  42  -2  -2    1.40    0.50
  42  -2  -1   19.60    2.80
  42  -2  -1   24.00    1.70
  42  -2  -1   20.80    1.50
  42  -2   0    2.40    0.50
  42  -2   0    3.00    0.60
  42  -2   0    0.70    1.50
  42  -2   1    1.10    1.60
  42  -2   1    0.00    0.30
  42  -2   1   -0.30    0.40
  42  -2   2    3.60    1.80
  42  -2   2    3.10    0.70
  42  -2   3   14.90    1.30
  42  -2   3   13.30    2.60
  42  -2   4    3.60    1.90
  42  -2   4    3.50    0.70
  43  -1  -4    1.80    0.60
  43  -1  -4    2.40    0.60
  43  -1  -3    0.60    0.50
  43  -1  -3    0.70    0.40
  43  -1  -3    3.50    1.70
  43  -1  -2    0.20    0.30
  43  -1  -2    0.60    1.40
  43  -1  -2   -0.20    0.40
  43  -1  -1    0.90    0.40
  43  -1  -1   -0.70    1.40
  43  -1  -1    0.50    0.50
  43  -1   0    0.20    0.40
  43  -1   0    0.60    1.30
  43  -1   0    0.10    0.40
  43  -1   1    9.30    0.80
  43  -1   1    5.80    1.80
  43  -1   1    7.60    0.90
  43  -1   2   -0.20    0.40
  43  -1   2    0.20    1.40
  43  -1   3    5.00    0.80
  43  -1   3    2.90    1.70
  43  -1   4   -0.90    0.50
  43  -1   4    1.30    1.70
  44   0  -4    4.00    0.70
  44   0  -4    2.50    0.70
  44   0  -3    0.20    0.50
  44   0  -3    0.00    0.40
  44   0  -2    1.80    0.60
  44   0  -2    1.60    0.50
  44   0  -2    2.10    1.50
  44   0  -1    0.50    1.20
  44   0  -1    0.40    0.40
  44   0  -1   -0.20    0.40
  44   0   0    2.10    0.50
  44   0   0    2.50    0.50
  44   0   0    2.60    1.40
  44   0   1    0.20    0.50
  44   0   1   -0.40    1.30
  44   0   1   -0.30    0.40
  44   0   2   10.70    1.00
  44   0   2    9.50    2.10
  44   0   2    9.20    1.10
  44   0   3    0.40    0.50
  44   0   3   -1.40    1.40
  45   1  -3    0.70    0.50
  45   1  -3    0.30    0.50
  45   1  -2    0.00    0.40
  45   1  -2   -0.10    0.50
  45   1  -2    0.10    1.20
  45   1  -1    1.70    0.50
  45   1  -1    0.70    0.50
  45   1  -1    1.70    1.30
  45   1   0    1.80    0.60
  45   1   0    3.10    0.60
  45   1   0    2.10    1.40
  45   1   1    1.50    0.60
  45   1   1    0.10    1.30
  45   1   1    2.00    0.50
  45   1   2    1.60    0.50
  45   1   2    1.50    0.60
  45   1   2    2.30    1.50
  45   1   3    2.20    0.80
  45   1   3    3.80    0.80
  45   1   3    0.60    1.60
  46   2  -3    0.10    0.50
  46   2  -3    0.60    0.50
  46   2  -2    1.20    0.60
  46   2  -2   -0.50    0.40
  46   2  -1    2.20    0.60
  46   2  -1   -0.10    1.20
  46   2  -1    1.30    0.50
  46   2   0    1.00    0.60
  46   2   0    1.50    0.50
  46   2   0    0.50    1.20
  46   2   1    0.30    1.40
  46   2   1    0.80    0.60
  46   2   1    0.60    0.50
  46   2   2    1.30    1.70
  46   2   2    1.70    0.70
  46   2   2    2.00    0.60
  47   3  -1    0.70    0.60
  47   3  -1    0.60    0.60
  47   3   0   12.30    1.20
  47   3   0   10.70    1.20
  47   3   0    9.90    2.00
  47   3   1    2.10    0.70
  47   3   1    3.00    0.70
  47   3   1    1.70    1.50
  41  -5  -1    3.50    2.30
  41  -5  -1    5.30    0.90
 -41   5   1    3.30    1.00
  41  -5   0    1.00    2.10
  41  -5   0    0.60    0.60
 -41   5   0   -1.70    0.50
  41  -5   1    0.50    2.10
  41  -5   1    0.90    0.60
 -41   5  -1   -0.80    0.60
  42  -4  -2    1.00    0.60
  42  -4  -2    2.10    2.10
 -42   4   2    1.00    1.00
  42  -4  -1   16.20    3.10
  42  -4  -1   20.10    1.70
  42  -4   0    7.20    2.30
  42  -4   0   11.80    1.20
 -42   4   0    7.70    1.30
  42  -4   1    2.40    2.00
  42  -4   1    0.70    0.50
 -42   4  -1    1.10    0.70
  42  -4   2    1.30    0.60
  42  -4   2   -0.30    1.70
  43  -3  -3    3.30    2.20
  43  -3  -3   -0.10    0.50
  43  -3  -2    0.20    0.50
  43  -3  -2    0.60    1.60
  43  -3  -2    0.80    0.40
  43  -3  -1    0.20    1.60
  43  -3  -1   -0.10    0.50
  43  -3  -1    0.30    0.40
  43  -3   0    0.10    0.50
  43  -3   0    0.90    0.40
  43  -3   0   -0.10    1.70
  43  -3   1    1.80    1.70
  43  -3   1    2.60    0.60
 -43   3  -1    2.10    0.70
  43  -3   2    0.70    0.50
  43  -3   2    0.20    1.60
  43  -3   3    5.60    0.80
  43  -3   3    5.40    2.10
  44  -2  -3    0.30    0.50
  44  -2  -3   -0.40    0.40
  44  -2  -3   -0.40    1.70
  44  -2  -2   -1.00    1.50
  44  -2  -2    0.70    0.50
  44  -2  -2    0.70    0.40
  44  -2  -1    0.00    0.40
  44  -2  -1    0.20    0.40
  44  -2  -1    1.00    1.50
  44  -2   0    1.00    0.40
  44  -2   0    0.20    1.50
  44  -2   0    0.70    0.50
  44  -2   1    2.60    0.70
  44  -2   1   -1.40    1.50
  44  -2   2    0.80    1.60
  44  -2   2    1.30    0.60
  44  -2   3    1.70    1.70
  44  -2   3    0.40    0.50
  45  -1  -3    0.90    0.60
  45  -1  -3    1.30    0.50
  45  -1  -3    0.70    1.60
  45  -1  -2   -0.10    0.40
  45  -1  -2   -0.40    0.50
  45  -1  -2    0.40    1.40
  45  -1  -1    1.70    0.50
  45  -1  -1    1.40    0.60
  45  -1  -1    1.90    1.40
  45  -1   0    2.30    0.50
  45  -1   0    2.20    1.40
  45  -1   0    1.40    0.60
  45  -1   1    2.10    0.60
  45  -1   1    1.70    0.40
  45  -1   1    1.60    1.50
  45  -1   2    0.70    1.40
  45  -1   2    1.40    0.60
  45  -1   3    2.20    1.80
  45  -1   3    2.70    0.70
  46   0  -3   -0.20    0.50
  46   0  -3    0.80    0.50
  46   0  -2    0.60    0.50
  46   0  -2   -0.30    0.40
  46   0  -2    2.20    1.40
  46   0  -1   -0.20    1.30
  46   0  -1   -0.20    0.40
  46   0  -1    0.00    0.40
  46   0   0    1.50    1.40
  46   0   0    2.10    0.60
  46   0   0    2.00    0.50
  46   0   1    0.00    0.50
  46   0   1   -0.70    1.40
  46   0   1   -0.30    0.40
  46   0   2    1.50    0.50
  46   0   2    1.90    1.60
  46   0   2    1.60    0.60
  46   0   3   -0.10    0.60
  46   0   3   -0.30    1.50
  47   1  -3    3.00    0.70
  47   1  -3    3.00    0.70
  47   1  -2    1.00    0.50
  47   1  -2    1.10    0.50
  47   1  -2   -0.30    1.40
  47   1  -1   -0.80    1.20
  47   1  -1    0.10    0.40
  47   1  -1    0.20    0.50
  47   1   0    2.20    0.60
  47   1   0    1.50    1.60
  47   1   0    2.90    0.60
  47   1   1   -0.90    0.40
  47   1   1    0.70    1.50
  47   1   1    0.80    0.50
  47   1   2    0.70    1.50
  47   1   2    2.50    0.70
  47   1   2    3.20    0.60
  48   2  -2    0.80    0.60
  48   2  -2    0.10    0.50
  48   2  -1    1.10    0.60
  48   2  -1    1.50    0.60
  48   2  -1    1.80    1.30
  48   2   0    0.40    0.50
  48   2   0    0.70    0.50
  48   2   0   -0.80    1.30
  48   2   1    1.70    0.60
  48   2   1    0.20    1.40
  48   2   1    1.50    0.70
  44  -4  -1    1.30    2.00
  44  -4  -1   -0.20    0.50
  44  -4   0    3.70    0.80
  44  -4   0    1.60    2.10
 -44   4   0    6.10    1.10
  44  -4   1    2.00    2.00
  44  -4   1    1.50    0.60
  45  -3  -2    0.20    0.40
  45  -3  -2    1.70    1.90
  45  -3  -2    1.00    0.60
  45  -3  -1    1.20    0.60
  45  -3  -1    0.60    1.70
  45  -3  -1    2.20    0.50
  45  -3   0    8.30    2.40
  45  -3   0    8.20    1.00
  45  -3   1    2.10    1.90
  45  -3   1    4.60    0.70
  45  -3   2    4.60    2.00
  45  -3   2    4.30    0.80
  46  -2  -3    0.80    1.90
  46  -2  -3    0.10    0.50
  46  -2  -3    0.40    0.50
  46  -2  -2    0.40    1.60
  46  -2  -2    0.50    0.50
  46  -2  -2    0.00    0.50
  46  -2  -1    1.80    1.70
  46  -2  -1    2.30    0.50
  46  -2  -1    2.20    0.60
  46  -2   0    0.40    0.50
  46  -2   0    1.40    0.40
  46  -2   0    0.00    1.70
  46  -2   1    1.40    0.60
  46  -2   1    0.70    1.60
  46  -2   2    1.50    0.60
  46  -2   2    2.70    1.70
  47  -1  -3    2.10    0.70
  47  -1  -3    1.20    0.50
  47  -1  -2    1.60    0.50
  47  -1  -2    1.40    1.60
  47  -1  -2    0.70    0.60
  47  -1  -1    0.40    0.50
  47  -1  -1    0.30    0.40
  47  -1  -1   -0.50    1.50
  47  -1   0    3.00    0.70
  47  -1   0    2.70    1.70
  47  -1   0    2.10    0.50
  47  -1   1    1.80    1.70
  47  -1   1    0.70    0.60
  47  -1   1    0.80    0.40
  47  -1   2    2.70    0.70
  47  -1   2    0.00    1.50
  48   0  -2    1.30    0.50
  48   0  -2    0.60    0.60
  48   0  -2    0.60    1.50
  48   0  -1    0.10    0.40
  48   0  -1   -0.40    0.50
  48   0  -1   -0.20    1.40
  48   0   0    2.00    0.60
  48   0   0    2.30    0.50
  48   0   0    0.80    1.50
  48   0   1    0.10    0.40
  48   0   1   -0.30    1.50
  48   0   1    0.10    0.50
  48   0   2    5.50    1.90
  48   0   2    2.20    0.70
  49   1  -2    1.00    0.60
  49   1  -2    1.70    0.60
  49   1  -1    1.70    0.60
  49   1  -1    2.00    1.50
  49   1  -1    3.00    0.70
  49   1   0    1.30    1.50
  49   1   0    0.30    0.50
  49   1   0    0.10    0.50
  49   1   1    1.60    1.50
  49   1   1    0.10    0.50
  49   1   1    0.10    0.50
  47  -3  -1    1.00    0.50
  47  -3  -1   -1.50    1.60
  47  -3  -1    1.40    0.60
  47  -3   0    8.80    2.50
  47  -3   0   12.80    1.30
  47  -3   1    2.60    0.70
  47  -3   1    0.70    1.90
  48  -2  -2    1.20    0.60
  48  -2  -2    1.30    0.50
  48  -2  -2    1.80    1.90
  48  -2  -1    2.20    0.50
  48  -2  -1    0.50    1.60
  48  -2  -1    2.70    0.70
  48  -2   0    1.20    0.60
  48  -2   0    0.90    0.40
  48  -2   0    1.40    1.60
  48  -2   1    1.50    0.60
  48  -2   1    2.20    1.70
  49  -1  -2    1.40    1.60
  49  -1  -2    1.50    0.50
  49  -1  -2    0.90    0.60
  49  -1  -1    1.50    0.60
  49  -1  -1    1.60    0.50
  49  -1  -1    2.80    1.70
  49  -1   0    0.10    1.50
  49  -1   0    0.20    0.40
  49  -1   0    0.20    0.50
  49  -1   1    0.00    1.60
  49  -1   1   -0.40    0.50
  50   0  -1    0.30    0.60
  50   0  -1    0.30    0.50
  50   0  -1    0.80    1.50
  50   0   0    1.50    1.60
  50   0   0    1.60    0.60
  50   0   0    2.30    0.60
  50   0   1   -0.30    0.40
  50   0   1   -0.10    1.40
  50   0   1    0.10    0.50
_computing_structure_solution     'SHELXT 2014/4 (Sheldrick, 2014)'
;
_shelx_hkl_checksum     18086
_shelx_res_file
;
    BO10Me_a.res created by SHELXL-2014/7
TITL BO10Me_a.res in Cc
CELL  0.71073  42.2873   7.2848   6.7006   90.000   91.226   90.000
ZERR    4.000   0.0089   0.0015   0.0013    0.000    0.012    0.000
LATT -7
SYMM X, -Y, 1/2+Z
SFAC C H O
UNIT 92 120 16
SIZE 0.200 0.400 0.400
OMIT      4   0   0   'affected by beamstop'
OMIT     -4   0   0   'affected by beamstop'
OMIT      2   0   0   'affected by beamstop'
OMIT     -2   0   0   'affected by beamstop'
OMIT     -4   0   4   'negative Fo'
OMIT    -18   8   0   'negative Fo'
L.S. 10
ACTA
BOND $H
FMAP 2
PLAN 20
SIZE 0.200 0.400 0.400
HTAB O1 O3_$1
EQIV $1 x+1/2, -y+1/2, z-3/2
HTAB C23 O1_$2
EQIV $2 x-1/2, -y+1/2, z+5/2
HTAB
MPLA 6 C7 C8 C9 C10 C11 C12 O2
MPLA 6 C1 C2 C3 C4 C5 C6 O1
CONF
TEMP -73.000
WGHT    0.063000    0.243200
FVAR       0.28768
O1    3    0.731669    0.244035   -0.537780    11.00000    0.04916    0.09217 =
         0.08045   -0.01046    0.02471   -0.00034
H1    2    0.746312    0.293996   -0.458285    11.00000    0.07681
O2    3    0.517250    0.227452    0.019634    11.00000    0.04250    0.06840 =
         0.04293   -0.00538    0.00517   -0.00384
O3    3    0.284962    0.169017    1.202206    11.00000    0.04945    0.10858 =
         0.09018   -0.01970    0.00971   -0.01149
O4    3    0.299450    0.322446    1.475214    11.00000    0.07590    0.09980 =
         0.06561   -0.01899    0.03205   -0.01617
C1    1    0.608469    0.253124   -0.215573    11.00000    0.04551    0.02952 =
         0.03998    0.00119    0.00278    0.00018
C2    1    0.582775    0.171005   -0.314470    11.00000    0.04824    0.05021 =
         0.03399   -0.00556    0.00066   -0.00048
AFIX  43
H2    2    0.585839    0.116690   -0.441494    11.00000   -1.20000
AFIX   0
C3    1    0.553177    0.166232   -0.233889    11.00000    0.04301    0.04933 =
         0.04162   -0.00186   -0.00135   -0.00368
AFIX  43
H3    2    0.536375    0.107959   -0.305790    11.00000   -1.20000
AFIX   0
C4    1    0.547351    0.244401   -0.050529    11.00000    0.03991    0.04105 =
         0.03950    0.00479    0.00333    0.00102
C5    1    0.572400    0.331250    0.050507    11.00000    0.05363    0.05217 =
         0.04686   -0.01281    0.00874   -0.00666
AFIX  43
H5    2    0.569043    0.389198    0.175287    11.00000   -1.20000
AFIX   0
C6    1    0.602168    0.332585   -0.031917    11.00000    0.04474    0.04996 =
         0.05523   -0.01587    0.00519   -0.01212
AFIX  43
H6    2    0.619011    0.390293    0.040151    11.00000   -1.20000
AFIX   0
C7    1    0.640716    0.254172   -0.299983    11.00000    0.04514    0.02989 =
         0.04275   -0.00029    0.00427    0.00062
C8    1    0.648038    0.159031   -0.473414    11.00000    0.05498    0.06559 =
         0.06003   -0.02497    0.01473   -0.01315
AFIX  43
H8    2    0.631689    0.094248   -0.542696    11.00000   -1.20000
AFIX   0
C9    1    0.678097    0.155583   -0.547862    11.00000    0.06147    0.07149 =
         0.06648   -0.02979    0.02081   -0.00800
AFIX  43
H9    2    0.682173    0.086806   -0.664992    11.00000   -1.20000
AFIX   0
C10   1    0.702094    0.249775   -0.455394    11.00000    0.04787    0.04894 =
         0.06021    0.00141    0.01162    0.00473
C11   1    0.695960    0.348051   -0.286077    11.00000    0.04684    0.06900 =
         0.06429   -0.01172    0.00198   -0.00451
AFIX  43
H11   2    0.712401    0.415316   -0.220672    11.00000   -1.20000
AFIX   0
C12   1    0.665726    0.348964   -0.210690    11.00000    0.04794    0.06743 =
         0.05060   -0.01913    0.00609   -0.00212
AFIX  43
H12   2    0.661943    0.417364   -0.092874    11.00000   -1.20000
AFIX   0
C13   1    0.511120    0.288661    0.218648    11.00000    0.04736    0.05336 =
         0.04028   -0.00143    0.00557   -0.00023
AFIX  23
H13A  2    0.511849    0.424354    0.225474    11.00000   -1.20000
H13B  2    0.527178    0.238548    0.313529    11.00000   -1.20000
AFIX   0
C14   1    0.478676    0.220309    0.269953    11.00000    0.04763    0.05126 =
         0.04607   -0.00683    0.00419   -0.00508
AFIX  23
H14A  2    0.478752    0.084417    0.268517    11.00000   -1.20000
H14B  2    0.463300    0.262418    0.166279    11.00000   -1.20000
AFIX   0
C15   1    0.467937    0.286031    0.472527    11.00000    0.04034    0.05051 =
         0.04010   -0.00072    0.00039    0.00112
AFIX  23
H15A  2    0.468170    0.421908    0.474833    11.00000   -1.20000
H15B  2    0.483097    0.242141    0.576571    11.00000   -1.20000
AFIX   0
C16   1    0.434954    0.219058    0.521917    11.00000    0.03923    0.04649 =
         0.04194   -0.00471   -0.00002   -0.00237
AFIX  23
H16A  2    0.419887    0.263946    0.417849    11.00000   -1.20000
H16B  2    0.434768    0.083236    0.517067    11.00000   -1.20000
AFIX   0
C17   1    0.423556    0.279905    0.723529    11.00000    0.04424    0.04860 =
         0.03595    0.00045   -0.00034    0.00044
AFIX  23
H17A  2    0.423996    0.415694    0.728858    11.00000   -1.20000
H17B  2    0.438512    0.233845    0.827615    11.00000   -1.20000
AFIX   0
C18   1    0.390411    0.214977    0.772755    11.00000    0.04707    0.04710 =
         0.04005   -0.00550   -0.00051    0.00008
AFIX  23
H18A  2    0.375379    0.261000    0.669086    11.00000   -1.20000
H18B  2    0.389910    0.079170    0.768259    11.00000   -1.20000
AFIX   0
C19   1    0.379500    0.277903    0.975332    11.00000    0.04429    0.05092 =
         0.03738    0.00001   -0.00073   -0.00047
AFIX  23
H19A  2    0.381053    0.413408    0.981055    11.00000   -1.20000
H19B  2    0.394225    0.227868    1.078503    11.00000   -1.20000
AFIX   0
C20   1    0.346010    0.222826    1.028120    11.00000    0.04501    0.05238 =
         0.04342   -0.00291    0.00089   -0.00110
AFIX  23
H20A  2    0.331026    0.270255    0.924939    11.00000   -1.20000
H20B  2    0.344360    0.087269    1.029060    11.00000   -1.20000
AFIX   0
C21   1    0.337049    0.296525    1.229180    11.00000    0.05033    0.07041 =
         0.04330   -0.00752    0.00746   -0.00684
AFIX  23
H21A  2    0.352211    0.247548    1.330437    11.00000   -1.20000
H21B  2    0.339589    0.431606    1.227206    11.00000   -1.20000
AFIX   0
C22   1    0.304265    0.253623    1.295076    11.00000    0.04853    0.05479 =
         0.05587    0.00214    0.00948    0.00258
C23   1    0.268421    0.293335    1.560480    11.00000    0.08953    0.09992 =
         0.10823   -0.00783    0.06107   -0.00913
AFIX 137
H23A  2    0.263545    0.161820    1.560472    11.00000   -1.50000
H23B  2    0.252373    0.358918    1.480504    11.00000   -1.50000
H23C  2    0.268486    0.339698    1.697783    11.00000   -1.50000
AFIX   0
HKLF 4
REM  BO10Me_a.res in Cc
REM R1 =  0.0441 for    2363 Fo > 4sig(Fo)  and  0.0620 for all    3095 data
REM    249 parameters refined using      2 restraints
END
WGHT      0.0631      0.2431
REM Instructions for potential hydrogen bonds
HTAB O1 O3_$1
HTAB C23 O1_$2
REM Highest difference peak  0.115,  deepest hole -0.182,  1-sigma level  0.046
Q1    1   0.3006  0.0176  1.3064  11.00000  0.05    0.11
Q2    1   0.6133  0.4818 -0.0358  11.00000  0.05    0.11
Q3    1   0.2888  0.1387  1.1746  11.00000  0.05    0.11
Q4    1   0.5614  0.5005  0.1306  11.00000  0.05    0.10
Q5    1   0.7482  0.0935 -0.4320  11.00000  0.05    0.10
Q6    1   0.6598  0.5016 -0.1213  11.00000  0.05    0.10
Q7    1   0.4592  0.0654  0.1421  11.00000  0.05    0.10
Q8    1   0.4100  0.4551  0.6469  11.00000  0.05    0.10
Q9    1   0.6874 -0.0082 -0.6455  11.00000  0.05    0.10
Q10   1   0.5089  0.5533  0.3544  11.00000  0.05    0.10
Q11   1   0.5360  0.0156 -0.2216  11.00000  0.05    0.10
Q12   1   0.4480  0.0313  0.6147  11.00000  0.05    0.10
Q13   1   0.7104  0.4861 -0.2249  11.00000  0.05    0.10
Q14   1   0.6223  0.0031 -0.4303  11.00000  0.05    0.10
Q15   1   0.4988  0.0810 -0.0679  11.00000  0.05    0.10
Q16   1   0.3208  0.4270  1.6080  11.00000  0.05    0.09
Q17   1   0.4493  0.3931  0.1262  11.00000  0.05    0.09
Q18   1   0.3513  0.0198  1.0958  11.00000  0.05    0.09
Q19   1   0.6372 -0.0361 -0.4268  11.00000  0.05    0.09
Q20   1   0.5015  0.4961  0.0294  11.00000  0.05    0.09
;
_shelx_res_checksum     48403
