# Supplementary material for: An exploration of O—H⋯O and C—H⋯π inter­actions in a long-chain-ester-substituted phenyl­phenol: methyl 10-[4-(4-hydroxyphenyl)phenoxy]decanoate
Source: Acta Crystallogr E Crystallogr Commun. 2018 Apr 17;74(Pt 5):594–9. doi: 10.1107/S2056989017016589 (PMC5947469; doi:10.1107/S2056989017016589)
Supplement: Supplementary file 2 [file e-74-00594-Isup2.hkl]

data_I                                                                          
_shelx_title ' BO10Me_a.res in Cc'                                              
_shelx_refln_list_code          4                                               
_shelx_F_calc_maximum      375.64                                               
_exptl_crystal_F_000       800.00                                               
_reflns_d_resolution_high  0.8303                                               
                                                                                
loop_                                                                           
 _space_group_symop_operation_xyz                                               
 'x, y, z'                                                                      
 'x, -y, z+1/2'                                                                 
 'x+1/2, y+1/2, z'                                                              
 'x+1/2, -y+1/2, z+1/2'                                                         
                                                                                
_cell_length_a    42.2873                                                       
_cell_length_b     7.2848                                                       
_cell_length_c     6.7006                                                       
_cell_angle_alpha  90.000                                                       
_cell_angle_beta   91.226                                                       
_cell_angle_gamma  90.000                                                       
                                                                                
_shelx_F_squared_multiplier     1.000                                           
                                                                                
loop_                                                                           
 _refln_index_h                                                                 
 _refln_index_k                                                                 
 _refln_index_l                                                                 
 _refln_F_squared_calc                                                          
 _refln_F_squared_meas                                                          
 _refln_F_squared_sigma                                                         
 _refln_observed_status                                                         
   4   0  -8          9.81         -6.04         9.67 o                         
   6   0  -8         14.07         21.75        12.08 o                         
   3   1  -8          0.31          8.46        12.08 o                         
  -1   1  -7          4.53         -4.83         9.67 o                         
   1   1  -7         85.07         77.33        15.71 o                         
   3   1  -7         87.32         88.52        12.69 o                         
   5   1  -7        234.46        226.19        15.10 o                         
   7   1  -7          8.53         16.31         7.85 o                         
   9   1  -7         55.64         75.31        10.88 o                         
  11   1  -7          8.40         12.08         7.25 o                         
  13   1  -7         21.84         16.50         4.38 o                         
  15   1  -7         11.75          3.25         4.36 o                         
  17   1  -7          9.03          9.93         4.07 o                         
  19   1  -7         17.77         32.79         4.91 o                         
  21   1  -7          0.62          1.53         4.06 o                         
  23   1  -7         19.98         27.25         4.91 o                         
  25   1  -7          0.75          8.47         9.40 o                         
  -2   2  -7          8.46         -4.83        10.88 o                         
   0   2  -7          2.13        -10.88        10.88 o                         
   2   2  -7         28.12         44.71        13.29 o                         
   4   2  -7         11.46         21.75        12.08 o                         
   6   2  -7        204.53        236.83        24.17 o                         
   8   2  -7         64.36         59.21        13.29 o                         
  10   2  -7          7.28          6.04         4.32 o                         
  12   2  -7        197.67        183.57        21.75 o                         
  14   2  -7        170.05        166.09        11.16 o                         
  16   2  -7         35.00         30.27         6.03 o                         
  18   2  -7         17.81         15.24         5.12 o                         
  20   2  -7         12.48         19.78         5.80 o                         
  22   2  -7         61.35         67.25         7.82 o                         
  -3   3  -7          2.56          7.25        12.08 o                         
  -1   3  -7         11.76         -1.21        12.08 o                         
   1   3  -7         14.60         -2.42        10.88 o                         
   3   3  -7         32.01         14.50        12.08 o                         
   5   3  -7         61.48         41.08        13.29 o                         
   7   3  -7          7.82         -1.21         9.67 o                         
   9   3  -7          5.46          2.70         4.42 o                         
  11   3  -7         11.07          7.81         4.83 o                         
  13   3  -7         52.77         54.82         8.46 o                         
  15   3  -7         47.62         41.18         7.14 o                         
  17   3  -7          7.65          5.70         5.28 o                         
  19   3  -7          2.49         10.62         5.28 o                         
  -2   4  -7          6.56         -6.04        12.08 o                         
   0   4  -7          0.95          8.46        13.29 o                         
   2   4  -7         22.93         24.17        14.50 o                         
   4   4  -7         63.58         83.38        18.13 o                         
   6   4  -7        212.19        261.00        29.00 o                         
   8   4  -7        102.87        151.04        21.75 o                         
  10   4  -7         12.30         20.54        13.29 o                         
  -2   0  -6          6.34         -3.63         8.46 o                         
   0   0  -6         11.11         -7.25         7.25 o                         
   2   0  -6          2.89         -4.83         7.25 o                         
   4   0  -6          7.92         -3.63         7.25 o                         
   6   0  -6        156.33        154.67        15.71 o                         
   8   0  -6         40.75         38.67         9.67 o                         
  10   0  -6        362.33        285.17        22.96 o                         
  12   0  -6        550.36        437.95        19.60 o                         
  14   0  -6        311.10        286.68        14.79 o                         
  16   0  -6       1378.29       1452.22        55.96 o                         
  18   0  -6        419.72        429.73        19.60 o                         
  20   0  -6         25.43         29.00         5.13 o                         
  22   0  -6         30.87         43.09        10.27 o                         
  24   0  -6        117.34        114.87        10.27 o                         
  26   0  -6         35.17         43.98         8.46 o                         
  28   0  -6          3.17          6.53         6.65 o                         
  30   0  -6         64.56         83.16        11.48 o                         
  32   0  -6         25.66         39.89         6.37 o                         
  34   0  -6         14.11         28.43         5.80 o                         
  -3   1  -6         34.75         33.83        10.88 o                         
  -1   1  -6         11.14         -1.21         8.46 o                         
   1   1  -6          1.96         -3.53        14.50 o                         
   3   1  -6         14.55          7.25         5.98 o                         
   5   1  -6         16.17         16.97        14.50 o                         
   7   1  -6         24.16         20.34         3.76 o                         
   9   1  -6          5.45         -1.90         3.52 o                         
  11   1  -6         40.99         41.36         4.53 o                         
  13   1  -6        199.71        192.43         9.41 o                         
  15   1  -6         38.31         38.24         4.78 o                         
  17   1  -6        142.94        145.33         7.77 o                         
  19   1  -6         35.28         34.07         4.61 o                         
  21   1  -6          4.14          4.47         2.84 o                         
  23   1  -6          4.96          5.06         3.31 o                         
  25   1  -6          4.84          0.94         2.67 o                         
  27   1  -6          8.51         14.48         3.28 o                         
  29   1  -6          1.79          6.54         3.28 o                         
  31   1  -6          0.78          3.05         3.49 o                         
  33   1  -6         14.98         22.25         3.89 o                         
  -4   2  -6         12.35         19.33        10.88 o                         
  -2   2  -6          1.74         -8.46         8.46 o                         
   0   2  -6          8.25         -8.46         8.46 o                         
   2   2  -6          0.54         -2.42         8.46 o                         
   4   2  -6         27.46         23.91         5.35 o                         
   6   2  -6        145.97        122.69         8.68 o                         
   8   2  -6         59.18         51.49         5.02 o                         
  10   2  -6        172.84        132.15         7.54 o                         
  12   2  -6        369.24        306.65        12.70 o                         
  14   2  -6        105.70         98.86         6.35 o                         
  16   2  -6        563.55        610.96        26.82 o                         
  18   2  -6        160.42        157.37         8.48 o                         
  20   2  -6          6.53          7.38         3.35 o                         
  22   2  -6         11.65         12.86         5.41 o                         
  24   2  -6         11.13          8.65         5.37 o                         
  26   2  -6         13.36         16.85         3.81 o                         
  28   2  -6         13.65         15.89         4.38 o                         
  30   2  -6         11.52         17.76         4.38 o                         
  32   2  -6         12.53         12.96         3.75 o                         
  -5   3  -6         35.95         19.33        12.08 o                         
  -3   3  -6         55.94         22.96        12.08 o                         
  -1   3  -6         16.07         13.29        10.88 o                         
   1   3  -6          1.98          1.54         6.04 o                         
   3   3  -6         48.07         40.05         5.28 o                         
   5   3  -6         53.94         43.93         6.04 o                         
   7   3  -6         91.38         78.17        11.48 o                         
   9   3  -6          8.64         -0.73         3.33 o                         
  11   3  -6        117.15        139.00        15.71 o                         
  13   3  -6        636.91        681.10        87.60 o                         
  15   3  -6        119.15        132.54        16.92 o                         
  17   3  -6        418.37        467.68        46.52 o                         
  19   3  -6         87.67        100.28        15.67 o                         
  21   3  -6         10.93          8.00         6.44 o                         
  23   3  -6          8.82         12.56        12.07 o                         
  25   3  -6         18.05         23.79         4.87 o                         
  27   3  -6         27.70         24.17         5.80 o                         
  29   3  -6          9.42          6.55         4.92 o                         
  -6   4  -6         62.57         65.25         8.46 o                         
  -4   4  -6         58.27         55.36        12.08 o                         
  -2   4  -6          3.66         -3.16         4.42 o                         
   0   4  -6          4.10          1.99         9.06 o                         
   2   4  -6          1.02          6.99         5.28 o                         
   4   4  -6         43.74         32.95         6.36 o                         
   6   4  -6         69.94         43.73         4.66 o                         
   8   4  -6         50.27         44.49         4.55 o                         
  10   4  -6         28.19         25.70         3.77 o                         
  12   4  -6        125.66        114.07        21.75 o                         
  14   4  -6          8.66         16.08         8.46 o                         
  16   4  -6         41.78         48.65        12.74 o                         
  18   4  -6         14.73         14.31         9.35 o                         
  20   4  -6          6.95         13.93        14.68 o                         
  22   4  -6          6.30          3.70        11.69 o                         
  24   4  -6         24.03         20.40         5.07 o                         
  -5   5  -6          2.50          0.00         6.04 o                         
  -3   5  -6          0.38         -0.86         4.49 o                         
  -1   5  -6          2.55          1.55         4.49 o                         
   1   5  -6          0.05         -7.25         8.46 o                         
   3   5  -6         10.50          9.29         9.06 o                         
   5   5  -6          7.48         13.74         6.22 o                         
   7   5  -6         35.32         30.75         6.36 o                         
   9   5  -6         24.89         35.41         7.85 o                         
  11   5  -6        101.49        104.97         9.83 o                         
  13   5  -6        302.19        311.35        27.15 o                         
  15   5  -6         24.10         25.62         4.53 o                         
  17   5  -6         89.16         87.25        11.44 o                         
  -5   1  -5       2251.77       2203.77       125.67 o                         
  -3   1  -5        250.85        282.75        22.96 o                         
  -1   1  -5        127.56        147.01        12.69 o                         
   1   1  -5         33.56         30.26         6.04 o                         
   3   1  -5         26.55         28.28         4.96 o                         
   5   1  -5         64.91         63.82         8.03 o                         
   7   1  -5         29.74         20.45         4.01 o                         
   9   1  -5        147.81        137.46         7.11 o                         
  11   1  -5         55.39         45.40         4.07 o                         
  13   1  -5         59.61         47.23         7.38 o                         
  15   1  -5        379.91        323.28        13.95 o                         
  17   1  -5       2430.09       2251.35        59.63 o                         
  19   1  -5       4142.46       4346.39       113.09 o                         
  21   1  -5       2046.28       2237.56        59.45 o                         
  23   1  -5        141.34        140.58        10.46 o                         
  25   1  -5        264.03        272.82         9.81 o                         
  27   1  -5          3.45          0.74         2.67 o                         
  29   1  -5         18.65         20.69         3.66 o                         
  31   1  -5         20.67         23.27         3.44 o                         
  33   1  -5          3.57          2.06         2.83 o                         
  35   1  -5         24.14         34.16         4.23 o                         
  37   1  -5          8.13         11.04         3.28 o                         
  39   1  -5          5.05          4.57         3.14 o                         
  -6   2  -5         10.88         32.63         9.67 o                         
  -4   2  -5        333.68        379.42        29.00 o                         
  -2   2  -5        350.64        360.09        27.79 o                         
   0   2  -5         14.26          8.06         3.24 o                         
   2   2  -5         33.52         30.96         4.32 o                         
   4   2  -5         21.88         20.06         2.92 o                         
   6   2  -5          4.00          0.67         2.61 o                         
   8   2  -5         82.32         84.18         5.63 o                         
  10   2  -5         51.08         45.52         4.18 o                         
  12   2  -5         45.33         39.46         6.45 o                         
  14   2  -5          3.05         -4.50         5.68 o                         
  16   2  -5          5.26          0.17         3.84 o                         
  18   2  -5        135.13        185.78        15.17 o                         
  20   2  -5         93.73         85.23         5.93 o                         
  22   2  -5         26.66         21.71         7.51 o                         
  24   2  -5          5.96         11.09         2.74 o                         
  26   2  -5         12.29         18.61         3.12 o                         
  28   2  -5         60.31         70.25         4.80 o                         
  30   2  -5         32.80         30.60         3.71 o                         
  32   2  -5         25.45         21.50         3.55 o                         
  34   2  -5          3.12          0.67         2.67 o                         
  36   2  -5         13.48         18.26         3.75 o                         
  38   2  -5         39.40         63.01         5.07 o                         
 -13   3  -5        545.32        486.96        27.79 o                         
 -11   3  -5        305.32        254.96        15.71 o                         
  -9   3  -5        272.12        241.67        14.50 o                         
  -7   3  -5       1081.30       1028.18        51.96 o                         
  -5   3  -5        654.35        660.61        63.44 o                         
  -3   3  -5         69.26         71.66         4.61 o                         
  -1   3  -5          0.84         -2.94         2.94 o                         
   1   3  -5         13.49         11.87         2.74 o                         
   3   3  -5          4.14         -0.27         2.91 o                         
   5   3  -5          0.59         -2.82         3.61 o                         
   7   3  -5         14.44          9.07         3.14 o                         
   9   3  -5        156.77        152.89        12.75 o                         
  11   3  -5        131.98        133.37         5.92 o                         
  13   3  -5         12.10          9.36         5.11 o                         
  15   3  -5        127.26        110.47         6.08 o                         
  17   3  -5        604.84        582.46        45.83 o                         
  19   3  -5        740.90        757.81        35.58 o                         
  21   3  -5        193.54        202.22         8.80 o                         
  23   3  -5         46.93         52.89         4.58 o                         
  25   3  -5         37.45         35.85         4.03 o                         
  27   3  -5         20.30         19.34         3.78 o                         
  29   3  -5         68.49         61.22         8.55 o                         
  31   3  -5         21.11         23.26         4.71 o                         
  33   3  -5          0.63          6.00         3.88 o                         
  35   3  -5          7.66          8.09         4.58 o                         
 -14   4  -5         96.35         89.42         8.46 o                         
 -12   4  -5        386.58        364.92        21.75 o                         
 -10   4  -5         57.75         48.33         7.25 o                         
  -8   4  -5        138.84        146.21        10.88 o                         
  -6   4  -5          4.66          3.95         7.85 o                         
  -4   4  -5        121.01        105.79         8.39 o                         
  -2   4  -5        169.87        159.69        11.15 o                         
   0   4  -5          7.41          5.18         2.11 o                         
   2   4  -5         16.78         17.70         2.99 o                         
   4   4  -5          7.09          7.29         2.74 o                         
   6   4  -5          0.41         -2.06         2.74 o                         
   8   4  -5         74.55         56.03         5.58 o                         
  10   4  -5         38.80         36.01         5.82 o                         
  12   4  -5         35.37         40.74         6.70 o                         
  14   4  -5          3.30          2.13         2.85 o                         
  16   4  -5          3.15          2.56         3.33 o                         
  18   4  -5        203.48        241.21        17.62 o                         
  20   4  -5         50.92         64.99         5.56 o                         
  22   4  -5         22.75         28.10         5.93 o                         
  24   4  -5         28.97         23.54         5.41 o                         
  26   4  -5          2.29          2.07        10.62 o                         
  28   4  -5         12.86         12.85         5.42 o                         
  30   4  -5          4.71          2.21         9.35 o                         
  32   4  -5          5.98          6.95         5.43 o                         
 -13   5  -5         90.03         90.63         9.67 o                         
 -11   5  -5         42.59         45.92         7.25 o                         
  -9   5  -5         95.17         73.71         8.46 o                         
  -7   5  -5        245.51        230.79        16.92 o                         
  -5   5  -5        157.60        145.19        15.71 o                         
  -3   5  -5         26.01         27.45         9.06 o                         
  -1   5  -5          0.82         -4.32         4.32 o                         
   1   5  -5         13.22          8.09         5.12 o                         
   3   5  -5          2.19          7.35         4.92 o                         
   5   5  -5         32.40         34.50         5.57 o                         
   7   5  -5         79.57         64.69        10.12 o                         
   9   5  -5        169.05        168.39        19.01 o                         
  11   5  -5        154.05        140.75        20.93 o                         
  13   5  -5         17.26         17.43         3.69 o                         
  15   5  -5        114.06        124.16         7.64 o                         
  17   5  -5        102.79         97.16         8.40 o                         
  19   5  -5         22.92         26.78         4.74 o                         
  21   5  -5         10.20         11.68         4.59 o                         
  23   5  -5         14.10         10.60         4.15 o                         
  25   5  -5          5.42          3.03         4.36 o                         
  27   5  -5         42.34         55.60         6.12 o                         
 -12   6  -5          4.14          2.42         6.04 o                         
 -10   6  -5          6.01          8.46         6.04 o                         
  -8   6  -5         43.55         41.08         7.25 o                         
  -6   6  -5          0.83         -4.83         4.83 o                         
  -4   6  -5          8.82         14.50         5.40 o                         
  -2   6  -5          3.99          0.93         6.65 o                         
   0   6  -5          1.24         -5.12         5.12 o                         
   2   6  -5          1.89          1.67         5.12 o                         
   4   6  -5          0.18         -5.12         5.12 o                         
   6   6  -5          0.67         -4.87         4.87 o                         
   8   6  -5          9.00          7.07         9.36 o                         
  10   6  -5          1.53         -4.87         4.87 o                         
  12   6  -5          9.00          7.05         3.70 o                         
  14   6  -5         20.16         36.48         4.97 o                         
  16   6  -5         14.27         22.28         7.17 o                         
  18   6  -5        117.67        112.60        13.26 o                         
  20   6  -5         15.80         15.93         4.45 o                         
 -18   0  -4        218.53        174.00        18.13 o                         
 -16   0  -4         84.67         58.00         9.67 o                         
 -14   0  -4         26.01         20.54         6.04 o                         
  -4   0  -4         22.03         -6.04         6.04 o                         
  -2   0  -4        345.49        286.38        22.96 o                         
   0   0  -4      17693.28      18502.72       896.47 o                         
   2   0  -4        413.30        358.88        21.75 o                         
   4   0  -4         77.87         77.59         5.50 o                         
   6   0  -4        324.32        323.11        14.08 o                         
   8   0  -4          7.44         13.69         3.02 o                         
  10   0  -4        267.95        277.70        16.92 o                         
  12   0  -4         83.30         72.55        11.48 o                         
  14   0  -4        188.10        175.63         8.94 o                         
  16   0  -4        293.87        277.22        17.52 o                         
  18   0  -4        109.84        132.85        15.10 o                         
  20   0  -4       1448.63       1398.70        52.97 o                         
  22   0  -4       7566.84       7797.24       340.69 o                         
  24   0  -4       3761.57       4208.29       155.08 o                         
  26   0  -4         73.72         69.48         5.98 o                         
  28   0  -4        590.15        581.05        24.34 o                         
  30   0  -4         63.23         55.58         8.46 o                         
  32   0  -4        383.53        363.47        17.09 o                         
  34   0  -4         44.61         37.26         6.04 o                         
  36   0  -4         35.21         35.57         5.50 o                         
  38   0  -4         18.62         20.99         8.46 o                         
  40   0  -4          6.48          3.63         4.27 o                         
  42   0  -4         19.57         22.21         4.64 o                         
  44   0  -4         18.73         41.36         9.06 o                         
  -5   1  -4         11.74          3.63         6.04 o                         
  -3   1  -4        223.72        218.71        19.33 o                         
  -1   1  -4        115.11        125.97         9.06 o                         
   1   1  -4         83.77         88.95         5.80 o                         
   3   1  -4         26.28         19.37         2.61 o                         
   5   1  -4          2.78          2.23         2.52 o                         
   7   1  -4          8.68          5.61         2.18 o                         
   9   1  -4          3.12          2.24         1.76 o                         
  11   1  -4         13.58         14.52         2.04 o                         
  13   1  -4         18.49         13.29         2.05 o                         
  15   1  -4         47.97         47.43         3.14 o                         
  17   1  -4         50.77         45.19         3.14 o                         
  19   1  -4        141.83        134.85         5.83 o                         
  21   1  -4        172.94        169.87         6.60 o                         
  23   1  -4        333.74        337.24        11.02 o                         
  25   1  -4        106.00        114.11         5.72 o                         
  27   1  -4         37.25         37.20         3.44 o                         
  29   1  -4         16.93         12.85         2.67 o                         
  31   1  -4        105.13         95.69         5.39 o                         
  33   1  -4         73.22         64.14         4.66 o                         
  35   1  -4          1.12          2.86         2.53 o                         
  37   1  -4          3.96          6.27         3.49 o                         
  39   1  -4          2.65          2.08         2.67 o                         
  41   1  -4          4.44          5.44         3.02 o                         
  43   1  -4         17.83         33.02         4.01 o                         
 -18   2  -4         16.24         13.29         2.42 o                         
 -16   2  -4         32.43         39.88         3.63 o                         
 -14   2  -4          4.49          6.04         2.42 o                         
 -12   2  -4        253.30        223.54        13.29 o                         
 -10   2  -4        549.08        480.92        27.79 o                         
  -8   2  -4         90.71         78.54         7.25 o                         
  -6   2  -4        127.55        116.50        25.98 o                         
  -4   2  -4          1.32         -0.91         2.29 o                         
  -2   2  -4        439.93        458.60        17.24 o                         
   0   2  -4       6173.95       6746.13       396.56 o                         
   2   2  -4        182.57        178.12         6.39 o                         
   4   2  -4         25.07         23.34         2.62 o                         
   6   2  -4         52.10         62.06         4.19 o                         
   8   2  -4          8.33          9.30         2.98 o                         
  10   2  -4         16.60         22.36         2.48 o                         
  12   2  -4         98.78        103.12         8.72 o                         
  14   2  -4        170.82        183.08         7.15 o                         
  16   2  -4        100.51        120.52         5.82 o                         
  18   2  -4         34.24         32.64         4.23 o                         
  20   2  -4        563.39        541.28        15.05 o                         
  22   2  -4       3961.79       4122.84        96.98 o                         
  24   2  -4       1962.45       2073.77        50.12 o                         
  26   2  -4         57.50         52.54         7.07 o                         
  28   2  -4        337.80        342.89        10.83 o                         
  30   2  -4         27.38         28.56         3.25 o                         
  32   2  -4        202.29        205.95         8.01 o                         
  34   2  -4         21.18         17.34         3.55 o                         
  36   2  -4         21.36         27.06         3.40 o                         
  38   2  -4          9.27         11.48         3.11 o                         
  40   2  -4          0.62         -0.86         3.28 o                         
  42   2  -4         15.45         22.02         3.75 o                         
 -21   3  -4         32.55         24.17         3.63 o                         
 -19   3  -4        128.98        117.21         8.46 o                         
 -17   3  -4         65.20         56.79         6.04 o                         
 -15   3  -4          0.06          0.00         2.42 o                         
 -13   3  -4        490.21        402.38        22.96 o                         
 -11   3  -4        826.52        726.09        39.88 o                         
  -9   3  -4        323.98        273.09        16.92 o                         
  -7   3  -4        581.69        554.42        37.46 o                         
  -5   3  -4         23.95         16.62         4.83 o                         
  -3   3  -4        598.00        602.55        57.97 o                         
  -1   3  -4        278.97        241.47        16.76 o                         
   1   3  -4        141.12        127.60        10.42 o                         
   3   3  -4         97.65        105.56        15.48 o                         
   5   3  -4          0.53         -2.27         2.27 o                         
   7   3  -4         26.34         31.61         3.41 o                         
   9   3  -4         32.14         37.07         5.64 o                         
  11   3  -4          5.70          7.77         2.99 o                         
  13   3  -4         53.21         54.10         5.46 o                         
  15   3  -4         65.84         63.23         3.72 o                         
  17   3  -4         95.15         92.94        10.28 o                         
  19   3  -4        297.39        310.56         9.64 o                         
  21   3  -4        299.51        353.34        10.83 o                         
  23   3  -4        647.30        682.33        23.30 o                         
  25   3  -4        211.55        213.28         9.16 o                         
  27   3  -4        109.00        105.13         6.05 o                         
  29   3  -4         60.26         55.29         6.28 o                         
  31   3  -4        224.14        232.20         8.62 o                         
  33   3  -4        162.65        145.29         6.86 o                         
  35   3  -4          3.74         10.16         3.45 o                         
  37   3  -4         11.13          7.88         4.29 o                         
  39   3  -4          3.47          6.30         7.40 o                         
  41   3  -4          8.90          7.08         6.78 o                         
 -22   4  -4         58.26         56.79         7.25 o                         
 -20   4  -4         40.33         42.29         4.83 o                         
 -18   4  -4         32.81         32.63         4.83 o                         
 -16   4  -4          6.80          7.25         3.63 o                         
 -14   4  -4         13.58         12.08         3.63 o                         
 -12   4  -4        488.25        444.67        25.38 o                         
 -10   4  -4       1494.11       1466.80        78.54 o                         
  -8   4  -4        603.67        581.21        32.63 o                         
  -6   4  -4         37.75         34.95         3.44 o                         
  -4   4  -4          8.36          8.46         4.20 o                         
  -2   4  -4        735.49        667.08        38.78 o                         
   0   4  -4        511.02        529.80        42.54 o                         
   2   4  -4         71.69         62.74         7.85 o                         
   4   4  -4         72.55         75.90        10.81 o                         
   6   4  -4         19.93         18.84        11.34 o                         
   8   4  -4          2.09         -1.51         2.60 o                         
  10   4  -4        183.33        185.40         8.55 o                         
  12   4  -4        406.90        391.36        17.40 o                         
  14   4  -4         97.12         82.41         6.52 o                         
  16   4  -4          0.63          0.23         2.44 o                         
  18   4  -4         15.61         16.51         2.51 o                         
  20   4  -4         74.98         70.82         4.34 o                         
  22   4  -4        823.67        788.60        21.23 o                         
  24   4  -4        407.36        399.89        15.35 o                         
  26   4  -4         49.51         44.78         3.87 o                         
  28   4  -4         51.52         47.92         4.23 o                         
  30   4  -4         14.18         14.15         3.86 o                         
  32   4  -4         58.79         60.70         7.32 o                         
  34   4  -4          8.24         18.92         5.41 o                         
  36   4  -4          4.32         11.18         6.91 o                         
  38   4  -4          1.23         -0.10         4.82 o                         
 -21   5  -4         92.82        105.13         9.67 o                         
 -19   5  -4         13.76          4.83         4.83 o                         
 -17   5  -4          3.77          6.04         4.83 o                         
 -15   5  -4          0.02          2.42         4.83 o                         
 -13   5  -4         65.81         62.83         7.25 o                         
 -11   5  -4        145.62        136.54        10.88 o                         
  -9   5  -4         62.79         53.17         7.25 o                         
  -7   5  -4        216.96        212.67        15.71 o                         
  -5   5  -4          4.54         14.10         8.46 o                         
  -3   5  -4        254.96        249.85        20.44 o                         
  -1   5  -4        216.17        204.00        20.46 o                         
   1   5  -4        108.13        103.86        12.38 o                         
   3   5  -4        108.56        106.48        17.62 o                         
   5   5  -4          0.85          4.64         8.14 o                         
   7   5  -4         24.40         23.09         5.93 o                         
   9   5  -4         10.48         14.28         7.21 o                         
  11   5  -4          3.85          3.58         2.68 o                         
  13   5  -4          4.73          1.66         2.73 o                         
  15   5  -4          0.03         -1.43         3.32 o                         
  17   5  -4          2.79          2.78         6.63 o                         
  19   5  -4         44.45         47.08         5.02 o                         
  21   5  -4          6.30          5.38         3.42 o                         
  23   5  -4         32.91         24.91         5.58 o                         
  25   5  -4         20.92         27.46         4.56 o                         
  27   5  -4         43.34         44.45         5.25 o                         
  29   5  -4         28.76         34.69         8.72 o                         
  31   5  -4          6.63          8.53         4.56 o                         
  33   5  -4          8.11          5.46         7.51 o                         
 -20   6  -4         27.52         31.42         7.25 o                         
 -18   6  -4         12.16          8.46         6.04 o                         
 -16   6  -4          4.89          9.67         6.04 o                         
 -12   6  -4        231.57        212.67        16.92 o                         
 -10   6  -4        585.99        480.92        30.21 o                         
  -8   6  -4        281.50        259.79        18.13 o                         
  -6   6  -4         28.28         27.79         7.25 o                         
  -4   6  -4         15.91         14.15         5.28 o                         
  -2   6  -4        198.50        172.18        16.92 o                         
   0   6  -4         41.31         54.69        12.69 o                         
   2   6  -4          2.45         -1.87         5.54 o                         
   4   6  -4         27.61         30.21         3.75 o                         
   6   6  -4         24.42         18.27         3.75 o                         
   8   6  -4         15.79          6.76         5.23 o                         
  10   6  -4        197.78        186.67        14.13 o                         
  12   6  -4        201.83        197.09        26.72 o                         
  14   6  -4         44.53         35.76         7.82 o                         
  16   6  -4          5.59          6.19         3.61 o                         
  18   6  -4          8.11          7.16         4.04 o                         
  20   6  -4         34.16         31.04         5.30 o                         
  22   6  -4         95.01         95.73         6.96 o                         
  24   6  -4         27.71         24.47         4.74 o                         
  26   6  -4         14.18         18.06         4.74 o                         
 -15   7  -4          4.12          0.00         6.04 o                         
 -13   7  -4         16.65         29.00         7.25 o                         
 -11   7  -4         12.44         14.50         7.25 o                         
  -9   7  -4         11.46         13.29         7.25 o                         
  -7   7  -4         12.71          2.42         6.04 o                         
  -5   7  -4          0.37          1.21         7.25 o                         
  -3   7  -4         44.73         46.43         9.06 o                         
  -1   7  -4         94.62         79.27         9.15 o                         
   1   7  -4         71.14         66.06        15.76 o                         
   3   7  -4         45.85         45.43         7.89 o                         
   5   7  -4          0.64          5.91         7.94 o                         
   7   7  -4         12.55         11.65        16.05 o                         
   9   7  -4          0.46          5.53         6.39 o                         
  11   7  -4          4.73          1.36         4.75 o                         
  13   7  -4         17.70         30.97         5.19 o                         
  15   7  -4          2.00          3.68         4.24 o                         
  17   7  -4         10.04         10.23         5.42 o                         
 -27   1  -3          7.70          1.21         4.83 o                         
 -25   1  -3         51.80         44.71         4.83 o                         
 -23   1  -3         67.77         77.33         7.25 o                         
 -21   1  -3        131.60        130.50         9.67 o                         
 -19   1  -3       2660.06       2567.48       137.75 o                         
 -17   1  -3        642.46        547.38        33.83 o                         
 -13   1  -3          8.73          2.42         3.63 o                         
 -11   1  -3       1292.91       1230.64        49.36 o                         
  -9   1  -3        478.26        439.69        23.56 o                         
  -7   1  -3        328.63        326.86        37.46 o                         
  -5   1  -3       1413.93       1460.40        79.75 o                         
  -3   1  -3       1167.03       1188.81        75.52 o                         
  -1   1  -3        872.29        849.23        22.92 o                         
   1   1  -3       3306.19       3457.65        90.27 o                         
   3   1  -3       1726.56       1955.80        55.81 o                         
   5   1  -3       9238.04      10452.24       373.90 o                         
   7   1  -3       3538.95       3962.11       128.16 o                         
   9   1  -3         34.14         36.23         2.28 o                         
  11   1  -3        200.42        183.62         7.01 o                         
  13   1  -3         45.10         52.47         2.79 o                         
  15   1  -3        536.12        550.07        14.50 o                         
  17   1  -3        242.80        254.66         7.65 o                         
  19   1  -3        226.73        243.93         9.90 o                         
  21   1  -3        131.04        157.11         6.41 o                         
  23   1  -3        194.14        199.94         6.66 o                         
  25   1  -3         41.23         52.25         3.22 o                         
  27   1  -3       1731.40       1829.69        44.16 o                         
  29   1  -3       2286.40       2394.73        57.22 o                         
  31   1  -3        446.35        417.32        12.26 o                         
  33   1  -3        371.64        333.56        10.63 o                         
  35   1  -3        844.71        763.05        20.18 o                         
  37   1  -3         62.55         42.66         3.81 o                         
  39   1  -3         11.26          9.90         2.64 o                         
  41   1  -3         10.42          9.49         2.79 o                         
  43   1  -3          4.90          9.05         4.29 o                         
  45   1  -3          3.80          9.53         3.10 o                         
  47   1  -3         23.79         28.39         4.71 o                         
 -28   2  -3         80.82         74.92         6.04 o                         
 -26   2  -3          9.97          6.04         2.42 o                         
 -24   2  -3         51.79         46.59         3.42 o                         
 -22   2  -3         41.71         40.85         6.65 o                         
 -20   2  -3        345.82        300.19        12.73 o                         
 -18   2  -3       1157.19       1000.39        51.96 o                         
 -16   2  -3        437.75        392.71        21.75 o                         
 -14   2  -3        176.95        168.98         7.55 o                         
 -12   2  -3         30.14         24.62         2.90 o                         
 -10   2  -3        170.78        145.00         9.67 o                         
  -8   2  -3         72.24         80.96         6.04 o                         
  -6   2  -3         53.37         60.80         4.32 o                         
  -4   2  -3         52.49         61.67         3.71 o                         
  -2   2  -3        128.75        141.28         5.53 o                         
   0   2  -3         62.21         76.27         7.44 o                         
   2   2  -3        477.87        521.58        20.58 o                         
   4   2  -3       2254.01       2391.70        81.99 o                         
   6   2  -3       2160.55       2279.71        97.62 o                         
   8   2  -3        788.59        806.02        33.49 o                         
  10   2  -3        126.62        132.42        11.65 o                         
  12   2  -3        722.79        778.45        19.62 o                         
  14   2  -3       1069.28       1128.57        32.49 o                         
  16   2  -3         26.97         26.45         2.05 o                         
  18   2  -3        141.49        142.35         5.35 o                         
  20   2  -3         85.72         84.99         4.43 o                         
  22   2  -3       1153.67       1198.43        29.55 o                         
  24   2  -3       1379.14       1413.43        34.56 o                         
  26   2  -3        111.17        123.49         5.43 o                         
  28   2  -3        504.63        529.80        14.88 o                         
  30   2  -3        110.28        130.28         5.88 o                         
  32   2  -3        232.70        228.00         8.00 o                         
  34   2  -3         10.32          3.42         2.40 o                         
  36   2  -3         20.93         19.44         3.10 o                         
  38   2  -3         24.80         24.24         3.18 o                         
  40   2  -3          3.65          3.43         3.36 o                         
  42   2  -3          3.09         -0.71         2.85 o                         
  44   2  -3          0.14          2.61         2.80 o                         
  46   2  -3          4.89          4.00         3.00 o                         
 -29   3  -3        115.97        105.13         8.46 o                         
 -27   3  -3          5.80          0.00         3.63 o                         
 -25   3  -3         28.82         22.96         3.63 o                         
 -23   3  -3         21.16         29.00         3.63 o                         
 -21   3  -3         11.06          4.83         2.42 o                         
 -19   3  -3        185.13        206.63        12.08 o                         
 -17   3  -3        204.75        214.34        13.21 o                         
 -15   3  -3         31.85         30.65         2.90 o                         
 -13   3  -3        164.74        145.27         8.46 o                         
 -11   3  -3         46.20         49.42         7.25 o                         
  -9   3  -3        996.72        955.68        51.96 o                         
  -7   3  -3       1611.77       1602.57        82.41 o                         
  -5   3  -3        298.74        282.10        20.07 o                         
  -3   3  -3        130.26        119.22         7.88 o                         
  -1   3  -3        102.72         91.65         5.23 o                         
   1   3  -3        554.58        562.53        25.80 o                         
   3   3  -3        554.74        596.38        35.89 o                         
   5   3  -3       1780.87       1922.20        89.79 o                         
   7   3  -3        510.42        490.53        31.74 o                         
   9   3  -3         10.43          8.41         2.54 o                         
  11   3  -3         23.61         29.91         4.74 o                         
  13   3  -3        214.59        241.67        11.48 o                         
  15   3  -3        514.84        566.65        16.89 o                         
  17   3  -3         72.33         69.45         3.50 o                         
  19   3  -3         67.24         63.59         4.88 o                         
  21   3  -3         37.68         36.69         3.58 o                         
  23   3  -3        449.01        458.14        13.22 o                         
  25   3  -3        452.51        481.08        13.81 o                         
  27   3  -3       1277.71       1308.80        29.85 o                         
  29   3  -3        765.28        719.49        19.31 o                         
  31   3  -3        217.40        226.85         9.51 o                         
  33   3  -3         30.01         23.44         3.07 o                         
  35   3  -3         98.31         97.13         5.85 o                         
  37   3  -3         18.22         17.26         3.54 o                         
  39   3  -3          7.83         10.85         2.81 o                         
  41   3  -3          8.61         14.09         3.25 o                         
  43   3  -3          0.66          3.56         6.43 o                         
 -28   4  -3         83.04         68.88         7.25 o                         
 -26   4  -3          8.23          2.42         3.63 o                         
 -24   4  -3         47.86         55.58         6.04 o                         
 -22   4  -3         27.67         30.21         4.83 o                         
 -20   4  -3        258.22        241.67        15.71 o                         
 -18   4  -3       1032.32        996.76        53.17 o                         
 -16   4  -3        331.01        293.63        18.13 o                         
 -14   4  -3        112.57        101.22         9.67 o                         
 -12   4  -3         26.44         30.21         4.83 o                         
 -10   4  -3         13.63         12.08         3.63 o                         
  -8   4  -3         13.85         13.34         2.42 o                         
  -6   4  -3          2.36         -1.48         4.91 o                         
  -4   4  -3         35.85         35.38         2.78 o                         
  -2   4  -3         62.80         60.50         6.28 o                         
   0   4  -3         18.88         14.39         2.68 o                         
   2   4  -3         26.64         28.25         3.53 o                         
   4   4  -3        977.17       1004.11        44.65 o                         
   6   4  -3       1169.10       1142.38        51.80 o                         
   8   4  -3        375.04        369.16        23.02 o                         
  10   4  -3         36.24         35.37         3.66 o                         
  12   4  -3        308.60        292.38        17.62 o                         
  14   4  -3        288.52        267.36         9.15 o                         
  16   4  -3          6.93          4.84         1.82 o                         
  18   4  -3         72.01         79.34         5.72 o                         
  20   4  -3         26.73         23.72         3.91 o                         
  22   4  -3        369.66        377.81        11.44 o                         
  24   4  -3        616.63        620.35        19.25 o                         
  26   4  -3         70.34         72.82         4.33 o                         
  28   4  -3        398.28        441.66        13.17 o                         
  30   4  -3         38.80         41.78         3.85 o                         
  32   4  -3        121.72        117.83         5.83 o                         
  34   4  -3          3.93          2.93         3.19 o                         
  36   4  -3          9.60          6.63         4.19 o                         
  38   4  -3         11.02         14.64         4.19 o                         
  40   4  -3          0.47         -1.37         4.71 o                         
 -29   5  -3        103.78         79.75         9.67 o                         
 -27   5  -3         22.55         15.71         4.83 o                         
 -25   5  -3         43.53         44.71         7.25 o                         
 -23   5  -3         41.75         30.21         6.04 o                         
 -21   5  -3         14.52         15.71         4.83 o                         
 -19   5  -3         19.66         16.92         4.83 o                         
 -17   5  -3         58.33         61.63         7.25 o                         
 -15   5  -3        131.55        124.46        10.88 o                         
 -13   5  -3         78.50         74.92         8.46 o                         
 -11   5  -3        567.43        566.71        32.63 o                         
  -9   5  -3       1709.11       1558.99        59.79 o                         
  -7   5  -3       1628.01       1438.88        54.66 o                         
  -5   5  -3        860.32        801.86        44.92 o                         
  -3   5  -3         31.80         24.47        10.33 o                         
  -1   5  -3        355.16        373.56        20.23 o                         
   1   5  -3         30.28         42.23         3.49 o                         
   3   5  -3        276.25        263.20        20.41 o                         
   5   5  -3        273.82        242.30        16.74 o                         
   7   5  -3         42.95         39.58         6.36 o                         
   9   5  -3         16.57         13.32         3.32 o                         
  11   5  -3         57.73         59.22         4.85 o                         
  13   5  -3        102.51        111.28         8.55 o                         
  15   5  -3        179.09        189.39        12.30 o                         
  17   5  -3          9.15          4.66         3.17 o                         
  19   5  -3          5.99         -0.54         2.95 o                         
  21   5  -3         47.58         57.36         5.22 o                         
  23   5  -3        332.42        358.65        13.63 o                         
  25   5  -3        380.06        397.18        14.63 o                         
  27   5  -3        618.10        624.86        20.92 o                         
  29   5  -3        184.77        171.78         9.39 o                         
  31   5  -3         62.90         57.53         5.68 o                         
  33   5  -3         15.04          7.89         4.37 o                         
  35   5  -3          9.29          8.49         9.08 o                         
  37   5  -3          2.32          0.29         4.33 o                         
 -28   6  -3          5.93          0.00         6.04 o                         
 -26   6  -3          8.94          9.67         6.04 o                         
 -24   6  -3         19.40         12.08         6.04 o                         
 -22   6  -3          1.57          4.83         4.83 o                         
 -20   6  -3        130.99        122.04        12.08 o                         
 -18   6  -3        499.67        456.75        29.00 o                         
 -16   6  -3        343.93        298.46        20.54 o                         
 -14   6  -3        101.63         89.42         9.67 o                         
 -12   6  -3         20.79         13.29         6.04 o                         
 -10   6  -3          0.26          2.42         4.83 o                         
  -8   6  -3         26.69         35.04         7.25 o                         
  -6   6  -3         72.50         97.88        10.88 o                         
  -4   6  -3         10.97         15.26         2.96 o                         
  -2   6  -3         32.98         30.95         6.84 o                         
   0   6  -3         64.49         74.72         5.33 o                         
   2   6  -3        155.90        145.08         7.51 o                         
   4   6  -3        316.97        302.56        19.01 o                         
   6   6  -3        534.51        486.48        25.46 o                         
   8   6  -3        226.73        212.44        18.84 o                         
  10   6  -3         15.71         14.74         7.74 o                         
  12   6  -3         34.03         34.92         5.20 o                         
  14   6  -3         12.94         19.25         5.93 o                         
  16   6  -3         40.19         46.21         4.85 o                         
  18   6  -3          0.65          4.02         4.53 o                         
  20   6  -3          5.72         10.09         6.10 o                         
  22   6  -3         12.28         24.31         6.15 o                         
  24   6  -3          6.78          5.52         4.19 o                         
  26   6  -3          4.03          8.55         5.76 o                         
  28   6  -3         85.41         84.35         6.80 o                         
  30   6  -3         12.11         12.65         4.82 o                         
  32   6  -3          0.00         -0.38         4.03 o                         
 -23   7  -3         16.79         16.92         7.25 o                         
 -21   7  -3          8.91          9.67         6.04 o                         
 -19   7  -3          1.55          2.42         6.04 o                         
 -17   7  -3         10.18         22.96         7.25 o                         
 -15   7  -3         31.53         18.13         7.25 o                         
 -11   7  -3        237.53        229.58        18.13 o                         
  -9   7  -3        454.93        383.04        26.58 o                         
  -7   7  -3        442.43        379.42        25.38 o                         
  -5   7  -3        247.23        248.92        19.33 o                         
  -3   7  -3         10.45         12.52         5.73 o                         
  -1   7  -3         93.98         90.88         8.97 o                         
   1   7  -3         15.39         26.22        16.15 o                         
   3   7  -3         37.47         38.31         7.95 o                         
   5   7  -3         24.08         22.19         4.24 o                         
   7   7  -3          2.84          3.62         3.69 o                         
   9   7  -3         15.76         12.62         4.16 o                         
  11   7  -3         26.29         32.25         4.59 o                         
  13   7  -3         67.98         69.11        10.29 o                         
  15   7  -3         62.98         71.01         6.47 o                         
  17   7  -3          2.40          0.53         5.06 o                         
  19   7  -3          0.66         -1.39         5.93 o                         
  21   7  -3         27.61         32.72         5.43 o                         
  23   7  -3         90.63         78.60         6.99 o                         
  -8   8  -3          2.87         -3.63         7.25 o                         
  -6   8  -3         18.70         26.58         8.46 o                         
  -4   8  -3          5.89          2.42         7.25 o                         
  -2   8  -3         21.92         20.36         8.28 o                         
   0   8  -3          9.20         16.16         6.94 o                         
   2   8  -3         92.45         86.97        10.53 o                         
   4   8  -3         70.65         84.37        20.84 o                         
   6   8  -3        131.75        112.55        17.33 o                         
   8   8  -3         79.50         74.00        14.31 o                         
 -30   0  -2        139.79        122.04         8.46 o                         
 -28   0  -2        113.75        112.38         7.25 o                         
 -26   0  -2        119.50        117.21         7.25 o                         
 -24   0  -2        188.87        168.23         7.55 o                         
 -22   0  -2        131.59        115.70         5.50 o                         
 -20   0  -2         91.31         99.00         5.44 o                         
 -18   0  -2        629.18        602.82        22.63 o                         
 -16   0  -2       3605.77       3866.33       198.17 o                         
 -14   0  -2      12851.64      13376.95       476.68 o                         
 -12   0  -2       3332.94       2974.30       108.51 o                         
 -10   0  -2       1382.71       1326.04        49.56 o                         
  -8   0  -2        784.79        804.63        44.71 o                         
  -6   0  -2        160.24        132.92        10.88 o                         
  -2   0  -2        650.35        575.17        31.42 o                         
   0   0  -2       1201.00       1162.30        61.63 o                         
   2   0  -2        303.39        273.72        11.11 o                         
   4   0  -2       2489.25       2553.47       134.73 o                         
   6   0  -2       2098.51       2089.12        79.03 o                         
   8   0  -2       1445.21       1519.59        55.58 o                         
  10   0  -2       2386.29       2543.32        93.99 o                         
  12   0  -2        461.04        445.79        17.94 o                         
  14   0  -2       1439.56       1554.39        57.25 o                         
  16   0  -2       7348.48       8623.70       313.57 o                         
  18   0  -2       1446.23       1747.57        71.23 o                         
  20   0  -2        443.63        496.73        19.65 o                         
  22   0  -2        127.25        122.16         5.90 o                         
  24   0  -2       1868.47       1948.70        59.97 o                         
  26   0  -2        895.26        867.89        28.24 o                         
  28   0  -2         85.36         85.47         5.59 o                         
  30   0  -2        826.74        829.85        27.53 o                         
  32   0  -2         44.68         41.46         5.21 o                         
  34   0  -2        415.07        406.32        15.54 o                         
  36   0  -2       1555.59       1327.23        44.00 o                         
  38   0  -2        480.89        438.34        17.09 o                         
  40   0  -2        155.00        127.92         9.08 o                         
  42   0  -2         39.85         35.14         5.27 o                         
  44   0  -2         21.05         21.14         4.50 o                         
  46   0  -2          7.23          4.68         7.72 o                         
  48   0  -2         12.38         11.15         4.50 o                         
 -29   1  -2          1.77          1.21         1.71 o                         
 -27   1  -2         24.37         25.06         2.09 o                         
 -25   1  -2         19.71         19.57         2.01 o                         
 -23   1  -2         13.88         12.08         3.63 o                         
 -21   1  -2         22.61         22.72         1.55 o                         
 -19   1  -2         74.45         69.62         2.97 o                         
 -17   1  -2        228.04        230.33         6.78 o                         
 -15   1  -2         37.37         38.06         1.78 o                         
 -13   1  -2        215.85        160.92         4.59 o                         
 -11   1  -2       2063.47       1845.89        43.73 o                         
  -9   1  -2       1790.89       1797.72        54.25 o                         
  -7   1  -2       2094.29       2060.59        63.09 o                         
  -5   1  -2        959.02        967.80        30.77 o                         
  -3   1  -2       2723.76       2804.95        88.58 o                         
  -1   1  -2       1132.11       1152.75        29.79 o                         
   1   1  -2        953.72        963.97        30.07 o                         
   3   1  -2        931.82        967.36        33.39 o                         
   5   1  -2        335.46        342.34         8.91 o                         
   7   1  -2        839.46        825.19        18.73 o                         
   9   1  -2        693.39        741.47        16.45 o                         
  11   1  -2       2253.36       2458.96        61.29 o                         
  13   1  -2       1691.75       1938.79        45.83 o                         
  15   1  -2        233.58        251.30        10.27 o                         
  17   1  -2        471.00        571.51        14.64 o                         
  19   1  -2        136.71        165.76         5.51 o                         
  21   1  -2         47.17         51.17         4.43 o                         
  23   1  -2         23.74         24.77         2.96 o                         
  25   1  -2          0.41          1.52         2.14 o                         
  27   1  -2         13.98         10.49         2.21 o                         
  29   1  -2         35.07         32.96         2.78 o                         
  31   1  -2         15.13         18.48         2.33 o                         
  33   1  -2         94.36        105.56         4.76 o                         
  35   1  -2         30.62         35.86         2.99 o                         
  37   1  -2         27.96         34.55         3.28 o                         
  39   1  -2         10.89          8.31         3.42 o                         
  41   1  -2          4.40          0.11         3.78 o                         
  43   1  -2          1.09          1.64         2.25 o                         
  45   1  -2          2.11         -1.01         2.59 o                         
  47   1  -2          4.10         12.48         3.05 o                         
  49   1  -2          7.63         15.65         3.39 o                         
 -36   2  -2       1394.78       1362.89        74.92 o                         
 -34   2  -2        577.68        546.17        33.83 o                         
 -32   2  -2        102.24        102.71        10.88 o                         
 -30   2  -2         37.92         41.08         6.04 o                         
 -28   2  -2         97.49         93.68         9.67 o                         
 -26   2  -2          1.55         -1.58         1.58 o                         
 -24   2  -2         28.50         30.38         2.81 o                         
 -22   2  -2         20.65         15.91         1.55 o                         
 -20   2  -2          3.69          7.55         1.21 o                         
 -18   2  -2         76.59         79.26         4.64 o                         
 -16   2  -2       1599.20       1635.47        50.23 o                         
 -14   2  -2       3742.33       3939.91       119.06 o                         
 -12   2  -2       1781.67       1674.32        51.81 o                         
 -10   2  -2        400.60        408.67        12.13 o                         
  -8   2  -2        193.79        210.78         6.82 o                         
  -6   2  -2       1808.98       1812.14        58.64 o                         
  -4   2  -2       1860.50       1811.34        54.49 o                         
  -2   2  -2        292.95        293.29        21.78 o                         
   0   2  -2        707.26        692.28        43.78 o                         
   2   2  -2         79.78         76.67         3.93 o                         
   4   2  -2       1364.08       1480.70        49.71 o                         
   6   2  -2       1844.64       1973.78        48.41 o                         
   8   2  -2        432.14        427.16        11.66 o                         
  10   2  -2       1007.48       1066.37        32.70 o                         
  12   2  -2        115.38        115.15         6.56 o                         
  14   2  -2        374.75        400.70         9.93 o                         
  16   2  -2       2091.01       2261.23        56.20 o                         
  18   2  -2        418.48        489.57        11.75 o                         
  20   2  -2        140.79        165.41         5.13 o                         
  22   2  -2         54.06         51.94         2.80 o                         
  24   2  -2        237.42        247.66         8.55 o                         
  26   2  -2        258.34        232.27         7.41 o                         
  28   2  -2        385.51        390.53        11.36 o                         
  30   2  -2        198.13        205.58         7.27 o                         
  32   2  -2         10.69          8.93         2.39 o                         
  34   2  -2        334.12        317.30         9.98 o                         
  36   2  -2        679.94        622.14        17.08 o                         
  38   2  -2        213.23        205.15         9.94 o                         
  40   2  -2         37.92         25.05         3.13 o                         
  42   2  -2          8.48         11.77         3.66 o                         
  44   2  -2          7.68          5.91         2.79 o                         
  46   2  -2          0.08          2.75         2.90 o                         
  48   2  -2          9.07         10.89         3.25 o                         
 -37   3  -2        193.02        233.21        18.13 o                         
 -35   3  -2         42.23         47.13         8.46 o                         
 -33   3  -2          1.35         -2.42         4.83 o                         
 -31   3  -2          8.64          1.21         4.83 o                         
 -29   3  -2          1.45          1.81         3.11 o                         
 -27   3  -2         34.71         26.30         4.83 o                         
 -25   3  -2          9.89          8.46         3.63 o                         
 -23   3  -2         50.58         60.42         7.25 o                         
 -21   3  -2         39.94         39.88         6.04 o                         
 -19   3  -2         82.19         96.67         8.46 o                         
 -17   3  -2        213.84        215.89         9.40 o                         
 -15   3  -2         47.31         48.36         4.23 o                         
 -13   3  -2        182.68        151.13        10.27 o                         
 -11   3  -2       2954.78       2766.42        99.54 o                         
  -9   3  -2       2394.16       2365.75        69.53 o                         
  -7   3  -2       3781.64       3445.41       102.09 o                         
  -5   3  -2       1235.19       1058.47        35.60 o                         
  -3   3  -2       3239.38       3272.54       119.33 o                         
  -1   3  -2       1250.03       1233.60        43.08 o                         
   1   3  -2       1124.26       1115.80        49.36 o                         
   3   3  -2       1148.42       1185.16        57.03 o                         
   5   3  -2        433.91        466.75        16.74 o                         
   7   3  -2       1520.14       1580.55        53.06 o                         
   9   3  -2        930.19       1017.62        24.92 o                         
  11   3  -2       2840.85       2957.98        68.78 o                         
  13   3  -2       2065.38       2222.10        52.16 o                         
  15   3  -2        160.12        159.73         8.24 o                         
  17   3  -2        636.78        677.60        17.02 o                         
  19   3  -2        132.73        138.16         5.27 o                         
  21   3  -2         74.73         70.67         3.49 o                         
  23   3  -2         13.94         13.76         1.94 o                         
  25   3  -2          1.55         -1.69         1.69 o                         
  27   3  -2         39.92         35.01         2.61 o                         
  29   3  -2         82.60         88.80         5.41 o                         
  31   3  -2         21.43         21.34         2.70 o                         
  33   3  -2        245.29        285.80        11.05 o                         
  35   3  -2        104.38        114.37         5.56 o                         
  37   3  -2         96.00        110.04         7.50 o                         
  39   3  -2         38.75         35.70         4.65 o                         
  41   3  -2         16.13         16.37         3.25 o                         
  43   3  -2          2.78          6.12         2.64 o                         
  45   3  -2          6.22          6.20         3.73 o                         
 -36   4  -2        164.50        164.33        14.50 o                         
 -34   4  -2        402.24        381.84        24.17 o                         
 -32   4  -2         56.56         42.29         7.25 o                         
 -30   4  -2         14.98          9.67         4.83 o                         
 -28   4  -2        150.31        117.21        12.08 o                         
 -26   4  -2        214.54        194.54        14.50 o                         
 -24   4  -2         43.86         33.83         6.04 o                         
 -22   4  -2         14.07         13.29         4.83 o                         
 -20   4  -2         30.47         26.58         4.83 o                         
 -18   4  -2         59.61         58.00         7.25 o                         
 -16   4  -2        117.90        120.30         8.46 o                         
 -14   4  -2         76.30        101.25         4.25 o                         
 -12   4  -2        679.53        747.35        19.77 o                         
 -10   4  -2        288.07        346.18        10.87 o                         
  -8   4  -2        352.13        334.47        10.87 o                         
  -6   4  -2       2575.08       2480.26        75.33 o                         
  -4   4  -2       1885.67       1711.65        68.16 o                         
  -2   4  -2         77.79         68.97         4.21 o                         
   0   4  -2        114.12        112.36         4.83 o                         
   2   4  -2         13.81         11.64         3.46 o                         
   4   4  -2        325.94        339.49        16.05 o                         
   6   4  -2        843.11        917.95        26.68 o                         
   8   4  -2         70.20         84.36         4.88 o                         
  10   4  -2        204.07        194.01         6.59 o                         
  12   4  -2         16.37         14.76         3.48 o                         
  14   4  -2         59.02         80.96         4.95 o                         
  16   4  -2         58.29         54.63         3.01 o                         
  18   4  -2         90.02         95.74         4.98 o                         
  20   4  -2          5.61          4.03         2.04 o                         
  22   4  -2         36.76         39.81         3.13 o                         
  24   4  -2        288.53        307.77         9.74 o                         
  26   4  -2       1333.60       1437.34        35.16 o                         
  28   4  -2        921.43        996.16        25.31 o                         
  30   4  -2        120.36        136.98         7.33 o                         
  32   4  -2         49.88         48.32         4.10 o                         
  34   4  -2        483.55        487.91        14.53 o                         
  36   4  -2         35.79         30.39         3.70 o                         
  38   4  -2         16.24         15.05         4.36 o                         
  40   4  -2         11.88          9.59         3.63 o                         
  42   4  -2          4.68          9.18         4.50 o                         
 -35   5  -2         12.95          7.25         6.04 o                         
 -33   5  -2          3.66          6.04         6.04 o                         
 -31   5  -2          3.40         -2.42         4.83 o                         
 -29   5  -2          0.18         -4.83         4.83 o                         
 -27   5  -2         13.91          6.04         4.83 o                         
 -25   5  -2          0.18          1.21         4.83 o                         
 -23   5  -2         24.62         21.75         6.04 o                         
 -21   5  -2          4.75          2.42         4.83 o                         
 -19   5  -2         12.41         12.08         4.83 o                         
 -17   5  -2          1.39          0.81         3.02 o                         
 -15   5  -2         34.25         35.42         4.83 o                         
 -13   5  -2        208.12        190.72         8.70 o                         
 -11   5  -2       1067.15        903.42        28.35 o                         
  -9   5  -2        517.70        487.78        24.77 o                         
  -7   5  -2        281.50        255.26        11.01 o                         
  -5   5  -2         50.99         58.45         6.32 o                         
  -3   5  -2        111.95        101.98         7.01 o                         
  -1   5  -2          7.05          7.42         2.67 o                         
   1   5  -2         23.53         18.65         5.38 o                         
   3   5  -2         43.10         44.56         4.01 o                         
   5   5  -2         50.71         47.79         9.94 o                         
   7   5  -2         49.50         52.04         4.91 o                         
   9   5  -2        496.84        492.42        12.24 o                         
  11   5  -2       1069.25       1065.38        24.61 o                         
  13   5  -2        734.13        705.04        18.94 o                         
  15   5  -2         45.24         55.21         3.31 o                         
  17   5  -2        101.44        106.92         6.22 o                         
  19   5  -2         13.15         11.07         2.40 o                         
  21   5  -2          9.03          5.72         4.02 o                         
  23   5  -2         26.28         28.60         5.08 o                         
  25   5  -2          6.11          7.55         2.69 o                         
  27   5  -2          4.10          7.43         2.81 o                         
  29   5  -2         24.63         19.76         3.08 o                         
  31   5  -2          5.81          0.38         2.90 o                         
  33   5  -2        143.08        150.69         7.27 o                         
  35   5  -2        117.36        132.78         6.82 o                         
  37   5  -2         44.43         52.09         4.83 o                         
  39   5  -2          8.74          6.82         3.52 o                         
 -34   6  -2         81.30         62.83         9.67 o                         
 -32   6  -2          9.76         10.88         7.25 o                         
 -30   6  -2         29.10         19.33         7.25 o                         
 -28   6  -2         95.55         56.79         9.67 o                         
 -26   6  -2        172.98        129.29        13.29 o                         
 -24   6  -2         63.47         61.63         8.46 o                         
 -22   6  -2          4.43          7.25         4.83 o                         
 -20   6  -2         14.22         12.08         6.04 o                         
 -18   6  -2         64.10         54.38         8.46 o                         
 -16   6  -2         13.59         15.71         6.04 o                         
 -12   6  -2         82.49         73.99         5.50 o                         
 -10   6  -2        145.15        143.92        12.69 o                         
  -8   6  -2        162.96        160.91         8.70 o                         
  -6   6  -2       1078.38       1099.71        38.32 o                         
  -4   6  -2        627.88        661.42        29.12 o                         
  -2   6  -2         61.12         62.30        10.62 o                         
   0   6  -2         14.51         12.85         6.23 o                         
   2   6  -2         10.12          4.07         3.32 o                         
   4   6  -2         19.90         10.68         4.57 o                         
   6   6  -2        268.39        273.20        13.22 o                         
   8   6  -2         31.68         31.86         5.11 o                         
  10   6  -2         45.35         45.70         4.65 o                         
  12   6  -2         15.86         16.87         3.65 o                         
  14   6  -2         38.22         35.65         4.33 o                         
  16   6  -2         13.08          9.09         4.02 o                         
  18   6  -2         41.86         39.53         4.55 o                         
  20   6  -2         40.03         53.81         7.67 o                         
  22   6  -2         18.94         24.49         5.58 o                         
  24   6  -2        261.69        270.51        11.36 o                         
  26   6  -2        790.54        807.00        25.72 o                         
  28   6  -2        509.43        514.21        18.23 o                         
  30   6  -2        142.67        157.57         8.98 o                         
  32   6  -2         12.50         16.45         6.80 o                         
  34   6  -2        174.18        166.21         9.46 o                         
 -27   7  -2          1.87         -2.42         6.04 o                         
 -23   7  -2          9.69          7.25         6.04 o                         
 -21   7  -2          2.80          1.21         4.83 o                         
 -19   7  -2          7.70         13.29         6.04 o                         
 -15   7  -2         79.22         60.42         9.67 o                         
 -13   7  -2        201.01        192.13        16.92 o                         
 -11   7  -2        310.40        263.42        19.33 o                         
  -9   7  -2         77.73         71.29         9.67 o                         
  -7   7  -2         64.75         78.54        10.88 o                         
  -5   7  -2        122.91        128.39         8.29 o                         
  -3   7  -2        109.40        129.40        13.36 o                         
  -1   7  -2         45.98         60.76        16.39 o                         
   1   7  -2         18.15         21.16         5.23 o                         
   3   7  -2         50.08         44.80        15.52 o                         
   5   7  -2         66.69         72.88         5.67 o                         
   7   7  -2         60.72         63.99         5.67 o                         
   9   7  -2        232.18        228.33        10.35 o                         
  11   7  -2        372.95        344.81        13.44 o                         
  13   7  -2        294.20        301.54        12.51 o                         
  15   7  -2         61.47         72.19         6.09 o                         
  17   7  -2          2.80          1.70         5.58 o                         
  19   7  -2         54.33         62.63         6.10 o                         
  21   7  -2          1.55          4.56         3.88 o                         
  23   7  -2         38.37         41.07         5.42 o                         
  25   7  -2          6.54          0.67         8.20 o                         
  27   7  -2          3.98          4.94         4.56 o                         
 -16   8  -2         14.31         10.88         7.25 o                         
 -14   8  -2         10.48          6.04         7.25 o                         
 -12   8  -2          5.04         15.71         7.25 o                         
 -10   8  -2         10.11          1.21         7.25 o                         
  -8   8  -2         34.43         22.96         8.46 o                         
  -6   8  -2        271.69        310.54        24.17 o                         
  -4   8  -2        169.17        209.27        70.08 o                         
  -2   8  -2         34.51         39.93        10.88 o                         
   0   8  -2          4.88         21.27         9.67 o                         
   2   8  -2          7.07          7.73         9.42 o                         
   4   8  -2          1.60          0.86         4.53 o                         
   6   8  -2         69.22         69.98         9.42 o                         
   8   8  -2          6.46          2.65         4.16 o                         
  10   8  -2          5.37          7.80         4.15 o                         
  12   8  -2          4.72          9.98         4.71 o                         
  14   8  -2         21.36         26.66         5.44 o                         
  16   8  -2         16.56         13.98         4.87 o                         
 -25   1  -1         97.34         86.29         7.25 o                         
 -23   1  -1         35.01         45.36         2.90 o                         
 -21   1  -1        160.67        142.67         6.37 o                         
 -19   1  -1         33.02         32.63         2.56 o                         
 -17   1  -1        232.08        245.20         6.93 o                         
 -15   1  -1         48.54         53.28         1.94 o                         
 -13   1  -1       2852.55       2966.42        62.56 o                         
 -11   1  -1       3622.64       3565.42        69.61 o                         
  -9   1  -1         64.62         70.06         3.03 o                         
  -7   1  -1      31564.98      29733.32       622.16 o                         
  -5   1  -1      79745.57      69215.02      2844.59 o                         
  -3   1  -1      14365.78      13805.23       311.39 o                         
  -1   1  -1      18313.96      18902.44       635.04 o                         
   1   1  -1       5538.39       5636.45       271.00 o                         
   3   1  -1       3864.82       4005.61        92.33 o                         
   5   1  -1       2568.36       2622.89        56.29 o                         
   7   1  -1        228.20        267.52         6.39 o                         
   9   1  -1        821.38        754.83        16.72 o                         
  11   1  -1        676.44        652.36        14.58 o                         
  13   1  -1         70.51         70.86         2.64 o                         
  15   1  -1       1091.38       1155.09        25.20 o                         
  17   1  -1       5446.78       5943.83       126.03 o                         
  19   1  -1      10760.57      12106.87       253.96 o                         
  21   1  -1       5481.40       6185.10       130.55 o                         
  23   1  -1        688.55        678.81        15.77 o                         
  25   1  -1        972.89       1064.43        23.85 o                         
  27   1  -1         13.39         10.71         1.85 o                         
  29   1  -1         81.93         79.39         3.53 o                         
  31   1  -1         82.19         77.17         4.55 o                         
  33   1  -1          4.20          4.69         2.14 o                         
  35   1  -1        153.42        150.81         6.18 o                         
  37   1  -1         60.47         51.75         3.59 o                         
  39   1  -1         34.47         40.32         4.14 o                         
  41   1  -1        364.32        289.10         9.11 o                         
  43   1  -1          9.15          6.47         3.60 o                         
  45   1  -1         21.76         17.60         3.03 o                         
  47   1  -1          2.66          1.38         2.60 o                         
  49   1  -1         12.11         24.61         3.43 o                         
 -28   2  -1         21.75         15.71         3.63 o                         
 -26   2  -1         10.58          9.67         2.42 o                         
 -24   2  -1        698.35        635.47        33.83 o                         
 -22   2  -1        223.02        193.33        10.88 o                         
 -20   2  -1        202.24        200.27         8.08 o                         
 -18   2  -1        218.37        207.77         7.61 o                         
 -16   2  -1        604.08        579.28        15.69 o                         
 -14   2  -1        363.79        390.69        10.85 o                         
 -12   2  -1       4325.85       4437.30        80.35 o                         
 -10   2  -1       1970.54       1974.31        38.94 o                         
  -8   2  -1        304.18        301.03         6.49 o                         
  -6   2  -1       1962.40       1966.04        42.13 o                         
  -4   2  -1      17215.91      16973.62       308.60 o                         
  -2   2  -1      16472.21      16238.02       312.94 o                         
   0   2  -1       1119.61       1063.94        24.24 o                         
   2   2  -1        488.24        453.97        18.05 o                         
   4   2  -1        123.98        126.38         3.71 o                         
   6   2  -1       1616.61       1641.96        38.59 o                         
   8   2  -1       1060.90       1027.73        24.56 o                         
  10   2  -1        170.95        187.31         5.40 o                         
  12   2  -1        160.44        149.36         4.40 o                         
  14   2  -1        582.79        606.28        13.84 o                         
  16   2  -1       1732.58       1877.50        40.56 o                         
  18   2  -1        959.76       1035.12        23.03 o                         
  20   2  -1        752.92        775.50        17.63 o                         
  22   2  -1         25.02         23.80         1.87 o                         
  24   2  -1        221.94        204.96         6.73 o                         
  26   2  -1        296.23        286.89         7.32 o                         
  28   2  -1        885.79        843.58        19.66 o                         
  30   2  -1        273.31        307.01         8.81 o                         
  32   2  -1        297.29        315.46         9.82 o                         
  34   2  -1         40.17         30.14         3.33 o                         
  36   2  -1        147.37        151.04         8.83 o                         
  38   2  -1        107.02        109.89         4.96 o                         
  40   2  -1        144.58        134.83         7.10 o                         
  42   2  -1        258.04        267.01         8.79 o                         
  44   2  -1          1.20         -0.31         2.93 o                         
  46   2  -1         22.70         22.41         3.33 o                         
  48   2  -1         18.24         22.19         3.41 o                         
 -43   3  -1         22.41         25.38         8.46 o                         
 -41   3  -1          1.64          8.46         6.04 o                         
 -39   3  -1         24.14         31.42         8.46 o                         
 -37   3  -1         54.02         48.33         9.67 o                         
 -35   3  -1        686.33        614.92        39.88 o                         
 -33   3  -1         72.62         74.92        10.88 o                         
 -31   3  -1        577.63        543.75        35.04 o                         
 -29   3  -1        690.21        738.18        41.08 o                         
 -27   3  -1        535.56        517.80        20.82 o                         
 -25   3  -1        165.56        157.84        10.27 o                         
 -23   3  -1        199.60        192.04        18.25 o                         
 -21   3  -1          0.77          2.11         1.97 o                         
 -19   3  -1         11.59         11.91         2.81 o                         
 -17   3  -1         11.42          8.85         2.19 o                         
 -15   3  -1        164.08        172.49         5.39 o                         
 -13   3  -1        816.69        819.59        21.74 o                         
 -11   3  -1       1034.09       1081.00        28.39 o                         
  -9   3  -1         46.75         39.21         2.69 o                         
  -7   3  -1       4969.70       4676.22       174.20 o                         
  -5   3  -1       9252.76       9513.94       201.83 o                         
  -3   3  -1       2447.24       2440.44        52.20 o                         
  -1   3  -1       1360.53       1375.19        30.10 o                         
   1   3  -1        119.40        106.87         3.24 o                         
   3   3  -1        455.78        408.63         8.72 o                         
   5   3  -1        512.80        443.41        10.91 o                         
   7   3  -1       1935.85       1936.38        42.09 o                         
   9   3  -1        480.62        474.82        12.42 o                         
  11   3  -1          3.77          1.61         1.42 o                         
  13   3  -1        141.80        135.40         4.65 o                         
  15   3  -1         77.47         64.73         4.54 o                         
  17   3  -1        711.82        678.18        17.21 o                         
  19   3  -1       1815.48       1868.65        44.66 o                         
  21   3  -1        241.12        268.57         8.15 o                         
  23   3  -1        226.72        211.27         6.20 o                         
  25   3  -1          4.89          5.15         1.88 o                         
  27   3  -1        162.73        170.11         5.70 o                         
  29   3  -1        695.63        725.04        17.25 o                         
  31   3  -1        554.94        548.19        13.69 o                         
  33   3  -1         33.70         30.47         3.24 o                         
  35   3  -1         90.33         86.21         4.86 o                         
  37   3  -1         10.09          5.99         2.44 o                         
  39   3  -1          7.21          1.50         2.46 o                         
  41   3  -1        134.61        118.15         6.43 o                         
  43   3  -1          0.93          3.42         2.59 o                         
  45   3  -1         20.86         22.47         3.41 o                         
  47   3  -1          6.69          8.81         4.02 o                         
 -42   4  -1          6.11         13.29         8.46 o                         
 -40   4  -1         13.04          0.00         7.25 o                         
 -38   4  -1          1.89          3.63         7.25 o                         
 -36   4  -1         17.06         12.08         7.25 o                         
 -34   4  -1          6.60          0.00         6.04 o                         
 -32   4  -1        104.10        106.33        12.08 o                         
 -30   4  -1         36.42         35.66         5.98 o                         
 -28   4  -1         14.27         12.85         4.83 o                         
 -26   4  -1         40.03         37.34         5.13 o                         
 -24   4  -1        278.23        261.91        12.37 o                         
 -22   4  -1         68.31         66.96         4.07 o                         
 -20   4  -1         34.54         35.47         2.61 o                         
 -18   4  -1         58.74         57.93         3.72 o                         
 -16   4  -1        144.20        145.75         6.20 o                         
 -14   4  -1         89.73         95.33         3.84 o                         
 -12   4  -1       1051.81       1077.85        28.54 o                         
 -10   4  -1        233.56        247.92         8.31 o                         
  -8   4  -1        315.91        295.88        11.69 o                         
  -6   4  -1        931.57        880.26        25.04 o                         
  -4   4  -1       2991.25       3164.66        74.15 o                         
  -2   4  -1       2090.41       2117.41        50.18 o                         
   0   4  -1          9.17         14.64         3.34 o                         
   2   4  -1        171.15        153.90         7.05 o                         
   4   4  -1         64.51         54.30         2.43 o                         
   6   4  -1        217.92        218.57         5.98 o                         
   8   4  -1        304.67        285.02         7.29 o                         
  10   4  -1          9.94          6.07         1.49 o                         
  12   4  -1         90.04         89.73         3.64 o                         
  14   4  -1        244.95        231.28         8.02 o                         
  16   4  -1        778.50        830.26        21.16 o                         
  18   4  -1        672.60        660.94        17.56 o                         
  20   4  -1        428.50        414.47        11.86 o                         
  22   4  -1          2.08          5.82         2.08 o                         
  24   4  -1        262.80        261.31         8.61 o                         
  26   4  -1        126.43        131.35         5.59 o                         
  28   4  -1        492.84        511.65        16.62 o                         
  30   4  -1        113.78        121.06         5.86 o                         
  32   4  -1        150.75        164.15         7.01 o                         
  34   4  -1          9.86          7.36         3.49 o                         
  36   4  -1         71.40         79.94         5.01 o                         
  38   4  -1         57.43         58.27         5.29 o                         
  40   4  -1        169.17        194.02         8.67 o                         
  42   4  -1        219.89        254.70        13.60 o                         
  44   4  -1          0.93          1.67         5.93 o                         
 -41   5  -1          1.70         -7.25         7.25 o                         
 -39   5  -1          5.98         -1.21         7.25 o                         
 -37   5  -1          3.01          3.63         7.25 o                         
 -35   5  -1          5.74         -6.04         6.04 o                         
 -33   5  -1          7.83         12.08         7.25 o                         
 -31   5  -1        111.20        142.58        14.50 o                         
 -29   5  -1        233.29        218.71        19.33 o                         
 -27   5  -1        288.14        279.13        20.54 o                         
 -25   5  -1        178.16        167.20         9.80 o                         
 -23   5  -1        104.97         96.19         7.85 o                         
 -21   5  -1         18.21         19.92         8.46 o                         
 -19   5  -1         17.44         14.49         3.11 o                         
 -17   5  -1         10.77         14.73         3.63 o                         
 -15   5  -1         49.79         51.59         3.35 o                         
 -13   5  -1        107.79        104.85         5.24 o                         
 -11   5  -1        150.15        158.37         6.53 o                         
  -9   5  -1         46.46         48.46         4.64 o                         
  -7   5  -1        799.14        828.05        24.64 o                         
  -5   5  -1        801.95        835.25        24.25 o                         
  -3   5  -1        297.50        334.73        21.15 o                         
  -1   5  -1         48.12         62.69         7.72 o                         
   1   5  -1        240.19        248.14         7.04 o                         
   3   5  -1          9.93          6.28         2.85 o                         
   5   5  -1        411.69        391.37        10.28 o                         
   7   5  -1        925.60        916.79        21.34 o                         
   9   5  -1        800.86        789.33        18.51 o                         
  11   5  -1        157.34        170.76         5.89 o                         
  13   5  -1         77.68         72.23         4.38 o                         
  15   5  -1         14.31         19.49         2.65 o                         
  17   5  -1         65.28         59.60         3.66 o                         
  19   5  -1        296.30        273.04         8.91 o                         
  21   5  -1         99.52         99.86         7.93 o                         
  23   5  -1        132.63        147.37         6.44 o                         
  25   5  -1        130.35        134.20         9.07 o                         
  27   5  -1        216.49        230.87         8.50 o                         
  29   5  -1        836.85        878.04        23.37 o                         
  31   5  -1        619.92        636.35        18.04 o                         
  33   5  -1         31.28         28.35         3.51 o                         
  35   5  -1         42.38         52.09         8.11 o                         
  37   5  -1          3.75          0.17         5.06 o                         
  39   5  -1          9.24         10.48         3.51 o                         
  41   5  -1         55.37         49.95         5.60 o                         
 -36   6  -1          9.48          6.04         8.46 o                         
 -34   6  -1         19.97         14.50         7.25 o                         
 -32   6  -1          9.91         12.08         7.25 o                         
 -30   6  -1         29.50         26.58         8.46 o                         
 -28   6  -1         14.34         15.71         7.25 o                         
 -26   6  -1         43.46         41.08         8.46 o                         
 -24   6  -1         10.59          4.83         6.04 o                         
 -22   6  -1          1.90          4.83         6.04 o                         
 -20   6  -1          2.07         -4.83         4.83 o                         
 -18   6  -1          3.01         -0.17         3.02 o                         
 -16   6  -1          0.75         -0.17         3.02 o                         
 -14   6  -1          5.42          9.06         3.11 o                         
 -12   6  -1          7.57          6.80         9.06 o                         
 -10   6  -1         47.39         53.06         6.65 o                         
  -8   6  -1          6.29         10.09         3.09 o                         
  -6   6  -1        352.11        352.83        16.23 o                         
  -4   6  -1        128.29        114.93        25.66 o                         
  -2   6  -1         16.07         17.26         3.42 o                         
   0   6  -1         95.54         93.65        11.30 o                         
   2   6  -1          0.21          1.18         2.66 o                         
   4   6  -1         12.78          9.80         2.43 o                         
   6   6  -1          9.89         13.13         3.00 o                         
   8   6  -1          1.93          0.34         4.33 o                         
  10   6  -1          9.66          7.89         3.21 o                         
  12   6  -1          5.65          4.43         2.74 o                         
  14   6  -1        199.29        190.74         7.60 o                         
  16   6  -1        474.96        469.45        13.90 o                         
  18   6  -1        467.70        465.20        13.65 o                         
  20   6  -1        215.01        216.27         8.23 o                         
  22   6  -1          6.88          7.14         3.03 o                         
  24   6  -1        107.63        104.92         5.70 o                         
  26   6  -1         15.44         19.86         3.34 o                         
  28   6  -1         21.72         23.11         3.63 o                         
  30   6  -1         11.19         11.72         3.35 o                         
  32   6  -1         12.13         15.27         6.36 o                         
  34   6  -1          0.17          0.83         3.34 o                         
  36   6  -1          6.28          2.04         4.15 o                         
 -29   7  -1         25.10         32.63         8.46 o                         
 -27   7  -1         32.45         42.29         9.67 o                         
 -25   7  -1         77.68         54.38         9.67 o                         
 -23   7  -1         49.36         38.67         8.46 o                         
 -21   7  -1         26.17          7.25         6.04 o                         
 -19   7  -1         10.44          7.25         6.04 o                         
 -17   7  -1         13.37         13.29         7.25 o                         
 -15   7  -1         20.94          9.67         6.04 o                         
 -13   7  -1         12.00         11.01         4.23 o                         
 -11   7  -1         19.60         12.62         3.77 o                         
  -9   7  -1          0.26         -2.42         3.42 o                         
  -7   7  -1         25.05         21.58         6.59 o                         
  -5   7  -1         71.32         74.23         6.29 o                         
  -3   7  -1         84.66         92.75        11.46 o                         
  -1   7  -1         84.46         87.64         6.28 o                         
   1   7  -1         13.81         18.19         9.94 o                         
   3   7  -1          5.87          9.19         3.42 o                         
   5   7  -1         62.64         60.01         7.33 o                         
   7   7  -1        180.00        175.33         8.83 o                         
   9   7  -1        126.01        102.21        10.46 o                         
  11   7  -1        106.08        113.09         8.72 o                         
  13   7  -1          8.69          5.70         6.63 o                         
  15   7  -1          5.20          0.81         3.65 o                         
  17   7  -1          2.86         -2.63         5.41 o                         
  19   7  -1         47.84         39.39         6.14 o                         
  21   7  -1         25.52         19.90         4.33 o                         
  23   7  -1         10.27          8.74         4.33 o                         
  25   7  -1         49.61         53.76         5.92 o                         
  27   7  -1         53.90         45.95         5.50 o                         
  29   7  -1        217.44        221.01        10.99 o                         
 -18   8  -1          1.07         -4.83         6.04 o                         
 -16   8  -1          9.96          3.63         7.25 o                         
 -12   8  -1         53.48         26.58         8.46 o                         
 -10   8  -1         44.92         16.92         7.25 o                         
  -6   8  -1         75.26         67.93         7.15 o                         
  -4   8  -1         20.83         14.99         4.88 o                         
  -2   8  -1        112.78        119.08        26.90 o                         
   0   8  -1         51.57         44.48        16.86 o                         
   2   8  -1         13.86         18.10         5.05 o                         
   4   8  -1         11.94          9.30         4.16 o                         
   6   8  -1         16.96         19.66         5.06 o                         
   8   8  -1          9.18         11.48        10.12 o                         
  10   8  -1          5.77          1.73         4.73 o                         
  12   8  -1          1.18          1.40         4.04 o                         
  14   8  -1         71.88         73.99         9.94 o                         
  16   8  -1        150.89        132.94        11.86 o                         
  18   8  -1        141.54        129.32         8.16 o                         
  20   8  -1         57.36         58.05         6.13 o                         
 -22   0   0       8298.41       8621.88       432.59 o                         
 -20   0   0       1189.32       1177.84        44.00 o                         
 -18   0   0        343.90        323.42        12.82 o                         
 -16   0   0        875.63        884.32        39.27 o                         
 -14   0   0       1153.17       1071.06        32.09 o                         
 -12   0   0        376.25        385.02        14.53 o                         
 -10   0   0       2076.33       2099.82        75.19 o                         
  -8   0   0       3025.45       3116.04       110.22 o                         
  -6   0   0        525.31        502.08        18.80 o                         
   6   0   0        526.15        505.14        15.57 o                         
   8   0   0       3029.72       2983.49        90.23 o                         
  10   0   0       2070.91       2019.73        61.62 o                         
  12   0   0        375.05        369.87        12.45 o                         
  14   0   0       1150.99       1050.71        32.54 o                         
  16   0   0        874.08        867.21        27.16 o                         
  18   0   0        343.64        320.03        11.19 o                         
  20   0   0       1189.56       1192.20        36.94 o                         
  22   0   0       8303.85       8338.01       250.22 o                         
  24   0   0       5148.22       5126.86       153.47 o                         
  26   0   0        913.17        841.83        27.35 o                         
  28   0   0        583.92        610.28        20.67 o                         
  30   0   0        984.21        932.76        30.34 o                         
  32   0   0       1706.36       1768.65        55.26 o                         
  34   0   0        869.74        864.38        44.27 o                         
  36   0   0         12.35         10.89         3.67 o                         
  38   0   0        181.82        168.25        12.31 o                         
  40   0   0         34.37         35.64         4.41 o                         
  42   0   0          2.95         -3.56         3.56 o                         
  44   0   0         39.28         28.36         4.14 o                         
  46   0   0         13.15         23.80         4.48 o                         
  48   0   0         15.27         24.43         4.50 o                         
  50   0   0         16.93         23.24         4.96 o                         
 -21   1   0        652.05        699.45        61.63 o                         
 -19   1   0        399.53        410.62        16.23 o                         
 -17   1   0        100.61        118.47         4.96 o                         
 -15   1   0        156.87        169.52         4.70 o                         
 -13   1   0         58.94         60.80         2.22 o                         
 -11   1   0        794.70        755.27        17.92 o                         
  -9   1   0        334.83        321.39         7.23 o                         
  -7   1   0        315.02        296.70         6.73 o                         
  -5   1   0        107.13         95.55         2.95 o                         
  -3   1   0        289.68        268.77         5.59 o                         
  -1   1   0         14.85         15.75         1.26 o                         
   1   1   0         14.88         12.74         0.69 o                         
   3   1   0        289.60        261.09         5.42 o                         
   5   1   0        107.10         98.58         3.31 o                         
   7   1   0        314.87        297.15         6.77 o                         
   9   1   0        335.14        315.14         8.00 o                         
  11   1   0        795.30        736.13        16.32 o                         
  13   1   0         58.85         58.87         2.19 o                         
  15   1   0        157.06        165.74         4.46 o                         
  17   1   0        100.72        116.75         3.62 o                         
  19   1   0        399.31        415.94         9.76 o                         
  21   1   0        652.67        744.69        18.23 o                         
  23   1   0        145.68        157.13         5.55 o                         
  25   1   0        668.91        653.36        15.34 o                         
  27   1   0        189.73        170.78         5.42 o                         
  29   1   0        129.94        125.55         4.74 o                         
  31   1   0        393.09        389.76        10.43 o                         
  33   1   0        468.54        458.13        13.06 o                         
  35   1   0         30.77         27.27         5.40 o                         
  37   1   0          7.70          2.51         2.15 o                         
  39   1   0          8.24         11.60         2.46 o                         
  41   1   0         70.66         71.79         4.14 o                         
  43   1   0          6.63          4.39         2.36 o                         
  45   1   0         26.70         27.51         3.31 o                         
  47   1   0         29.06         30.05         3.44 o                         
  49   1   0          4.79          3.24         2.76 o                         
 -22   2   0       3033.43       3251.28       164.33 o                         
 -20   2   0        256.66        270.67        15.71 o                         
 -18   2   0         38.77         38.67         3.63 o                         
 -16   2   0        179.78        192.78         8.54 o                         
 -14   2   0        391.27        360.20        10.11 o                         
 -12   2   0        405.02        386.03         9.13 o                         
 -10   2   0        589.70        537.02        13.14 o                         
  -8   2   0         69.98         75.51         2.25 o                         
  -6   2   0         16.66         19.56         1.82 o                         
  -4   2   0        800.73        754.14        19.24 o                         
  -2   2   0        554.85        424.31        11.30 o                         
   0   2   0     141108.45     109665.60      3523.50 o                         
   2   2   0        555.59        415.16        13.46 o                         
   4   2   0        802.63        753.98        13.80 o                         
   6   2   0         16.60         16.99         1.42 o                         
   8   2   0         70.11         72.01         2.97 o                         
  10   2   0        589.47        524.29        12.41 o                         
  12   2   0        404.84        393.17        10.23 o                         
  14   2   0        390.60        361.22         8.66 o                         
  16   2   0        179.57        197.20         5.24 o                         
  18   2   0         39.05         39.73         2.05 o                         
  20   2   0        257.22        267.95         7.05 o                         
  22   2   0       3034.94       3167.41        67.81 o                         
  24   2   0       2824.56       2900.84        61.96 o                         
  26   2   0        503.97        522.04        12.46 o                         
  28   2   0        333.12        350.48         9.22 o                         
  30   2   0        737.08        724.56        18.67 o                         
  32   2   0       1108.11       1135.02        28.36 o                         
  34   2   0        467.82        474.97        12.54 o                         
  36   2   0          7.94          5.85         2.55 o                         
  38   2   0         97.10        106.71         5.15 o                         
  40   2   0         17.66         23.91         4.14 o                         
  42   2   0         33.47         31.87         3.30 o                         
  44   2   0          4.56          9.99         2.74 o                         
  46   2   0          3.72         12.04         2.84 o                         
  48   2   0          5.71          8.48         2.88 o                         
 -21   3   0        712.74        707.97        37.46 o                         
 -19   3   0        438.77        378.45        34.80 o                         
 -17   3   0        120.66        114.23         9.81 o                         
 -15   3   0         89.83         93.99         5.12 o                         
 -13   3   0        208.24        212.29         6.28 o                         
 -11   3   0        949.95        972.04        25.96 o                         
  -9   3   0        314.68        327.77        11.12 o                         
  -7   3   0        590.20        596.65        20.19 o                         
  -5   3   0         66.92         60.55         5.99 o                         
  -3   3   0        378.01        343.01         8.22 o                         
  -1   3   0         83.40         86.55         3.54 o                         
   1   3   0         83.50         78.58         3.43 o                         
   3   3   0        377.86        341.72         9.18 o                         
   5   3   0         66.95         58.28         2.46 o                         
   7   3   0        590.04        586.77        13.40 o                         
   9   3   0        315.13        315.26         7.83 o                         
  11   3   0        950.98        952.43        22.00 o                         
  13   3   0        207.82        209.21         6.21 o                         
  15   3   0         90.05         84.18         3.55 o                         
  17   3   0        120.92        105.77         4.13 o                         
  19   3   0        438.87        446.36        11.80 o                         
  21   3   0        713.79        702.56        18.17 o                         
  23   3   0        166.64        173.50         5.41 o                         
  25   3   0       1147.72       1120.67        25.21 o                         
  27   3   0        436.69        414.31        10.65 o                         
  29   3   0        373.11        343.59         9.29 o                         
  31   3   0        832.97        888.13        27.38 o                         
  33   3   0        971.40       1007.33        29.81 o                         
  35   3   0         38.34         33.91         3.24 o                         
  37   3   0         21.23         22.45         2.80 o                         
  39   3   0          8.43          9.51         2.74 o                         
  41   3   0        116.31        131.52         5.79 o                         
  43   3   0          3.34          2.96         2.74 o                         
  45   3   0         98.88        108.48         6.64 o                         
  47   3   0        108.45        140.27         8.83 o                         
 -44   4   0         43.34         73.71        13.29 o                         
 -42   4   0        130.61         93.04        15.71 o                         
 -40   4   0          7.75         21.75         8.46 o                         
 -38   4   0         15.25         17.32         7.57 o                         
 -36   4   0          0.21          9.06         5.98 o                         
 -34   4   0         74.55         59.19        20.54 o                         
 -32   4   0        276.78        220.31        43.50 o                         
 -30   4   0        330.68        288.29        48.94 o                         
 -28   4   0         81.25         75.04         8.42 o                         
 -26   4   0        204.40        188.17        22.35 o                         
 -24   4   0        939.09        914.51        56.79 o                         
 -22   4   0        361.76        345.79        17.09 o                         
 -20   4   0          6.04          8.46         4.27 o                         
 -18   4   0         43.74         47.13         7.25 o                         
 -16   4   0          1.29          3.02         3.42 o                         
 -14   4   0          5.14          2.07         2.90 o                         
 -12   4   0        342.44        358.26        12.78 o                         
 -10   4   0       1993.32       2017.70        74.34 o                         
  -8   4   0       1082.48       1103.88        30.48 o                         
  -6   4   0         46.73         48.64         3.31 o                         
  -4   4   0        205.88        195.20         7.34 o                         
  -2   4   0       2012.54       1884.32        45.10 o                         
   0   4   0       4561.56       4647.55       108.05 o                         
   2   4   0       2011.12       1860.88        44.50 o                         
   4   4   0        205.79        189.82        11.15 o                         
   6   4   0         46.56         41.86         3.72 o                         
   8   4   0       1082.53       1090.66        23.18 o                         
  10   4   0       1992.78       2016.40        48.48 o                         
  12   4   0        342.29        364.11        10.39 o                         
  14   4   0          5.24          3.34         1.80 o                         
  16   4   0          1.28          3.63         2.78 o                         
  18   4   0         43.85         48.70         2.98 o                         
  20   4   0          6.14          1.93         1.80 o                         
  22   4   0        362.16        357.54        10.83 o                         
  24   4   0        938.03        919.09        23.28 o                         
  26   4   0        204.31        212.31         7.45 o                         
  28   4   0         81.33         79.11         8.27 o                         
  30   4   0        330.70        345.36        14.16 o                         
  32   4   0        276.78        281.11         9.55 o                         
  34   4   0         74.58         72.15         6.97 o                         
  36   4   0          0.22         -2.51         2.51 o                         
  38   4   0         15.19         13.89         3.20 o                         
  40   4   0          7.74          8.32         3.24 o                         
  42   4   0        130.61        128.71        11.51 o                         
  44   4   0         43.35         42.97         5.13 o                         
 -41   5   0          3.44         -6.04         6.04 o                         
 -39   5   0          1.99          4.83         8.46 o                         
 -37   5   0          6.38          8.46         8.46 o                         
 -35   5   0          2.06          1.21         7.25 o                         
 -33   5   0         65.07         53.17        10.88 o                         
 -31   5   0         75.37         63.33         8.08 o                         
 -29   5   0        129.92        127.10        18.13 o                         
 -27   5   0        159.43        157.22        14.50 o                         
 -25   5   0        266.94        264.65        14.53 o                         
 -23   5   0        111.58        100.77         8.94 o                         
 -21   5   0        249.22        243.87        13.22 o                         
 -19   5   0         98.69         87.20         7.55 o                         
 -17   5   0          5.57          4.23         5.44 o                         
 -15   5   0          5.38          5.37         3.77 o                         
 -13   5   0         11.54          5.44         4.23 o                         
 -11   5   0         44.84         31.96         5.44 o                         
  -9   5   0         12.99         19.02         5.49 o                         
  -7   5   0        104.06        117.59         7.43 o                         
  -5   5   0         20.86         24.42         6.33 o                         
  -3   5   0         67.64         73.05         8.67 o                         
  -1   5   0         56.34         65.73         5.54 o                         
   1   5   0         56.45         62.74         5.58 o                         
   3   5   0         67.54         74.10         4.78 o                         
   5   5   0         20.93         21.02         2.83 o                         
   7   5   0        104.18        117.59         5.32 o                         
   9   5   0         13.03         22.54         4.43 o                         
  11   5   0         45.00         41.98         3.24 o                         
  13   5   0         11.46         11.91         2.40 o                         
  15   5   0          5.44          4.10         2.04 o                         
  17   5   0          5.58          5.44         2.40 o                         
  19   5   0         98.83         88.13         4.60 o                         
  21   5   0        249.52        247.22        10.56 o                         
  23   5   0        111.55        103.00         5.02 o                         
  25   5   0        266.74        278.97        11.34 o                         
  27   5   0        159.45        157.57        10.92 o                         
  29   5   0        129.87        146.80         9.12 o                         
  31   5   0         75.52         77.58         4.88 o                         
  33   5   0         65.15         61.70         4.58 o                         
  35   5   0          2.09         -0.12         2.73 o                         
  37   5   0          6.39          6.65         4.05 o                         
  39   5   0          1.99          6.73         4.64 o                         
  41   5   0          3.44          3.54         4.24 o                         
 -36   6   0          0.70         -2.42         7.25 o                         
 -34   6   0         12.42          6.04         8.46 o                         
 -32   6   0         40.63         31.42         9.67 o                         
 -30   6   0         67.21         64.04        12.08 o                         
 -28   6   0         13.79          4.83         7.25 o                         
 -26   6   0         42.00         28.87         8.46 o                         
 -24   6   0        136.42        133.85        13.90 o                         
 -22   6   0         37.10         36.60         7.25 o                         
 -20   6   0          1.42         -0.27         3.77 o                         
 -18   6   0         42.48         38.80         5.50 o                         
 -16   6   0         10.35         11.36         4.02 o                         
 -14   6   0         22.86         16.31         4.27 o                         
 -12   6   0        185.28        172.43        16.31 o                         
 -10   6   0        609.63        606.69        39.30 o                         
  -8   6   0        273.41        295.34        18.96 o                         
  -6   6   0         32.47         36.66         4.59 o                         
  -4   6   0        124.50        140.13         8.71 o                         
  -2   6   0        255.27        270.77        18.49 o                         
   0   6   0        191.78        156.20        18.49 o                         
   2   6   0        254.88        285.78        13.47 o                         
   4   6   0        124.35        129.30         6.08 o                         
   6   6   0         32.25         36.33         5.31 o                         
   8   6   0        273.65        292.45        14.26 o                         
  10   6   0        609.23        614.36        17.03 o                         
  12   6   0        185.23        189.62        14.39 o                         
  14   6   0         22.98         21.31         3.00 o                         
  16   6   0         10.29         12.00         3.00 o                         
  18   6   0         42.49         41.35         3.71 o                         
  20   6   0          1.40         -0.25         2.65 o                         
  22   6   0         37.22         40.95         4.73 o                         
  24   6   0        136.14        144.18         6.48 o                         
  26   6   0         41.97         40.14         4.01 o                         
  28   6   0         13.86         17.32         3.41 o                         
  30   6   0         67.21         65.88         9.73 o                         
  32   6   0         40.63         36.02         4.37 o                         
  34   6   0         12.42         10.59         3.58 o                         
  36   6   0          0.69          4.29         3.93 o                         
 -29   7   0         36.17         39.88        10.88 o                         
 -27   7   0         34.04         31.42         9.67 o                         
 -25   7   0         39.18         29.00         9.67 o                         
 -23   7   0        205.72        227.17        20.54 o                         
 -21   7   0         99.35        105.13        13.29 o                         
 -19   7   0         33.60         28.96         6.65 o                         
 -17   7   0          0.00         -2.28         4.23 o                         
 -15   7   0          3.95         -3.77         3.77 o                         
 -13   7   0          3.90          4.16         3.77 o                         
 -11   7   0         12.68         13.40         4.64 o                         
  -9   7   0          9.82         12.84         7.51 o                         
  -7   7   0          1.86         -3.36         3.75 o                         
  -5   7   0          7.53          5.88         3.75 o                         
  -3   7   0         11.12         12.53         7.02 o                         
  -1   7   0          4.99          8.46         4.24 o                         
   1   7   0          5.02          3.95         5.58 o                         
   3   7   0         11.08          8.69         3.26 o                         
   5   7   0          7.56         11.48         5.14 o                         
   7   7   0          1.87          2.54         2.98 o                         
   9   7   0          9.80          8.16         3.26 o                         
  11   7   0         12.65         12.41         3.42 o                         
  13   7   0          3.92          0.53         2.70 o                         
  15   7   0          3.98          6.25         3.00 o                         
  17   7   0          0.00          1.93         3.00 o                         
  19   7   0         33.55         29.31         3.73 o                         
  21   7   0         99.42         78.48         5.21 o                         
  23   7   0        205.92        202.42         8.88 o                         
  25   7   0         39.19         35.89         4.32 o                         
  27   7   0         34.00         30.57         4.51 o                         
  29   7   0         36.24         43.29         4.55 o                         
 -20   8   0         29.65         19.33         9.67 o                         
 -16   8   0         13.59         22.96         8.46 o                         
 -12   8   0         52.05         45.95         6.65 o                         
 -10   8   0         46.01         36.30         7.85 o                         
  -8   8   0          6.73         21.75        43.50 o                         
  -6   8   0          9.55          8.49         7.13 o                         
  -4   8   0         17.21         18.78         6.40 o                         
  -2   8   0         39.93         40.99        13.41 o                         
   0   8   0         55.95         68.63        14.01 o                         
   2   8   0         39.97         42.09         6.29 o                         
   4   8   0         17.17         18.06         5.45 o                         
   6   8   0          9.51          8.76         5.06 o                         
   8   8   0          6.76         -0.62        11.82 o                         
  10   8   0         45.97         37.81        13.02 o                         
  12   8   0         52.05         42.32         6.58 o                         
  14   8   0          4.28         -0.53        12.94 o                         
  16   8   0         13.58         24.25        12.27 o                         
  18   8   0         17.66          1.51         5.07 o                         
  20   8   0         29.63         32.31         6.26 o                         
 -17   1   1       5452.32       6087.07       178.58 o                         
 -15   1   1       1090.90       1180.85        27.64 o                         
 -13   1   1         70.35         73.72         4.05 o                         
 -11   1   1        677.14        669.17        14.48 o                         
  -9   1   1        821.61        787.80        17.20 o                         
  -7   1   1        229.63        276.14         6.36 o                         
  -5   1   1       2572.59       2688.70        55.93 o                         
  -3   1   1       3866.82       4055.21        94.10 o                         
  -1   1   1       5540.61       5632.54       155.11 o                         
   1   1   1      18307.80      18745.81       513.42 o                         
   3   1   1      14374.17      14107.27       328.86 o                         
   5   1   1      79748.62      66559.60      3929.74 o                         
   7   1   1      31566.86      29768.41       622.16 o                         
   9   1   1         64.76         70.18         2.43 o                         
  11   1   1       3623.26       3579.04        75.22 o                         
  13   1   1       2853.22       2949.64        62.56 o                         
  15   1   1         48.53         53.36         3.03 o                         
  17   1   1        232.90        238.44         6.56 o                         
  19   1   1         33.06         34.90         1.76 o                         
  21   1   1        161.43        149.25         4.71 o                         
  23   1   1         34.99         37.98         2.23 o                         
  25   1   1         97.77         90.86         3.79 o                         
  27   1   1        816.86        793.37        19.91 o                         
  29   1   1       2144.01       2073.37        49.25 o                         
  31   1   1       1644.32       1540.26        34.34 o                         
  33   1   1        957.15       1016.37        23.68 o                         
  35   1   1       4180.39       4383.83        93.86 o                         
  37   1   1        510.32        536.95        14.03 o                         
  39   1   1         78.20         80.68         4.44 o                         
  41   1   1         34.06         26.39         3.17 o                         
  43   1   1         71.28         94.51         6.92 o                         
  45   1   1         19.91         20.48         2.94 o                         
  47   1   1          3.88          4.92         3.67 o                         
  49   1   1          1.55          1.10         3.37 o                         
 -16   2   1       1731.94       1898.80        72.50 o                         
 -14   2   1        583.27        598.70        27.13 o                         
 -12   2   1        160.55        168.50         5.13 o                         
 -10   2   1        171.33        184.81         6.70 o                         
  -8   2   1       1062.15       1046.07        33.81 o                         
  -6   2   1       1617.04       1661.82        39.63 o                         
  -4   2   1        123.37        124.69         3.93 o                         
  -2   2   1        487.75        471.15        23.96 o                         
   0   2   1       1121.38       1060.84        37.42 o                         
   2   2   1      16472.30      16065.03       410.15 o                         
   4   2   1      17205.91      17072.92       308.56 o                         
   6   2   1       1965.09       2007.79        35.05 o                         
   8   2   1        304.62        313.32         6.85 o                         
  10   2   1       1972.63       2004.08        46.67 o                         
  12   2   1       4325.26       4394.54       102.72 o                         
  14   2   1        362.77        394.48        10.30 o                         
  16   2   1        604.73        594.09        13.23 o                         
  18   2   1        218.06        217.59         5.71 o                         
  20   2   1        202.31        205.59         5.60 o                         
  22   2   1        223.23        209.26         5.73 o                         
  24   2   1        698.00        648.27        14.99 o                         
  26   2   1         10.45         10.03         1.77 o                         
  28   2   1         21.62         20.77         2.07 o                         
  30   2   1         68.39         67.00         3.59 o                         
  32   2   1        316.05        299.89         9.07 o                         
  34   2   1         81.68         79.45         6.74 o                         
  36   2   1          7.61          6.63         3.20 o                         
  38   2   1          8.36          8.66         3.03 o                         
  40   2   1         32.78         36.06         3.42 o                         
  42   2   1          1.87         -1.29         2.79 o                         
  44   2   1         11.56         15.19         6.70 o                         
  46   2   1         13.45          9.99         3.74 o                         
  48   2   1         13.95         17.76         4.16 o                         
 -17   3   1        712.65        584.84        42.29 o                         
 -15   3   1         77.22         69.04         5.44 o                         
 -13   3   1        141.75        124.39         8.04 o                         
 -11   3   1          3.86         -0.13         3.39 o                         
  -9   3   1        480.72        470.17        16.14 o                         
  -7   3   1       1936.16       2047.03        76.41 o                         
  -5   3   1        513.06        471.58        15.68 o                         
  -3   3   1        455.44        427.60        18.23 o                         
  -1   3   1        119.80        111.76         4.24 o                         
   1   3   1       1360.68       1396.82        52.60 o                         
   3   3   1       2448.52       2437.76        64.76 o                         
   5   3   1       9253.22       9712.43       187.54 o                         
   7   3   1       4969.51       5118.21       133.66 o                         
   9   3   1         46.78         44.83         5.30 o                         
  11   3   1       1034.08       1084.69        26.52 o                         
  13   3   1        817.38        847.84        21.19 o                         
  15   3   1        164.06        171.73         5.80 o                         
  17   3   1         11.20          9.61         1.69 o                         
  19   3   1         11.56         10.74         1.90 o                         
  21   3   1          0.83          3.13         3.96 o                         
  23   3   1        199.70        209.06         6.81 o                         
  25   3   1        165.54        167.25         5.98 o                         
  27   3   1        536.04        530.19        12.87 o                         
  29   3   1        690.51        710.44        16.87 o                         
  31   3   1        576.61        603.25        14.72 o                         
  33   3   1         72.65         71.08         4.59 o                         
  35   3   1        686.23        740.92        26.75 o                         
  37   3   1         54.02         52.29         7.65 o                         
  39   3   1         24.23         26.32         3.99 o                         
  41   3   1          1.65          2.25         4.19 o                         
  43   3   1         22.39         24.46         3.97 o                         
  45   3   1         42.36         59.15         5.17 o                         
  47   3   1         25.50         28.60         4.62 o                         
 -40   4   1        169.34        100.29        19.33 o                         
 -38   4   1         57.47         21.75        12.08 o                         
 -36   4   1         71.24         38.67        13.29 o                         
 -34   4   1          9.92         14.50        10.88 o                         
 -32   4   1        150.43         79.75        15.71 o                         
 -30   4   1        113.65         89.42        15.71 o                         
 -28   4   1        492.85        390.29        33.83 o                         
 -26   4   1        126.45         90.63        15.71 o                         
 -24   4   1        262.90        244.32        16.17 o                         
 -22   4   1          2.08         10.88         5.50 o                         
 -20   4   1        428.71        445.59        27.19 o                         
 -18   4   1        672.54        696.85        35.04 o                         
 -16   4   1        778.14        838.20        39.88 o                         
 -14   4   1        245.02        239.89        13.67 o                         
 -12   4   1         90.05        111.22         8.54 o                         
 -10   4   1          9.97         13.68         4.16 o                         
  -8   4   1        305.19        305.13        17.72 o                         
  -6   4   1        218.15        274.06        15.37 o                         
  -4   4   1         64.53         54.62         4.96 o                         
  -2   4   1        171.14        162.45         8.70 o                         
   0   4   1          9.05         12.73         3.84 o                         
   2   4   1       2090.20       2120.30        91.58 o                         
   4   4   1       2988.52       3140.73        78.34 o                         
   6   4   1        932.44        915.60        31.44 o                         
   8   4   1        315.57        307.97         8.28 o                         
  10   4   1        234.07        237.18         7.05 o                         
  12   4   1       1051.85       1115.22        27.73 o                         
  14   4   1         89.33         99.43         4.27 o                         
  16   4   1        144.39        159.43         5.68 o                         
  18   4   1         58.61         62.05         4.03 o                         
  20   4   1         34.55         39.75         2.91 o                         
  22   4   1         68.57         59.66         3.69 o                         
  24   4   1        277.93        277.69        10.90 o                         
  26   4   1         40.02         40.91         3.24 o                         
  28   4   1         14.18          9.33         3.42 o                         
  30   4   1         36.46         37.71         3.72 o                         
  32   4   1        104.14        105.05         6.53 o                         
  34   4   1          6.62          1.23         4.71 o                         
  36   4   1         17.10          9.73         3.01 o                         
  38   4   1          1.89         -0.73         2.80 o                         
  40   4   1         13.07          7.41         3.24 o                         
  42   4   1          6.11          7.46         4.36 o                         
  44   4   1          9.73         13.55         4.64 o                         
 -41   5   1         55.31         39.88        12.08 o                         
 -39   5   1          9.20          8.46         9.67 o                         
 -37   5   1          3.77          8.10         7.23 o                         
 -35   5   1         42.38         49.13        23.56 o                         
 -33   5   1         31.42         25.98         7.69 o                         
 -31   5   1        620.07        628.92        30.32 o                         
 -29   5   1        836.39        881.31        56.19 o                         
 -27   5   1        216.75        227.16        15.79 o                         
 -25   5   1        130.55        114.33        23.56 o                         
 -23   5   1        132.85        149.64        11.96 o                         
 -21   5   1         99.31        111.61        13.29 o                         
 -19   5   1        296.77        297.47        19.33 o                         
 -17   5   1         65.64         71.94         7.69 o                         
 -15   5   1         14.18         15.71         5.13 o                         
 -13   5   1         77.76         74.68         8.46 o                         
 -11   5   1        157.77        166.76        11.11 o                         
  -9   5   1        800.52        830.54        35.44 o                         
  -7   5   1        925.29        965.06        33.28 o                         
  -5   5   1        412.18        437.03        20.70 o                         
  -3   5   1          9.89         21.18         4.69 o                         
  -1   5   1        240.62        247.06        16.10 o                         
   1   5   1         48.15         56.46         9.15 o                         
   3   5   1        298.38        337.50        16.39 o                         
   5   5   1        801.93        856.41        25.09 o                         
   7   5   1        798.95        880.68        22.64 o                         
   9   5   1         46.41         52.83         5.90 o                         
  11   5   1        150.10        161.91         6.43 o                         
  13   5   1        107.91        112.46         5.55 o                         
  15   5   1         49.79         56.45         3.50 o                         
  17   5   1         10.65         12.40         2.65 o                         
  19   5   1         17.44         18.53         2.80 o                         
  21   5   1         18.07         18.51         2.98 o                         
  23   5   1        105.01        100.98         6.46 o                         
  25   5   1        178.17        182.39         7.24 o                         
  27   5   1        288.26        286.81        12.37 o                         
  29   5   1        233.60        248.82         9.07 o                         
  31   5   1        110.99        124.24         6.31 o                         
  33   5   1          7.85          6.47         3.40 o                         
  35   5   1          5.72          6.35         3.00 o                         
  37   5   1          2.99          3.88         3.11 o                         
  39   5   1          5.98          3.52         3.40 o                         
  41   5   1          1.68          0.40         3.59 o                         
 -36   6   1          6.28          7.25         9.67 o                         
 -34   6   1          0.16          8.46         9.67 o                         
 -32   6   1         12.11          5.08         6.37 o                         
 -30   6   1         11.21         14.73        12.69 o                         
 -28   6   1         21.66         22.46        10.27 o                         
 -26   6   1         15.46         17.16         6.37 o                         
 -24   6   1        107.65        112.86        12.08 o                         
 -22   6   1          6.87          5.95         9.06 o                         
 -20   6   1        215.09        194.15        14.50 o                         
 -18   6   1        467.71        469.98        22.63 o                         
 -16   6   1        474.62        487.60        22.22 o                         
 -14   6   1        199.17        199.91        12.69 o                         
 -12   6   1          5.64          3.02         5.44 o                         
 -10   6   1          9.61          4.14         5.00 o                         
  -8   6   1          1.92         -3.74         3.74 o                         
  -6   6   1          9.82          7.94         4.39 o                         
  -4   6   1         12.77          7.69         4.21 o                         
  -2   6   1          0.21         -3.73         3.73 o                         
   0   6   1         95.44        107.67        11.42 o                         
   2   6   1         16.12         22.24         7.86 o                         
   4   6   1        128.26        121.68         6.58 o                         
   6   6   1        351.86        349.17        11.58 o                         
   8   6   1          6.26         16.33         9.12 o                         
  10   6   1         47.35         59.22         5.19 o                         
  12   6   1          7.53          6.44         4.19 o                         
  14   6   1          5.38          0.94         2.65 o                         
  16   6   1          0.76         -1.09         2.52 o                         
  18   6   1          2.98          3.31         2.80 o                         
  20   6   1          2.06          2.11         2.93 o                         
  22   6   1          1.87          4.90         2.81 o                         
  24   6   1         10.55         14.67         3.41 o                         
  26   6   1         43.47         43.62         3.99 o                         
  28   6   1         14.36         18.72         6.58 o                         
  30   6   1         29.56         34.33         8.17 o                         
  32   6   1          9.94          9.47         4.97 o                         
  34   6   1         19.91         18.14         3.86 o                         
  36   6   1          9.47          8.34         3.71 o                         
 -29   7   1        217.30        159.50        20.54 o                         
 -27   7   1         53.96         51.96        12.08 o                         
 -25   7   1         49.68         35.66         7.69 o                         
 -23   7   1         10.29          4.93         6.65 o                         
 -21   7   1         25.49         21.66        11.48 o                         
 -19   7   1         47.91         40.35         7.23 o                         
 -17   7   1          2.85         -4.23         4.92 o                         
 -15   7   1          5.26         -0.33         4.64 o                         
 -13   7   1          8.71          0.77         4.64 o                         
 -11   7   1        106.19         87.33         8.46 o                         
  -9   7   1        125.93         97.31        33.17 o                         
  -7   7   1        179.92        163.91        25.16 o                         
  -5   7   1         62.70         51.51         8.65 o                         
  -3   7   1          5.88          2.44         5.98 o                         
  -1   7   1         13.91         19.19         5.06 o                         
   1   7   1         84.52         95.18         7.88 o                         
   3   7   1         84.72        102.88        12.03 o                         
   5   7   1         71.30         86.24         6.53 o                         
   7   7   1         24.98         26.24         6.45 o                         
   9   7   1          0.25          1.98         3.65 o                         
  11   7   1         19.59         15.97         4.33 o                         
  13   7   1         12.03         11.33         4.15 o                         
  15   7   1         20.95         20.03         4.57 o                         
  17   7   1         13.35          9.14         4.15 o                         
  19   7   1         10.45          7.44         6.28 o                         
  21   7   1         26.11         32.57         5.02 o                         
  23   7   1         49.35         45.07         5.76 o                         
  25   7   1         77.73         66.40         5.95 o                         
  27   7   1         32.44         33.78         5.24 o                         
  29   7   1         25.17         26.64         5.24 o                         
 -20   8   1         57.40         50.75        13.29 o                         
 -18   8   1        141.54        129.76        12.08 o                         
 -16   8   1        150.74        132.46        11.01 o                         
 -14   8   1         71.83         57.85         8.08 o                         
 -12   8   1          1.19         -1.21         5.13 o                         
 -10   8   1          5.75         10.47         6.37 o                         
  -8   8   1          9.16          6.11         5.09 o                         
  -6   8   1         16.91         20.08        15.20 o                         
  -4   8   1         11.93         11.51         5.45 o                         
  -2   8   1         13.83          2.79         7.32 o                         
   0   8   1         51.58         52.84         8.72 o                         
   2   8   1        112.92        132.47         9.20 o                         
   4   8   1         20.86         29.39        14.30 o                         
   6   8   1         75.15         74.40         9.77 o                         
   8   8   1         20.11         27.74        10.64 o                         
  10   8   1         44.94         53.69         5.95 o                         
  12   8   1         53.38         60.45         6.40 o                         
  14   8   1         11.74          6.06        14.30 o                         
  16   8   1         10.00          0.72         4.84 o                         
  18   8   1          1.07          1.80         4.71 o                         
 -22   0   2        127.40        114.79        13.29 o                         
 -14   0   2       1435.23       1526.01        80.96 o                         
 -12   0   2        461.14        490.79        26.58 o                         
 -10   0   2       2381.22       2606.15       132.92 o                         
  -8   0   2       1447.54       1489.17        55.54 o                         
  -6   0   2       2096.62       2225.19        78.61 o                         
  -4   0   2       2492.11       2534.31        93.13 o                         
  -2   0   2        303.51        277.79        11.48 o                         
   0   0   2       1203.23       1141.17        43.58 o                         
   2   0   2        651.04        572.96        15.53 o                         
   4   0   2         89.89         86.68         3.63 o                         
   6   0   2        161.68        141.04         5.48 o                         
   8   0   2        785.67        854.04        31.61 o                         
  10   0   2       1387.41       1338.23        49.12 o                         
  12   0   2       3330.05       2937.21       108.08 o                         
  14   0   2      12850.49      12877.75       476.26 o                         
  16   0   2       3604.02       3814.78       139.70 o                         
  18   0   2        631.34        612.55        23.49 o                         
  20   0   2         91.03         95.69         5.50 o                         
  22   0   2        131.93        123.44         6.37 o                         
  24   0   2        188.25        185.56        11.27 o                         
  26   0   2        119.74        117.33         6.27 o                         
  28   0   2        113.35        125.10        11.24 o                         
  30   0   2        140.40        141.66         7.13 o                         
  32   0   2        174.91        169.64         8.67 o                         
  34   0   2        953.92        967.50        38.79 o                         
  36   0   2       3169.43       3081.02        94.57 o                         
  38   0   2        870.57        901.69        32.66 o                         
  40   0   2        472.88        508.95        22.44 o                         
  42   0   2        110.75        136.42        11.93 o                         
  44   0   2        113.16        121.03         8.43 o                         
  46   0   2          8.52         19.30         4.51 o                         
  48   0   2         37.17         36.96        19.94 o                         
 -19   1   2        136.54        155.88        18.13 o                         
 -17   1   2        470.11        601.75        36.25 o                         
 -15   1   2        234.27        255.06        12.06 o                         
 -13   1   2       1690.91       1982.54       104.52 o                         
 -11   1   2       2253.82       2481.85        61.97 o                         
  -9   1   2        694.41        743.25        21.98 o                         
  -7   1   2        839.34        828.27        21.08 o                         
  -5   1   2        334.85        352.33        10.70 o                         
  -3   1   2        933.58        969.61        28.72 o                         
  -1   1   2        953.86        961.51        29.52 o                         
   1   1   2       1132.47       1156.06        27.92 o                         
   3   1   2       2721.52       2744.97        53.97 o                         
   5   1   2        958.78        909.55        18.96 o                         
   7   1   2       2095.08       2129.78        36.66 o                         
   9   1   2       1790.26       1831.39        31.65 o                         
  11   1   2       2063.91       1931.25        40.33 o                         
  13   1   2        215.90        173.35         5.22 o                         
  15   1   2         37.61         34.39         1.88 o                         
  17   1   2        228.11        244.34        10.16 o                         
  19   1   2         74.20         72.71         2.53 o                         
  21   1   2         22.59         21.08         1.71 o                         
  23   1   2         13.81          8.75         1.56 o                         
  25   1   2         19.72         19.76         1.98 o                         
  27   1   2         24.35         23.36         2.34 o                         
  29   1   2          1.76          2.94         1.63 o                         
  31   1   2          8.61          8.73         2.08 o                         
  33   1   2          1.75          0.53         3.60 o                         
  35   1   2         12.57         17.96         5.18 o                         
  37   1   2         66.04         80.34         4.00 o                         
  39   1   2         45.26         57.47         3.61 o                         
  41   1   2         14.11         12.32         3.39 o                         
  43   1   2          2.19         -1.70         2.89 o                         
  45   1   2         20.62         18.14         3.73 o                         
  47   1   2         25.23         29.55         6.35 o                         
 -16   2   2       2090.66       2172.36       111.17 o                         
 -14   2   2        373.19        401.17        21.75 o                         
 -12   2   2        115.34        113.58         7.25 o                         
 -10   2   2       1005.16        934.26        41.22 o                         
  -8   2   2        433.47        415.14        14.21 o                         
  -6   2   2       1844.04       1947.11        46.42 o                         
  -4   2   2       1365.59       1538.30        48.19 o                         
  -2   2   2         79.91         80.24         6.23 o                         
   0   2   2        708.04        694.91        21.05 o                         
   2   2   2        293.46        295.96        16.93 o                         
   4   2   2       1859.92       1854.46        60.41 o                         
   6   2   2       1810.42       1814.14        64.55 o                         
   8   2   2        193.70        224.91         5.81 o                         
  10   2   2        402.19        422.40         9.91 o                         
  12   2   2       1780.24       1767.99        37.61 o                         
  14   2   2       3741.73       4044.01        93.15 o                         
  16   2   2       1598.60       1695.48        39.64 o                         
  18   2   2         77.10         97.44         4.22 o                         
  20   2   2          3.69          7.20         2.25 o                         
  22   2   2         20.68         22.86         1.65 o                         
  24   2   2         28.26         27.20         1.73 o                         
  26   2   2          1.59          2.15         1.31 o                         
  28   2   2         97.41        102.25         3.60 o                         
  30   2   2         38.14         40.19         2.59 o                         
  32   2   2        102.11        104.84         4.50 o                         
  34   2   2        578.07        595.11        15.87 o                         
  36   2   2       1394.65       1433.25        36.71 o                         
  38   2   2        409.94        442.64        14.98 o                         
  40   2   2        203.94        227.62         9.52 o                         
  42   2   2         39.18         47.76         4.80 o                         
  44   2   2         25.95         25.82         5.97 o                         
  46   2   2         16.38         21.68         4.20 o                         
 -19   3   2        132.51         88.21        15.71 o                         
 -17   3   2        635.43        606.48        91.17 o                         
 -15   3   2        160.85        149.06        22.96 o                         
 -13   3   2       2064.10       2153.14        83.26 o                         
 -11   3   2       2841.91       2879.20       109.97 o                         
  -9   3   2        931.44       1016.03        41.08 o                         
  -7   3   2       1519.96       1633.63       117.62 o                         
  -5   3   2        433.18        500.98        40.27 o                         
  -3   3   2       1151.18       1201.95        64.71 o                         
  -1   3   2       1124.02       1153.95        69.18 o                         
   1   3   2       1251.06       1218.53        70.29 o                         
   3   3   2       3236.19       3139.22       122.05 o                         
   5   3   2       1234.22       1113.38        36.27 o                         
   7   3   2       3783.15       3648.68       144.38 o                         
   9   3   2       2393.21       2470.55        76.82 o                         
  11   3   2       2955.08       2906.91        97.98 o                         
  13   3   2        182.81        164.70         5.52 o                         
  15   3   2         47.60         47.90         5.39 o                         
  17   3   2        213.82        220.99         7.16 o                         
  19   3   2         81.90         85.14         3.90 o                         
  21   3   2         39.89         39.14         2.73 o                         
  23   3   2         50.45         54.87         3.31 o                         
  25   3   2          9.86         10.91         2.10 o                         
  27   3   2         34.67         27.73         2.57 o                         
  29   3   2          1.45          1.84         2.03 o                         
  31   3   2          8.66         13.66         2.63 o                         
  33   3   2          1.36         -0.07         2.51 o                         
  35   3   2         42.28         56.28         3.98 o                         
  37   3   2        192.88        243.75        12.21 o                         
  39   3   2        145.95        172.54        13.36 o                         
  41   3   2         36.90         37.44         7.33 o                         
  43   3   2         14.37          4.27         3.62 o                         
  45   3   2         45.83         54.15         5.22 o                         
 -42   4   2          4.63         12.08        12.08 o                         
 -40   4   2         11.83         61.63        16.92 o                         
 -38   4   2         16.24          1.21        13.29 o                         
 -36   4   2         35.60          4.83        12.08 o                         
 -32   4   2         50.10         39.88        14.50 o                         
 -30   4   2        120.27        116.00        19.33 o                         
 -28   4   2        921.34        695.88        58.00 o                         
 -26   4   2       1333.95       1167.14        79.75 o                         
 -24   4   2        288.24        251.33        27.79 o                         
 -22   4   2         36.86         22.96        10.88 o                         
 -20   4   2          5.59         13.29         9.67 o                         
 -18   4   2         90.55        117.21        18.13 o                         
 -16   4   2         58.29         68.76         4.93 o                         
 -14   4   2         59.01         78.26         5.74 o                         
 -12   4   2         16.27         19.28         3.10 o                         
 -10   4   2        203.59        206.84        21.15 o                         
  -8   4   2         70.51         77.35         7.69 o                         
  -6   4   2        843.18       1024.34        44.71 o                         
  -4   4   2        326.29        391.79        18.36 o                         
  -2   4   2         13.82         12.62         3.77 o                         
   0   4   2        113.88        113.06         5.62 o                         
   2   4   2         77.88         69.46         4.24 o                         
   4   4   2       1885.56       1714.80        92.07 o                         
   6   4   2       2575.29       2548.64       101.68 o                         
   8   4   2        351.99        353.70        10.24 o                         
  10   4   2        288.77        354.44        17.59 o                         
  12   4   2        679.60        779.74        20.31 o                         
  14   4   2         76.06        100.63         5.11 o                         
  16   4   2        117.92        117.09         8.93 o                         
  18   4   2         59.37         56.15         3.68 o                         
  20   4   2         30.59         37.08         3.07 o                         
  22   4   2         14.09         13.32         2.38 o                         
  24   4   2         43.98         36.48         4.21 o                         
  26   4   2        214.45        200.90         7.31 o                         
  28   4   2        150.28        150.48         6.26 o                         
  30   4   2         15.04         14.80         4.02 o                         
  32   4   2         56.49         57.67         4.10 o                         
  34   4   2        402.68        390.27        16.43 o                         
  36   4   2        164.62        191.78        11.08 o                         
  38   4   2         63.41         70.75         5.37 o                         
  40   4   2         16.70         13.23         4.31 o                         
  42   4   2          5.18          3.58         6.63 o                         
 -39   5   2          8.76         12.57         8.42 o                         
 -37   5   2         44.50         29.95         9.58 o                         
 -35   5   2        117.44        131.53        14.93 o                         
 -33   5   2        143.01        158.29        15.79 o                         
 -31   5   2          5.80          6.04         7.55 o                         
 -29   5   2         24.68         20.96         8.42 o                         
 -27   5   2          4.12          6.65         9.06 o                         
 -25   5   2          6.07         10.88        12.08 o                         
 -23   5   2         26.30         33.20         8.08 o                         
 -21   5   2          9.01         15.78         7.23 o                         
 -19   5   2         13.20         11.28         6.37 o                         
 -17   5   2        101.29         93.49         9.80 o                         
 -15   5   2         45.37         51.70         7.69 o                         
 -13   5   2        733.78        848.66        34.60 o                         
 -11   5   2       1069.43       1183.83        46.14 o                         
  -9   5   2        496.81        572.04        25.19 o                         
  -7   5   2         49.51         63.80        29.85 o                         
  -5   5   2         50.75         50.81         6.11 o                         
  -3   5   2         43.31         40.98         5.74 o                         
  -1   5   2         23.45         19.44         4.51 o                         
   1   5   2          7.09          4.87         3.69 o                         
   3   5   2        111.75        123.09        11.35 o                         
   5   5   2         50.75         55.79         7.50 o                         
   7   5   2        281.41        266.83        12.79 o                         
   9   5   2        517.63        487.14        12.75 o                         
  11   5   2       1067.24       1022.53        28.84 o                         
  13   5   2        208.05        199.47         7.45 o                         
  15   5   2         34.11         36.77         3.27 o                         
  17   5   2          1.39          1.06         1.95 o                         
  19   5   2         12.34         11.41         2.90 o                         
  21   5   2          4.74          5.41         2.34 o                         
  23   5   2         24.57         25.88         4.62 o                         
  25   5   2          0.18         -1.23         2.53 o                         
  27   5   2         13.91         14.05         2.97 o                         
  29   5   2          0.17          3.13         2.65 o                         
  31   5   2          3.37          1.86         2.96 o                         
  33   5   2          3.67          3.50         3.76 o                         
  35   5   2         12.91         16.60         3.89 o                         
  37   5   2         50.85         52.41         4.83 o                         
  39   5   2         39.84         31.52         5.58 o                         
 -34   6   2        174.14        162.74        15.79 o                         
 -32   6   2         12.55          7.00         8.08 o                         
 -30   6   2        142.54        161.29        15.38 o                         
 -28   6   2        509.45        503.33        27.79 o                         
 -26   6   2        790.85        874.11        38.45 o                         
 -24   6   2        261.45        223.75        24.17 o                         
 -22   6   2         19.08         24.77         7.69 o                         
 -20   6   2         39.94         45.45         8.94 o                         
 -18   6   2         42.06         45.32         7.69 o                         
 -16   6   2         13.12         12.24         6.65 o                         
 -14   6   2         38.25         29.68         6.84 o                         
 -12   6   2         15.80         11.80         5.50 o                         
 -10   6   2         45.26         42.33         6.84 o                         
  -8   6   2         31.76         27.54         6.19 o                         
  -6   6   2        268.47        301.18        14.97 o                         
  -4   6   2         19.88         24.26        21.38 o                         
  -2   6   2         10.12          0.94         6.77 o                         
   0   6   2         14.41          8.20         5.47 o                         
   2   6   2         61.08         65.66         6.97 o                         
   4   6   2        628.03        640.17        47.85 o                         
   6   6   2       1078.28       1194.15        34.97 o                         
   8   6   2        162.95        158.88         9.02 o                         
  10   6   2        145.38        185.54         9.36 o                         
  12   6   2         82.61         96.03         6.72 o                         
  14   6   2         47.73         39.79         6.80 o                         
  16   6   2         13.53         11.83         3.77 o                         
  18   6   2         64.03         73.98         5.83 o                         
  20   6   2         14.31         16.80         4.33 o                         
  22   6   2          4.44         -1.73         3.65 o                         
  24   6   2         63.59         69.62         5.85 o                         
  26   6   2        172.93        144.75         8.34 o                         
  28   6   2         95.47         78.82         7.15 o                         
  30   6   2         29.16         19.60         4.80 o                         
  32   6   2          9.75         12.84         4.71 o                         
  34   6   2         81.47         61.04         7.32 o                         
 -27   7   2          3.96          5.44         7.69 o                         
 -25   7   2          6.55         -4.83         6.04 o                         
 -23   7   2         38.40         36.91         8.54 o                         
 -21   7   2          1.56         -8.74        11.48 o                         
 -19   7   2         54.42         69.00         9.80 o                         
 -17   7   2          2.81         -7.25         7.25 o                         
 -15   7   2         61.54         56.82         8.42 o                         
 -13   7   2        294.36        335.77        18.36 o                         
 -11   7   2        372.86        375.05        20.07 o                         
  -9   7   2        231.90        239.20        19.64 o                         
  -7   7   2         60.74         70.04        13.40 o                         
  -5   7   2         66.55         80.69         8.62 o                         
  -3   7   2         50.01         55.79         7.48 o                         
  -1   7   2         18.17         26.57         5.87 o                         
   1   7   2         45.91         61.09        10.67 o                         
   3   7   2        109.39        127.58         9.46 o                         
   5   7   2        123.08        130.19        16.39 o                         
   7   7   2         64.82         65.83        14.65 o                         
   9   7   2         77.87         71.81        12.56 o                         
  11   7   2        310.27        317.34        19.58 o                         
  13   7   2        200.77        209.51        10.79 o                         
  15   7   2         79.17         97.27         7.33 o                         
  17   7   2         13.02         23.46         8.72 o                         
  19   7   2          7.68          2.36         4.34 o                         
  21   7   2          2.81          2.20         6.28 o                         
  23   7   2          9.67          8.48         8.38 o                         
  25   7   2          3.26          0.65         7.33 o                         
  27   7   2          1.88         -4.48         4.48 o                         
 -16   8   2         16.57          5.19         6.93 o                         
 -14   8   2         21.35          9.06         6.84 o                         
 -12   8   2          4.70         -1.81         5.98 o                         
 -10   8   2          5.36         -1.21         5.98 o                         
  -8   8   2          6.48          8.46         5.98 o                         
  -6   8   2         69.24         59.39        11.15 o                         
  -4   8   2          1.59          3.98         5.45 o                         
  -2   8   2          7.07          1.79         5.90 o                         
   0   8   2          4.86          6.43         5.91 o                         
   2   8   2         34.48         34.66         6.12 o                         
   4   8   2        169.25        185.82        11.27 o                         
   6   8   2        271.66        295.03        16.22 o                         
   8   8   2         34.43         35.00         6.79 o                         
  10   8   2         10.14         10.48         5.19 o                         
  12   8   2          5.02          0.31         6.28 o                         
  14   8   2         10.46          9.83         5.43 o                         
  16   8   2         14.32          4.25         8.72 o                         
 -17   1   3        242.34        282.75        21.75 o                         
 -15   1   3        536.88        608.88        37.46 o                         
 -13   1   3         45.15         50.41         9.06 o                         
 -11   1   3        200.59        178.11        21.75 o                         
  -9   1   3         33.90         41.80         8.46 o                         
  -7   1   3       3539.06       3917.84       144.34 o                         
  -5   1   3       9239.20      10253.06       263.07 o                         
  -3   1   3       1723.06       1876.97        46.55 o                         
  -1   1   3       3308.19       3468.84        81.35 o                         
   1   1   3        873.59        871.05        22.60 o                         
   3   1   3       1167.67       1186.46        40.24 o                         
   5   1   3       1414.39       1457.79        42.88 o                         
   7   1   3        327.77        388.36         8.20 o                         
   9   1   3        479.38        499.80         9.62 o                         
  11   1   3       1291.83       1326.12        24.37 o                         
  13   1   3          8.77          8.80         0.80 o                         
  15   1   3        298.92        342.50         9.28 o                         
  17   1   3        643.80        677.45        18.76 o                         
  19   1   3       2660.20       2734.56        63.62 o                         
  21   1   3        130.80        152.12         5.16 o                         
  23   1   3         67.78         80.26         3.58 o                         
  25   1   3         51.44         51.09         2.93 o                         
  27   1   3          7.81         12.52         2.61 o                         
  29   1   3        100.69        101.16         4.27 o                         
  31   1   3         30.27         29.12         2.79 o                         
  33   1   3         21.40         21.14         2.42 o                         
  35   1   3          1.77          2.97         2.10 o                         
  37   1   3        163.12        175.06         7.93 o                         
  39   1   3        136.87        174.41         7.84 o                         
  41   1   3        636.00        642.67        23.17 o                         
  43   1   3         50.91         49.21         5.04 o                         
  45   1   3         23.38         32.55         5.07 o                         
 -14   2   3       1069.29       1112.76        58.00 o                         
 -12   2   3        721.95        730.93        39.88 o                         
 -10   2   3        126.65        128.17        19.94 o                         
  -8   2   3        787.57        731.32        31.63 o                         
  -6   2   3       2160.68       2246.48        80.41 o                         
  -4   2   3       2255.70       2301.50        81.14 o                         
  -2   2   3        478.33        533.47        46.82 o                         
   0   2   3         61.99         68.47         4.19 o                         
   2   2   3        128.42        134.74         4.14 o                         
   4   2   3         52.64         59.74         2.52 o                         
   6   2   3         53.28         54.05         3.05 o                         
   8   2   3         72.19         83.64         2.89 o                         
  10   2   3        170.86        160.92         4.78 o                         
  12   2   3         30.02         31.91         2.42 o                         
  14   2   3        176.98        175.18         5.21 o                         
  16   2   3        438.08        429.88        11.57 o                         
  18   2   3       1156.90       1053.38        25.85 o                         
  20   2   3        345.67        322.33         9.22 o                         
  22   2   3         41.71         39.71         2.85 o                         
  24   2   3         51.80         46.66         2.95 o                         
  26   2   3          9.99          6.15         2.09 o                         
  28   2   3         80.80         75.79         3.45 o                         
  30   2   3         19.68         24.92         3.28 o                         
  32   2   3         57.33         65.69         4.94 o                         
  34   2   3          7.87          7.73         3.14 o                         
  36   2   3         54.23         60.59         5.08 o                         
  38   2   3        146.65        159.61         7.96 o                         
  40   2   3        113.46        108.43         6.70 o                         
  42   2   3        165.25        175.95         8.57 o                         
  44   2   3          5.28          3.20         3.56 o                         
 -21   3   3         37.35         25.38        13.29 o                         
 -19   3   3         67.25         74.92        16.92 o                         
 -17   3   3         72.19         74.77        13.29 o                         
 -15   3   3        515.12        524.48        32.63 o                         
 -13   3   3        214.55        217.35        11.89 o                         
 -11   3   3         23.92         26.98        12.08 o                         
  -9   3   3         10.36          6.44         2.32 o                         
  -7   3   3        510.71        595.71        39.88 o                         
  -5   3   3       1779.90       2416.44       122.04 o                         
  -3   3   3        553.88        610.49        42.47 o                         
  -1   3   3        554.62        634.21        66.34 o                         
   1   3   3        102.68         96.21        12.64 o                         
   3   3   3        130.77        122.12         5.96 o                         
   5   3   3        298.91        289.23         9.99 o                         
   7   3   3       1611.86       1626.57        54.24 o                         
   9   3   3        996.79       1062.68        26.13 o                         
  11   3   3         46.10         58.12         4.72 o                         
  13   3   3        164.60        157.24         5.62 o                         
  15   3   3         31.84         35.74         2.91 o                         
  17   3   3        205.38        225.48         7.27 o                         
  19   3   3        185.07        208.27         7.02 o                         
  21   3   3         11.12          6.88         2.10 o                         
  23   3   3         21.07         19.40         2.44 o                         
  25   3   3         28.74         27.35         3.34 o                         
  27   3   3          5.73          3.54         2.10 o                         
  29   3   3        115.92        104.47         5.15 o                         
  31   3   3         97.91         90.65         4.85 o                         
  33   3   3          0.20          3.86         3.29 o                         
  35   3   3         16.79         14.05         3.49 o                         
  37   3   3         58.28         62.40         7.67 o                         
  39   3   3         41.73         37.94         4.67 o                         
  41   3   3        317.06        347.31        18.14 o                         
  43   3   3         44.32         55.52         7.15 o                         
 -40   4   3          0.48         15.71        15.71 o                         
 -38   4   3         11.07          8.46        14.50 o                         
 -36   4   3          9.53          6.04        13.29 o                         
 -34   4   3          3.96          6.04        12.08 o                         
 -32   4   3        121.86         73.71        19.33 o                         
 -30   4   3         38.74         35.04        14.50 o                         
 -28   4   3        398.38        302.09        36.25 o                         
 -26   4   3         70.33         27.79        14.50 o                         
 -24   4   3        617.78        541.34        45.92 o                         
 -22   4   3        369.17        293.63        33.83 o                         
 -20   4   3         26.54         25.38        13.29 o                         
 -18   4   3         71.77         37.46        14.50 o                         
 -16   4   3          6.85          2.64         8.46 o                         
 -14   4   3        288.43        257.13        34.44 o                         
 -12   4   3        308.29        284.92        11.90 o                         
 -10   4   3         36.41         46.61        13.90 o                         
  -8   4   3        374.69        415.07        34.44 o                         
  -6   4   3       1169.24       1351.51        52.95 o                         
  -4   4   3        977.82       1171.23        47.73 o                         
  -2   4   3         26.65         35.59         6.37 o                         
   0   4   3         18.96         17.64         3.03 o                         
   2   4   3         62.64         62.03         4.37 o                         
   4   4   3         35.95         31.25         2.87 o                         
   6   4   3          2.37          0.48         2.44 o                         
   8   4   3         13.79         11.81         2.05 o                         
  10   4   3         13.66         12.84         3.27 o                         
  12   4   3         26.38         27.30         3.97 o                         
  14   4   3        112.75        117.79         5.73 o                         
  16   4   3        331.18        320.31        10.14 o                         
  18   4   3       1031.73       1045.93        29.76 o                         
  20   4   3        258.25        276.52        18.02 o                         
  22   4   3         27.71         29.07         3.08 o                         
  24   4   3         47.84         48.61         3.92 o                         
  26   4   3          8.24          3.32         2.44 o                         
  28   4   3         83.03         71.35         4.31 o                         
  30   4   3         23.22         23.79         3.58 o                         
  32   4   3         38.91         43.23         4.67 o                         
  34   4   3          2.15         -1.19         3.30 o                         
  36   4   3         16.91         16.76         5.88 o                         
  38   4   3         58.66         50.93         5.51 o                         
  40   4   3         69.41         67.22         6.04 o                         
 -37   5   3          2.31         -7.25        12.08 o                         
 -35   5   3          9.33         -8.46        13.29 o                         
 -33   5   3         14.98         29.00        15.71 o                         
 -31   5   3         62.99         50.75        16.92 o                         
 -29   5   3        184.41        188.50        26.58 o                         
 -27   5   3        618.15        665.99        33.68 o                         
 -25   5   3        380.12        370.71        24.25 o                         
 -23   5   3        332.43        317.57        21.68 o                         
 -21   5   3         47.52         51.99         9.80 o                         
 -19   5   3          5.97          2.57         8.46 o                         
 -17   5   3          9.14          0.81         6.37 o                         
 -15   5   3        179.09        185.46        16.92 o                         
 -13   5   3        102.51         92.78        10.65 o                         
 -11   5   3         57.91         76.13        10.25 o                         
  -9   5   3         16.52         28.54        13.29 o                         
  -7   5   3         43.01         38.40         8.46 o                         
  -5   5   3        273.13        285.40        25.98 o                         
  -3   5   3        275.82        316.43        17.02 o                         
  -1   5   3         30.38         39.20         6.37 o                         
   1   5   3        355.11        388.66        27.73 o                         
   3   5   3         31.99         46.54        25.49 o                         
   5   5   3        859.84        887.07        73.99 o                         
   7   5   3       1627.82       1703.22        65.32 o                         
   9   5   3       1709.96       1796.73        49.37 o                         
  11   5   3        567.12        580.38        20.84 o                         
  13   5   3         78.51         94.51         6.79 o                         
  15   5   3        131.33        138.20         7.68 o                         
  17   5   3         58.68         76.38         9.59 o                         
  19   5   3         19.68         15.23         3.25 o                         
  21   5   3         14.62         13.79         4.01 o                         
  23   5   3         41.70         39.72         4.69 o                         
  25   5   3         43.56         41.61         4.70 o                         
  27   5   3         22.42         22.08         4.13 o                         
  29   5   3        103.83         90.26         6.39 o                         
  31   5   3         65.77         51.83         8.23 o                         
  33   5   3          1.12         -5.01         5.01 o                         
  35   5   3          9.67         10.01         5.82 o                         
 -32   6   3          0.00         10.13         8.94 o                         
 -30   6   3         12.13         19.94         9.40 o                         
 -28   6   3         85.48         61.19        11.51 o                         
 -26   6   3          4.01         -4.58         8.08 o                         
 -24   6   3          6.80          6.65         7.69 o                         
 -22   6   3         12.31         25.43        11.48 o                         
 -20   6   3          5.75          9.06         9.06 o                         
 -18   6   3          0.65         -0.50         8.46 o                         
 -16   6   3         40.23         42.38        12.69 o                         
 -14   6   3         12.98         25.38         7.69 o                         
 -12   6   3         34.09         40.02         8.54 o                         
 -10   6   3         15.78         13.78         6.37 o                         
  -8   6   3        226.91        259.51        16.23 o                         
  -6   6   3        534.65        618.36        27.76 o                         
  -4   6   3        316.89        347.62        19.21 o                         
  -2   6   3        155.71        180.39        29.00 o                         
   0   6   3         64.53         75.39        11.50 o                         
   2   6   3         32.92         37.86         8.64 o                         
   4   6   3         10.92          6.11         7.99 o                         
   6   6   3         72.58         98.20         9.04 o                         
   8   6   3         26.76         38.72         5.41 o                         
  10   6   3          0.25         -1.02         4.01 o                         
  12   6   3         20.76         29.22         5.03 o                         
  14   6   3        101.83        103.57         7.53 o                         
  16   6   3        344.07        335.64        14.48 o                         
  18   6   3        499.40        556.47        19.17 o                         
  20   6   3        130.94        144.92        26.16 o                         
  22   6   3          1.60          8.76         4.33 o                         
  24   6   3         19.38         23.25         4.88 o                         
  26   6   3          8.91         12.11         4.33 o                         
  28   6   3          5.93         -2.41         4.13 o                         
  30   6   3          3.39          1.81         5.69 o                         
 -23   7   3         90.64         80.72        11.96 o                         
 -21   7   3         27.62         12.53         8.08 o                         
 -19   7   3          0.67          3.98         7.23 o                         
 -17   7   3          2.39          5.44        14.50 o                         
 -15   7   3         62.93         76.20        11.11 o                         
 -13   7   3         67.96         79.57        11.01 o                         
 -11   7   3         26.34         31.07         8.54 o                         
  -9   7   3         15.74          4.83         6.84 o                         
  -7   7   3          2.84          0.00         5.98 o                         
  -5   7   3         23.97         21.91        14.50 o                         
  -3   7   3         37.40         38.07         7.69 o                         
  -1   7   3         15.43         19.85         6.52 o                         
   1   7   3         93.98        111.44        12.18 o                         
   3   7   3         10.47         16.08         6.67 o                         
   5   7   3        247.15        257.59        14.79 o                         
   7   7   3        442.38        433.86        17.27 o                         
   9   7   3        455.21        489.95        25.29 o                         
  11   7   3        237.38        235.44        18.66 o                         
  13   7   3         13.65         28.43        10.82 o                         
  15   7   3         31.48         23.95        10.18 o                         
  17   7   3         10.20          4.05         5.53 o                         
  19   7   3          1.55          9.36         4.94 o                         
  21   7   3          8.93         15.96         5.06 o                         
  23   7   3         16.77         11.08         5.29 o                         
  -8   8   3         79.63         80.96        10.25 o                         
  -6   8   3        131.78        114.73        12.69 o                         
  -4   8   3         70.58         68.23         9.80 o                         
  -2   8   3         92.37         98.93        11.11 o                         
   0   8   3          9.18          9.06         6.84 o                         
   2   8   3         21.90         21.11         7.23 o                         
   4   8   3          5.87          4.67         5.63 o                         
   6   8   3         18.73         22.19         8.20 o                         
   8   8   3          2.89          7.66         5.56 o                         
  -2   0   4        412.19        262.21        24.17 o                         
   0   0   4      17699.01      17137.41       676.65 o                         
   2   0   4        344.22        333.75        15.71 o                         
   4   0   4         21.69         21.85         5.44 o                         
   6   0   4        219.14        222.03         8.33 o                         
   8   0   4         50.02         52.99         3.04 o                         
  10   0   4         85.32         81.11         4.40 o                         
  12   0   4        179.75        171.49         8.94 o                         
  14   0   4         25.95         26.85         3.77 o                         
  16   0   4         84.72         79.95         5.50 o                         
  18   0   4        218.28        229.75        10.45 o                         
  20   0   4        361.07        362.62        16.92 o                         
  22   0   4         14.54         17.11         6.04 o                         
  24   0   4         71.26         51.69         5.44 o                         
  26   0   4         34.60         24.01         4.23 o                         
  28   0   4          4.19         -1.96         3.81 o                         
  30   0   4        139.57        153.01         8.27 o                         
  32   0   4         58.30         62.39         7.51 o                         
  34   0   4        169.87        210.19        15.84 o                         
  36   0   4         21.06         21.09         6.79 o                         
  38   0   4         27.67         26.20         7.66 o                         
  40   0   4          6.33          8.94         7.25 o                         
  42   0   4         13.00          3.45         6.73 o                         
  -7   1   4          8.68         10.27         3.44 o                         
  -5   1   4          2.79          3.63         2.34 o                         
  -3   1   4         26.32         22.51         3.39 o                         
  -1   1   4         83.77         64.04        12.08 o                         
   1   1   4        115.06        103.67         4.36 o                         
   3   1   4        223.71        216.00        11.27 o                         
   5   1   4         11.74         15.45         1.39 o                         
   7   1   4        181.03        189.00         5.70 o                         
   9   1   4         85.51        105.17         3.81 o                         
  11   1   4        301.19        316.10         7.03 o                         
  13   1   4        162.81        168.55         5.24 o                         
  15   1   4          0.83          0.94         1.08 o                         
  17   1   4         26.07         25.16         1.95 o                         
  19   1   4         57.25         59.41         4.09 o                         
  21   1   4         17.85         19.55         1.91 o                         
  23   1   4        276.71        253.96         8.03 o                         
  25   1   4         81.77         66.77         3.67 o                         
  27   1   4          4.19          4.05         1.76 o                         
  29   1   4         15.29         15.13         3.27 o                         
  31   1   4         10.53          6.15         3.49 o                         
  33   1   4         26.40         21.80         3.43 o                         
  35   1   4          2.89         -0.12         4.74 o                         
  37   1   4          4.54          7.25         3.50 o                         
  39   1   4          7.69          0.83         4.71 o                         
  41   1   4          9.70          2.49         4.80 o                         
  43   1   4          3.52         -4.41         4.41 o                         
 -14   2   4        170.39        146.21        21.75 o                         
 -12   2   4         98.69        101.49         6.66 o                         
 -10   2   4         16.67         15.19         9.67 o                         
  -8   2   4          8.30          9.09         2.34 o                         
  -6   2   4         52.05         55.16         7.85 o                         
  -4   2   4         25.11         23.69         3.44 o                         
  -2   2   4        182.10        179.22        10.88 o                         
   0   2   4       6175.92       6965.25       587.73 o                         
   2   2   4        439.21        424.21        27.75 o                         
   4   2   4          1.35         -1.80         2.72 o                         
   6   2   4        127.21        113.42         5.77 o                         
   8   2   4         90.50         89.09         3.08 o                         
  10   2   4        549.18        536.74        10.08 o                         
  12   2   4        253.50        233.16         5.66 o                         
  14   2   4          4.45          7.52         1.59 o                         
  16   2   4         32.42         34.50         2.53 o                         
  18   2   4         16.18         24.90         2.59 o                         
  20   2   4        161.88        168.96         5.91 o                         
  22   2   4         32.69         28.17         3.27 o                         
  24   2   4         39.69         46.48         4.06 o                         
  26   2   4         27.48         27.41         6.45 o                         
  28   2   4          1.83          3.84         3.03 o                         
  30   2   4        136.66        121.10         6.66 o                         
  32   2   4         55.33         49.67         7.36 o                         
  34   2   4         93.01        102.20         8.05 o                         
  36   2   4          6.14          2.85         3.30 o                         
  38   2   4         12.06          5.19         4.71 o                         
  40   2   4          0.34          0.76         3.73 o                         
  42   2   4         41.32         45.45         5.11 o                         
 -25   3   4        211.93        164.33        26.58 o                         
 -21   3   4        299.29        216.29        30.21 o                         
 -19   3   4        297.72        239.25        31.42 o                         
 -17   3   4         95.11         71.29        18.13 o                         
 -15   3   4         65.81         57.54        10.88 o                         
 -13   3   4         52.97         44.33         4.59 o                         
 -11   3   4          5.70          1.87         2.36 o                         
  -9   3   4         32.16         36.52         9.67 o                         
  -7   3   4         26.37         31.42        12.08 o                         
  -5   3   4          0.54          6.04         9.67 o                         
  -3   3   4         97.85        135.33        18.13 o                         
  -1   3   4        141.11        151.53        12.37 o                         
   1   3   4        278.76        249.94        15.14 o                         
   3   3   4        598.00        630.94        54.58 o                         
   5   3   4         23.93         23.47         3.01 o                         
   7   3   4        581.75        588.42        28.35 o                         
   9   3   4        323.81        306.64        14.99 o                         
  11   3   4        827.59        793.46        22.34 o                         
  13   3   4        489.98        451.16        15.78 o                         
  15   3   4          0.05         -1.51         1.51 o                         
  17   3   4         65.02         63.07         4.93 o                         
  19   3   4        129.04        129.79         5.35 o                         
  21   3   4         32.69         38.12         3.69 o                         
  23   3   4        754.17        759.56        20.06 o                         
  25   3   4        251.31        273.07        13.08 o                         
  27   3   4         10.01         13.96         3.84 o                         
  29   3   4         43.30         44.45         5.58 o                         
  31   3   4         35.43         37.01         5.93 o                         
  33   3   4         57.72         52.17         4.80 o                         
  35   3   4          2.86         -3.30         3.30 o                         
  37   3   4          8.11          3.62         3.76 o                         
  39   3   4         12.35         10.88         5.40 o                         
 -38   4   4          1.23          2.42        14.50 o                         
 -36   4   4          4.30          7.25        15.71 o                         
 -34   4   4          8.23         20.54        15.71 o                         
 -32   4   4         58.82         51.96        18.13 o                         
 -30   4   4         14.21          1.21        14.50 o                         
 -28   4   4         51.64         22.96        16.92 o                         
 -26   4   4         49.69         54.38        18.13 o                         
 -24   4   4        407.75        299.67        36.25 o                         
 -22   4   4        822.80        769.59        58.00 o                         
 -20   4   4         74.93         80.96        18.13 o                         
 -18   4   4         15.61         24.17        14.50 o                         
 -16   4   4          0.62         -8.46        10.88 o                         
 -14   4   4         97.13        128.08        20.54 o                         
 -12   4   4        407.01        541.34        38.67 o                         
 -10   4   4        183.17        179.81        15.31 o                         
  -8   4   4          2.05         -4.37         5.50 o                         
  -6   4   4         19.91         24.84        10.27 o                         
  -4   4   4         72.72         79.77         9.40 o                         
  -2   4   4         71.71         86.58         9.80 o                         
   0   4   4        511.03        606.57        28.16 o                         
   2   4   4        734.62        850.00        35.00 o                         
   4   4   4          8.34          3.41         4.64 o                         
   6   4   4         37.53         38.70         6.37 o                         
   8   4   4        603.87        671.18        28.58 o                         
  10   4   4       1494.13       1689.98        62.07 o                         
  12   4   4        488.24        525.02        19.14 o                         
  14   4   4         13.64         12.27         3.36 o                         
  16   4   4          6.77          8.39         2.40 o                         
  18   4   4         32.90         32.44         2.77 o                         
  20   4   4         40.29         42.34         3.21 o                         
  22   4   4         58.34         58.11         3.90 o                         
  24   4   4         16.46         31.22         6.34 o                         
  26   4   4         28.60         25.81         3.67 o                         
  28   4   4          0.96          4.87         3.40 o                         
  30   4   4         81.36         76.50        10.63 o                         
  32   4   4         17.22          9.85         5.62 o                         
  34   4   4         14.01          6.42         5.64 o                         
  36   4   4          1.61         -1.14         5.62 o                         
 -33   5   4          8.11        -13.29        13.29 o                         
 -31   5   4          6.57         -1.21        14.50 o                         
 -29   5   4         28.78          9.67        15.71 o                         
 -27   5   4         43.39         41.08        18.13 o                         
 -25   5   4         20.97         10.88        15.71 o                         
 -23   5   4         33.01         35.62        10.45 o                         
 -21   5   4          6.32         17.72         8.94 o                         
 -19   5   4         44.49         56.64        11.11 o                         
 -17   5   4          2.80          3.69         7.82 o                         
 -15   5   4          0.03          6.65         7.69 o                         
 -13   5   4          4.72         14.25         8.08 o                         
 -11   5   4          3.86          5.44         6.84 o                         
  -9   5   4         10.49         12.87         7.25 o                         
  -7   5   4         24.49         30.63         8.42 o                         
  -5   5   4          0.85         -1.67         6.04 o                         
  -3   5   4        108.81        116.37        11.87 o                         
  -1   5   4        108.15        130.52        12.69 o                         
   1   5   4        216.06        234.92        15.31 o                         
   3   5   4        254.95        320.87        17.88 o                         
   5   5   4          4.54          0.60         5.13 o                         
   7   5   4        217.06        279.80        14.21 o                         
   9   5   4         62.79         83.36         6.97 o                         
  11   5   4        145.98        154.92         8.98 o                         
  13   5   4         65.75         71.55         5.99 o                         
  15   5   4          0.02          1.63         3.58 o                         
  17   5   4          3.75          5.27         4.19 o                         
  19   5   4         13.78         14.43         4.13 o                         
  21   5   4         92.91        104.84         7.01 o                         
  23   5   4        421.90        468.98        28.95 o                         
  25   5   4        171.25        202.74        12.67 o                         
  27   5   4         10.09         17.04         6.19 o                         
  29   5   4         15.65         11.35         6.44 o                         
  31   5   4         11.19         10.71         6.22 o                         
 -26   6   4         14.24         18.97         9.80 o                         
 -24   6   4         27.81         13.19        19.94 o                         
 -22   6   4         94.75         93.95        27.19 o                         
 -20   6   4         34.10         63.04        12.69 o                         
 -18   6   4          8.10         11.36         8.42 o                         
 -16   6   4          5.57         -5.62         7.23 o                         
 -14   6   4         44.56         39.82         9.80 o                         
 -12   6   4        202.02        231.61        18.36 o                         
 -10   6   4        197.54        223.41        17.09 o                         
  -8   6   4         15.75         25.69         8.08 o                         
  -6   6   4         24.38         19.26        11.48 o                         
  -4   6   4         27.69         24.17         8.46 o                         
  -2   6   4          2.47          1.21         5.98 o                         
   0   6   4         41.27         33.89         7.69 o                         
   2   6   4        198.17        246.16        15.71 o                         
   4   6   4         15.92         26.43         6.68 o                         
   6   6   4         28.13         41.73         6.92 o                         
   8   6   4        281.69        301.86        14.59 o                         
  10   6   4        585.98        640.84        21.97 o                         
  12   6   4        231.52        226.87        16.22 o                         
  14   6   4         24.37         19.99        11.69 o                         
  16   6   4          4.89          8.31         5.41 o                         
  18   6   4         12.18          9.65         5.06 o                         
  20   6   4         27.55         36.45         5.24 o                         
  22   6   4         53.27         58.44         7.02 o                         
  24   6   4          4.04          4.88         6.28 o                         
  26   6   4         11.97          9.01         6.54 o                         
 -17   7   4         10.07          3.05        12.08 o                         
 -15   7   4          2.01          8.65         8.08 o                         
 -13   7   4         17.75         18.24         8.94 o                         
 -11   7   4          4.75          2.93         8.08 o                         
  -9   7   4          0.46         -6.37         6.37 o                         
  -7   7   4         12.60          3.84         7.23 o                         
  -5   7   4          0.63         -2.42         7.25 o                         
  -3   7   4         45.95         34.70         8.54 o                         
  -1   7   4         71.21         63.37        11.48 o                         
   1   7   4         94.64         91.77        14.50 o                         
   3   7   4         44.70         43.59         8.54 o                         
   5   7   4          0.36          5.44         5.98 o                         
   7   7   4         12.73         12.97         6.20 o                         
   9   7   4         11.44          8.17         5.65 o                         
  11   7   4         12.40         10.87         5.73 o                         
  13   7   4         16.65         15.06         7.34 o                         
  15   7   4          4.13          5.54         5.16 o                         
 -11   1   5         55.19         33.83        13.29 o                         
  -9   1   5        147.77         97.88        18.13 o                         
  -7   1   5         29.49         33.83        13.29 o                         
  -5   1   5         64.88         53.17        14.50 o                         
  -3   1   5         26.57         15.71        10.88 o                         
  -1   1   5         33.82         20.54         9.67 o                         
   1   1   5        127.27         96.98        29.00 o                         
   3   1   5        251.34        257.81        14.99 o                         
   5   1   5       2251.89       2307.46        67.12 o                         
   7   1   5       2871.98       2880.11        61.64 o                         
   9   1   5        492.23        480.62        10.81 o                         
  11   1   5        504.62        538.13        19.18 o                         
  13   1   5       1114.74       1213.99        33.19 o                         
  15   1   5        649.13        686.55        18.16 o                         
  17   1   5          4.89          1.75         1.88 o                         
  19   1   5         40.65         50.75         3.35 o                         
  21   1   5          3.60          2.43         3.03 o                         
  23   1   5          4.71         -0.09         2.65 o                         
  25   1   5          2.02         -1.91         4.19 o                         
  27   1   5         78.06         54.19         4.66 o                         
  29   1   5        318.02        319.42        12.03 o                         
  31   1   5        220.74        234.49        10.07 o                         
  33   1   5         50.16         56.28         6.92 o                         
  35   1   5        244.99        280.98        14.76 o                         
  37   1   5         15.78         13.42         5.76 o                         
 -18   2   5        135.08        114.79        22.96 o                         
 -16   2   5          5.27          9.67        12.08 o                         
 -14   2   5          3.09         -2.42        10.88 o                         
 -12   2   5         45.27         43.50        15.71 o                         
 -10   2   5         51.30         54.38        14.50 o                         
  -8   2   5         82.20        108.75        19.33 o                         
  -6   2   5          4.05         10.88         9.67 o                         
  -4   2   5         21.82         15.71         3.44 o                         
  -2   2   5         33.59         37.13         4.49 o                         
   0   2   5         14.18         15.92         3.47 o                         
   2   2   5        351.03        369.88        21.67 o                         
   4   2   5        333.14        311.71        30.71 o                         
   6   2   5         10.81         12.74         2.31 o                         
   8   2   5        113.34        111.86         5.97 o                         
  10   2   5        139.90        151.12         7.12 o                         
  12   2   5        814.61        893.33        29.09 o                         
  14   2   5        262.43        281.14        11.04 o                         
  16   2   5         85.23         78.78         5.58 o                         
  18   2   5          9.47         11.57         4.19 o                         
  20   2   5         62.44         64.80         5.01 o                         
  22   2   5         73.53         70.69         5.23 o                         
  24   2   5          4.87         -0.02         3.14 o                         
  26   2   5          4.84          5.12         4.62 o                         
  28   2   5         85.67         90.90         5.91 o                         
  30   2   5         57.63         62.26         5.09 o                         
  32   2   5         14.46          9.29         4.19 o                         
  34   2   5          5.83          1.71         5.38 o                         
  36   2   5          0.36          0.46         3.99 o                         
 -33   3   5          0.66          1.21        16.92 o                         
 -31   3   5         21.10         13.29        14.50 o                         
 -29   3   5         68.53         42.29        18.13 o                         
 -27   3   5         20.32         10.88        15.71 o                         
 -25   3   5         37.43         50.75        19.33 o                         
 -23   3   5         46.98         33.83        16.92 o                         
 -21   3   5        193.61        203.00        30.21 o                         
 -19   3   5        741.43        681.38        56.79 o                         
 -17   3   5        605.20        560.67        49.54 o                         
 -15   3   5        126.84        101.50        20.54 o                         
 -13   3   5         12.14         14.50        13.29 o                         
 -11   3   5        131.84        155.88        22.96 o                         
  -9   3   5        156.84        216.29        26.58 o                         
  -7   3   5         14.46          8.46        10.88 o                         
  -5   3   5          0.56         -6.04         8.46 o                         
  -3   3   5          4.15          3.63         9.67 o                         
  -1   3   5         13.40         15.56         6.68 o                         
   1   3   5          0.83         -5.50         5.50 o                         
   3   3   5         69.45         84.61         9.06 o                         
   5   3   5        654.18        721.39        76.55 o                         
   7   3   5       1081.22       1096.01       123.48 o                         
   9   3   5        271.86        282.47        24.67 o                         
  11   3   5        305.10        303.48        16.14 o                         
  13   3   5        545.41        584.38        27.44 o                         
  15   3   5        272.38        273.95        16.59 o                         
  17   3   5          3.88          1.58         5.17 o                         
  19   3   5          8.06          5.12         4.44 o                         
  21   3   5         23.92         23.53         3.65 o                         
  23   3   5         24.36         22.79         3.65 o                         
  25   3   5         38.38         37.05         4.19 o                         
  27   3   5         24.35         32.29         4.11 o                         
  29   3   5        110.80        118.23         7.15 o                         
  31   3   5        100.48        120.72         7.68 o                         
  33   3   5         20.25         13.10         5.60 o                         
  35   3   5         59.58         52.21        14.47 o                         
 -32   4   5          5.96         -3.63        14.50 o                         
 -30   4   5          4.69          3.63        15.71 o                         
 -28   4   5         12.83         25.38        16.92 o                         
 -26   4   5          2.28          7.25        14.50 o                         
 -24   4   5         28.96         15.71        16.92 o                         
 -22   4   5         22.71         12.08        15.71 o                         
 -20   4   5         50.87         35.04        16.92 o                         
 -18   4   5        203.44        241.67        31.42 o                         
 -16   4   5          3.16          7.25        13.29 o                         
 -14   4   5          3.32         16.92        14.50 o                         
 -12   4   5         35.33         60.42        16.92 o                         
 -10   4   5         39.02         25.38        14.50 o                         
  -8   4   5         74.43         99.94        32.63 o                         
  -6   4   5          0.39          4.23         6.84 o                         
  -4   4   5          7.06         -0.24         6.37 o                         
  -2   4   5         16.84         17.06         7.23 o                         
   0   4   5          7.35          5.80         6.37 o                         
   2   4   5        170.09        205.16        16.92 o                         
   4   4   5        120.68        145.36        11.32 o                         
   6   4   5          4.63          2.32         4.92 o                         
   8   4   5        138.83        208.21        22.96 o                         
  10   4   5         57.85         68.46         7.45 o                         
  12   4   5        386.87        433.12        15.95 o                         
  14   4   5         96.28         96.16         6.64 o                         
  16   4   5         41.67         52.30         9.32 o                         
  18   4   5          3.65          7.37         7.72 o                         
  20   4   5          9.58          7.88        12.67 o                         
  22   4   5         11.14         10.29         5.64 o                         
  24   4   5          2.79          4.10         5.62 o                         
  26   4   5         19.77         24.06         6.44 o                         
  28   4   5        114.83        132.00        12.31 o                         
  30   4   5         87.15        104.58         9.69 o                         
 -27   5   5         42.32         41.08        19.33 o                         
 -25   5   5          5.47          2.42        16.92 o                         
 -23   5   5         14.14         27.79        16.92 o                         
 -21   5   5         10.21          8.35         9.28 o                         
 -19   5   5         23.08         26.78        10.15 o                         
 -17   5   5        102.81         98.74        14.45 o                         
 -15   5   5        113.83        140.09        36.25 o                         
 -13   5   5         17.28         26.64         9.58 o                         
 -11   5   5        153.90        155.81        41.08 o                         
  -9   5   5        169.07        174.81        16.64 o                         
  -7   5   5         79.72         98.53        25.98 o                         
  -5   5   5         32.31         30.73         8.94 o                         
  -3   5   5          2.18          0.40         6.37 o                         
  -1   5   5         13.10          5.69         7.23 o                         
   1   5   5          0.83         -1.21         5.80 o                         
   3   5   5         26.11         30.43         7.23 o                         
   5   5   5        157.53        200.80        13.92 o                         
   7   5   5        245.49        288.57        16.83 o                         
   9   5   5         95.10        107.43         9.59 o                         
  11   5   5         42.54         63.99        10.12 o                         
  13   5   5         90.02        105.44         7.73 o                         
  15   5   5         19.08         20.04         5.11 o                         
  17   5   5          7.21          9.54         6.46 o                         
  19   5   5          4.30         -1.62         5.85 o                         
  21   5   5         45.10         44.49         7.92 o                         
  23   5   5         73.56         77.57         9.19 o                         
  25   5   5         79.33         91.75         9.72 o                         
 -20   6   5         15.77         38.40        11.51 o                         
 -18   6   5        117.62        153.82        16.64 o                         
 -16   6   5         14.25         28.28        10.65 o                         
 -14   6   5         20.17         23.56        16.31 o                         
 -12   6   5          9.01          3.86         8.94 o                         
 -10   6   5          1.55         -7.55         7.55 o                         
  -8   6   5          8.98          5.44         7.69 o                         
  -6   6   5          0.66        -12.69        13.90 o                         
  -4   6   5          0.18        -10.27        10.27 o                         
  -2   6   5          1.90          1.99         6.93 o                         
   0   6   5          1.22         -6.65         6.65 o                         
   2   6   5          3.99         -5.98         5.98 o                         
   4   6   5          8.86         13.29         6.84 o                         
   6   6   5          0.83          6.42         6.68 o                         
   8   6   5         43.57         50.62         8.80 o                         
  10   6   5          6.02         11.55         8.13 o                         
  12   6   5          4.14         11.21         5.32 o                         
  14   6   5         15.33         23.23         6.61 o                         
  16   6   5          3.68         18.66        12.98 o                         
  18   6   5          0.17         -0.86        11.03 o                         
  -8   0   6         40.73         12.08        12.08 o                         
  -6   0   6        156.49        106.33        18.13 o                         
  -4   0   6          7.88          9.67         9.67 o                         
  -2   0   6          2.95          0.00         8.46 o                         
   0   0   6         11.18          8.46         8.46 o                         
   2   0   6          6.40         -3.63         7.25 o                         
   4   0   6          6.34         10.88         7.25 o                         
   6   0   6         11.61         -1.81        12.69 o                         
   8   0   6         40.33         21.27         5.98 o                         
  10   0   6        270.50        235.61        14.08 o                         
  12   0   6       1094.48       1108.47        44.00 o                         
  14   0   6       2854.38       3130.09       116.63 o                         
  16   0   6        912.97       1031.88        44.71 o                         
  18   0   6        420.04        419.52        19.10 o                         
  20   0   6         45.06         47.13         9.67 o                         
  22   0   6         42.57         29.00         8.46 o                         
  24   0   6         25.34         14.50         8.46 o                         
  26   0   6          0.71         -1.21         7.25 o                         
  28   0   6          4.67         -0.05         6.84 o                         
  30   0   6          0.75         -3.05         6.84 o                         
  32   0   6         66.07         68.53        11.08 o                         
 -15   1   6         38.35         37.46        14.50 o                         
 -13   1   6        199.72        170.38        25.38 o                         
 -11   1   6         41.08         56.79        16.92 o                         
  -9   1   6          5.47          4.83        10.88 o                         
  -7   1   6         24.10         33.83        13.29 o                         
  -5   1   6         16.23          3.63         9.67 o                         
  -3   1   6         14.49         17.72         7.55 o                         
  -1   1   6          1.97          2.24         5.80 o                         
   1   1   6         11.15          0.00         5.13 o                         
   3   1   6         34.73         38.51         6.80 o                         
   5   1   6         20.31         18.45         4.53 o                         
   7   1   6         20.45         16.15         3.67 o                         
   9   1   6         18.60         16.47         3.55 o                         
  11   1   6         35.56         31.60         3.67 o                         
  13   1   6         17.14         16.09         3.17 o                         
  15   1   6          9.80         16.85         3.97 o                         
  17   1   6          9.70          8.25         3.96 o                         
  19   1   6          5.87          3.13         3.84 o                         
  21   1   6          6.19          2.39         4.19 o                         
  23   1   6          1.67         -3.29         3.29 o                         
  25   1   6          1.92         -4.29         7.85 o                         
  27   1   6          1.12         -0.16         4.51 o                         
  29   1   6          2.26          1.95         9.00 o                         
  31   1   6          2.17          1.80         7.54 o                         
 -26   2   6         13.43         -1.21        13.29 o                         
 -24   2   6         11.09         12.08        15.71 o                         
 -22   2   6         11.68        -10.88        13.29 o                         
 -20   2   6          6.47         10.88        13.29 o                         
 -18   2   6        160.48        145.00        24.17 o                         
 -16   2   6        563.65        474.88        47.13 o                         
 -14   2   6        105.65         90.63        21.75 o                         
 -12   2   6        369.83        283.96        33.83 o                         
 -10   2   6        172.80        152.25        24.17 o                         
  -8   2   6         59.17         51.96        16.92 o                         
  -6   2   6        146.08        192.13        25.38 o                         
  -4   2   6         27.37         56.79        14.50 o                         
  -2   2   6          0.56         -1.21         9.67 o                         
   0   2   6          8.25          7.97         4.96 o                         
   2   2   6          1.78          6.61         4.69 o                         
   4   2   6         12.29          4.57         3.52 o                         
   6   2   6          1.34         -0.47         2.93 o                         
   8   2   6          8.94         13.26         4.19 o                         
  10   2   6        202.30        185.46        10.12 o                         
  12   2   6        679.54        718.95        22.41 o                         
  14   2   6       1461.60       1641.89        46.04 o                         
  16   2   6        390.28        419.00        27.70 o                         
  18   2   6        170.28        170.49        14.30 o                         
  20   2   6         11.57          9.88         3.72 o                         
  22   2   6         10.19          4.84         6.10 o                         
  24   2   6          1.63          2.79         3.49 o                         
  26   2   6         13.29         12.10         5.41 o                         
  28   2   6          1.84         -3.01         3.76 o                         
  30   2   6          3.28          2.08         6.19 o                         
 -29   3   6          9.46          0.00        14.50 o                         
 -27   3   6         27.78         -6.04        16.92 o                         
 -25   3   6         17.97         13.29        18.13 o                         
 -23   3   6          8.88          3.63        13.29 o                         
 -21   3   6         10.86         10.88        15.71 o                         
 -19   3   6         87.80         53.17        19.33 o                         
 -17   3   6        417.71        384.25        42.29 o                         
 -15   3   6        119.21        108.75        22.96 o                         
 -13   3   6        637.04        827.59        59.21 o                         
 -11   3   6        117.34        169.17        26.58 o                         
  -9   3   6          8.67         13.29        14.50 o                         
  -7   3   6         91.20         90.63        19.33 o                         
  -5   3   6         54.13         35.04        13.29 o                         
  -3   3   6         47.89         48.33        13.29 o                         
  -1   3   6          2.00          1.36         6.68 o                         
   1   3   6         16.06         15.71        13.29 o                         
   3   3   6         55.91         61.55        15.10 o                         
   5   3   6         35.77         38.20         7.55 o                         
   7   3   6         46.23         55.58         7.82 o                         
   9   3   6         29.30         32.50         8.08 o                         
  11   3   6         66.90         65.70         9.51 o                         
  13   3   6         19.07         18.73         6.41 o                         
  15   3   6          6.82          5.14         5.62 o                         
  17   3   6          3.16          3.79         5.52 o                         
  19   3   6         14.15         17.12         5.81 o                         
  21   3   6         13.20          7.38         5.58 o                         
  23   3   6          5.64          8.22        10.31 o                         
  25   3   6         10.30          5.30         5.85 o                         
  27   3   6          7.26         10.56         7.05 o                         
 -24   4   6         24.03         27.79        19.33 o                         
 -22   4   6          6.27         21.75        16.92 o                         
 -20   4   6          6.93          2.42        15.71 o                         
 -18   4   6         14.80          1.21        15.71 o                         
 -16   4   6         41.79         73.71        20.54 o                         
 -14   4   6          8.70         43.50        16.92 o                         
 -12   4   6        125.90        132.92        25.38 o                         
 -10   4   6         28.14         22.96        13.29 o                         
  -8   4   6         50.26         55.01        11.01 o                         
  -6   4   6         69.97         62.58        21.75 o                         
  -4   4   6         43.67         39.65        13.90 o                         
  -2   4   6          1.01         -3.63        20.54 o                         
   0   4   6          4.07          3.63        10.27 o                         
   2   4   6          3.64          4.11         7.25 o                         
   4   4   6         58.21         64.35         9.58 o                         
   6   4   6         62.58         65.95        12.69 o                         
   8   4   6         21.82         14.22         7.23 o                         
  10   4   6        123.93        122.51        12.37 o                         
  12   4   6        259.05        323.57        21.01 o                         
  14   4   6        169.98        198.65        25.23 o                         
  16   4   6          3.43          2.13         5.98 o                         
  18   4   6          5.64          8.39        11.38 o                         
  20   4   6          1.79         -2.89         6.09 o                         
  22   4   6          2.92          3.99         6.48 o                         
  24   4   6         39.52         38.95         7.53 o                         
 -17   5   6         88.97        116.48        15.97 o                         
 -15   5   6         24.10         38.92        12.37 o                         
 -13   5   6        302.22        371.06        50.75 o                         
 -11   5   6        101.52        131.33        16.17 o                         
  -9   5   6         24.87         49.33        21.15 o                         
  -7   5   6         35.29         50.76        11.32 o                         
  -5   5   6          7.49         -9.67        10.88 o                         
  -3   5   6         10.44          6.90         8.94 o                         
  -1   5   6          0.06         -7.85         7.85 o                         
   1   5   6          2.51         -2.77         7.23 o                         
   3   5   6          0.38         -4.11         6.37 o                         
   5   5   6          2.49          3.98         6.93 o                         
   7   5   6          7.60         -5.21        13.90 o                         
   9   5   6          4.54          3.75         7.82 o                         
  11   5   6         25.05          5.60         7.82 o                         
  13   5   6         20.79         14.08        10.27 o                         
  15   5   6         13.76         10.07         7.55 o                         
  17   5   6         12.73         12.21         7.82 o                         
 -23   1   7         19.97         48.33        18.13 o                         
 -21   1   7          0.63          3.63        13.29 o                         
 -19   1   7         17.87         10.88        15.71 o                         
 -17   1   7          8.97          3.63        14.50 o                         
 -15   1   7         11.76         31.42        16.92 o                         
 -13   1   7         21.84         24.17        15.71 o                         
 -11   1   7          8.33         16.92        14.50 o                         
  -9   1   7         55.50         36.80        20.54 o                         
  -7   1   7          8.45          6.04        10.88 o                         
  -5   1   7        234.50        160.85        33.23 o                         
  -3   1   7         87.58         70.96        18.13 o                         
  -1   1   7         85.13         67.61        10.88 o                         
   1   1   7          4.45          6.44         4.88 o                         
   3   1   7          8.79          2.83         4.91 o                         
   5   1   7          9.77          3.35         3.89 o                         
   7   1   7          3.38         -2.19         4.54 o                         
   9   1   7          0.60         -1.88         4.22 o                         
  11   1   7         18.82         18.47         5.33 o                         
  13   1   7          3.06          3.34         3.73 o                         
  15   1   7        139.88        147.52         8.58 o                         
  17   1   7        211.95        244.46        18.03 o                         
  19   1   7        804.91        852.69        31.54 o                         
  21   1   7          4.88         12.25         5.62 o                         
  23   1   7         15.32         16.58         6.16 o                         
 -22   2   7         61.38         39.88        19.33 o                         
 -20   2   7         12.38        -13.29        13.29 o                         
 -18   2   7         17.76         20.54        16.92 o                         
 -16   2   7         34.96         29.00        16.92 o                         
 -14   2   7        170.13        158.29        26.58 o                         
 -12   2   7        197.49        212.67        31.42 o                         
 -10   2   7          7.32         -6.04        13.29 o                         
  -8   2   7         64.32         55.58        18.13 o                         
  -6   2   7        204.68        238.04        29.00 o                         
  -4   2   7         11.48         26.78        17.52 o                         
  -2   2   7         28.05         20.27         7.55 o                         
   0   2   7          2.13         -3.63        10.88 o                         
   2   2   7          8.43         -6.04        10.88 o                         
   4   2   7          1.13         -2.42         9.67 o                         
   6   2   7          2.20          1.14        11.48 o                         
   8   2   7          0.91         -5.98         5.98 o                         
  10   2   7         10.31          5.74        12.08 o                         
  12   2   7          7.23         11.52         6.37 o                         
  14   2   7          8.61          9.49         6.01 o                         
  16   2   7          2.98          2.42         5.56 o                         
  18   2   7        126.37        142.01        11.05 o                         
  20   2   7         58.84         64.35         8.06 o                         
 -19   3   7          2.49          0.00        15.71 o                         
 -17   3   7          7.61          9.67        16.92 o                         
 -15   3   7         47.67         59.21        20.54 o                         
 -13   3   7         52.81         54.38        20.54 o                         
 -11   3   7         11.10         27.79        16.92 o                         
  -9   3   7          5.47          6.04        14.50 o                         
  -7   3   7          7.79         -3.63        14.50 o                         
  -5   3   7         61.54         41.08        16.92 o                         
  -3   3   7         32.08         44.71        16.92 o                         
  -1   3   7         14.61         19.22        10.27 o                         
   1   3   7         11.71         16.92        13.29 o                         
   3   3   7          2.56          0.00        12.08 o                         
   5   3   7          8.50         10.88        10.88 o                         
   7   3   7         27.56         31.19         8.94 o                         
   9   3   7         30.99         32.68         8.94 o                         
  11   3   7          1.40          0.60         6.68 o                         
  13   3   7          2.93         -3.70         6.68 o                         
  15   3   7         24.32         19.65         8.08 o                         
  17   3   7         97.24         98.04        15.71 o                         
 -10   4   7         12.35         15.05        12.69 o                         
  -8   4   7        102.86        144.20        16.83 o                         
  -6   4   7        212.25        294.51        23.02 o                         
  -4   4   7         63.57        109.05        14.45 o                         
  -2   4   7         22.88         16.48         9.28 o                         
   0   4   7          0.95          2.42        13.29 o                         
   2   4   7          6.53          4.83        12.08 o                         
   4   4   7          1.41         -3.63        12.08 o                         
   6   4   7          7.11          3.31         8.08 o                         
   8   4   7          6.60         14.50         8.54 o                         
  -6   0   8         14.01          9.67        12.08 o                         
  -4   0   8          9.82         -2.42        10.88 o                         
  -2   0   8        181.87        199.38        24.17 o                         
   0   0   8          8.99          7.85        10.27 o                         
   2   0   8         69.50         65.25        11.34 o                         
   4   0   8         30.62         37.46        10.88 o                         
  -3   1   8          0.31          1.21        10.88 o                         
  -1   1   8         15.90          8.46        10.88 o                         
   1   1   8         24.22         16.92        13.29 o                         
                                                                                
