# Supplementary material for: An exploration of O—H⋯O and C—H⋯π inter­actions in a long-chain-ester-substituted phenyl­phenol: methyl 10-[4-(4-hydroxyphenyl)phenoxy]decanoate
Source: Acta Crystallogr E Crystallogr Commun. 2018 Apr 17;74(Pt 5):594–9. doi: 10.1107/S2056989017016589 (PMC5947469; doi:10.1107/S2056989017016589)
Supplement: Supplementary file 3 [file e-74-00594-Isup3.mol]

@<TRIPOS>MOLECULE
MBO10Me
    57    58     1     0     0
SMALL
NO_CHARGES
****
Generated from the CSD

@<TRIPOS>ATOM
     1 O1      31.0172   1.7775  -3.6028   O.3       1 RES1   0.0000
     2 H1      31.6245   2.1417  -3.0682   H         1 RES1   0.0000
     3 O2      21.8701   1.6573   0.1313   O.3       1 RES1   0.0000
     4 O3      11.8777   1.2311   8.0536   O.2       1 RES1   0.0000
     5 O4      12.4513   2.3486   9.8825   O.3       1 RES1   0.0000
     6 C1      25.7613   1.8438  -1.4443   C.2       1 RES1   0.0000
     7 C2      24.6891   1.2457  -2.1069   C.2       1 RES1   0.0000
     8 H2      24.8350   0.8501  -2.9576   H         1 RES1   0.0000
     9 C3      23.4259   1.2107  -1.5669   C.2       1 RES1   0.0000
    10 H3      22.7266   0.7868  -2.0486   H         1 RES1   0.0000
    11 C4      23.1530   1.7804  -0.3383   C.2       1 RES1   0.0000
    12 C5      24.1978   2.4135   0.3383   C.2       1 RES1   0.0000
    13 H5      24.0362   2.8352   1.1743   H         1 RES1   0.0000
    14 C6      25.4685   2.4229  -0.2137   C.2       1 RES1   0.0000
    15 H6      26.1699   2.8433   0.2693   H         1 RES1   0.0000
    16 C7      27.1371   1.8518  -2.0097   C.2       1 RES1   0.0000
    17 C8      27.4715   1.1583  -3.1713   C.2       1 RES1   0.0000
    18 H8      26.7905   0.6862  -3.6356   H         1 RES1   0.0000
    19 C9      28.7534   1.1335  -3.6704   C.2       1 RES1   0.0000
    20 H9      28.9435   0.6323  -4.4549   H         1 RES1   0.0000
    21 C10     29.7546   1.8197  -3.0508   C.2       1 RES1   0.0000
    22 C11     29.4711   2.5358  -1.9166   C.2       1 RES1   0.0000
    23 H11     30.1569   3.0254  -1.4785   H         1 RES1   0.0000
    24 C12     28.1819   2.5424  -1.4115   C.2       1 RES1   0.0000
    25 H12     28.0031   3.0407  -0.6223   H         1 RES1   0.0000
    26 C13     21.5824   2.1031   1.4644   C.3       1 RES1   0.0000
    27 H13A    21.6102   3.0917   1.5106   H         1 RES1   0.0000
    28 H13B    22.2488   1.7374   2.1002   H         1 RES1   0.0000
    29 C14     20.2032   1.6048   1.8087   C.3       1 RES1   0.0000
    30 H14A    20.2085   0.6148   1.7987   H         1 RES1   0.0000
    31 H14B    19.5677   1.9115   1.1141   H         1 RES1   0.0000
    32 C15     19.7200   2.0835   3.1653   C.3       1 RES1   0.0000
    33 H15A    19.7307   3.0735   3.1807   H         1 RES1   0.0000
    34 H15B    20.3462   1.7637   3.8627   H         1 RES1   0.0000
    35 C16     18.3179   1.5961   3.4962   C.3       1 RES1   0.0000
    36 H16A    17.6964   1.9225   2.7989   H         1 RES1   0.0000
    37 H16B    18.3123   0.6061   3.4641   H         1 RES1   0.0000
    38 C17     17.8074   2.0390   4.8468   C.3       1 RES1   0.0000
    39 H17A    17.8252   3.0283   4.8829   H         1 RES1   0.0000
    40 H17B    18.4242   1.7032   5.5441   H         1 RES1   0.0000
    41 C18     16.3985   1.5662   5.1770   C.3       1 RES1   0.0000
    42 H18A    15.7786   1.9013   4.4823   H         1 RES1   0.0000
    43 H18B    16.3776   0.5770   5.1469   H         1 RES1   0.0000
    44 C19     15.9081   2.0244   6.5336   C.3       1 RES1   0.0000
    45 H19A    15.9749   3.0115   6.5725   H         1 RES1   0.0000
    46 H19B    16.5149   1.6602   7.2249   H         1 RES1   0.0000
    47 C20     14.4843   1.6231   6.8873   C.3       1 RES1   0.0000
    48 H20A    13.8644   1.9691   6.1960   H         1 RES1   0.0000
    49 H20B    14.4161   0.6360   6.8940   H         1 RES1   0.0000
    50 C21     14.0766   2.1599   8.2345   C.3       1 RES1   0.0000
    51 H21A    14.7027   1.8030   8.9124   H         1 RES1   0.0000
    52 H21B    14.1847   3.1441   8.2211   H         1 RES1   0.0000
    53 C22     12.6810   1.8474   8.6760   C.2       1 RES1   0.0000
    54 C23     11.1270   2.1366  10.4539   C.3       1 RES1   0.0000
    55 H23A    10.9189   1.1787  10.4539   H         1 RES1   0.0000
    56 H23B    10.4610   2.6145   9.9180   H         1 RES1   0.0000
    57 H23C    11.1107   2.4746  11.3737   H         1 RES1   0.0000
@<TRIPOS>BOND
     1     1     2    1
     2     1    21    1
     3     3    11    1
     4     3    26    1
     5     4    53    2
     6     5    53    1
     7     5    54    1
     8     6     7   un
     9     6    14   un
    10     6    16   un
    11     7     8    1
    12     7     9   un
    13     9    10    1
    14     9    11   un
    15    11    12   un
    16    12    13    1
    17    12    14   un
    18    14    15    1
    19    16    17   un
    20    16    24   un
    21    17    18    1
    22    17    19   un
    23    19    20    1
    24    19    21   un
    25    21    22   un
    26    22    23    1
    27    22    24   un
    28    24    25    1
    29    26    27    1
    30    26    28    1
    31    26    29    1
    32    29    30    1
    33    29    31    1
    34    29    32    1
    35    32    33    1
    36    32    34    1
    37    32    35    1
    38    35    36    1
    39    35    37    1
    40    35    38    1
    41    38    39    1
    42    38    40    1
    43    38    41    1
    44    41    42    1
    45    41    43    1
    46    41    44    1
    47    44    45    1
    48    44    46    1
    49    44    47    1
    50    47    48    1
    51    47    49    1
    52    47    50    1
    53    50    51    1
    54    50    52    1
    55    50    53    1
    56    54    55    1
    57    54    56    1
    58    54    57    1
@<TRIPOS>SUBSTRUCTURE
     1 RES1        1 GROUP             0 ****  ****    0  
@<TRIPOS>CRYSIN
   42.2870    7.2848    6.7006   90.0000   91.2260   90.0000     9     1
